# Supplementary material for: Exploration Novel Therapeutic Targets for Periodontitis via Stress Granules Biomarkers
Source: Int Dent J. 2026 Jan 22;76(2):109390. doi: 10.1016/j.identj.2025.109390 (PMC12861231; doi:10.1016/j.identj.2025.109390)
Supplement: Supplementary file 1 [file mmc1.zip › mmc1.csv]

	B cells naive	B cells memory	Plasma cells	T cells CD4 memory resting	T cells CD4 memory activated	T cells follicular helper	NK cells resting	NK cells activated	Macrophages M1	Macrophages M2	Dendritic cells resting	Dendritic cells activated	Mast cells resting	Neutrophils
EGFR	-0.389221766910921	0.424652933911229	-0.443659281894576	0.0306582543238986	-0.338896198020763	0.267144264764286	-0.121928310461586	0.235187183222004	0.127641394375999	0.0817049307761382	0.441396340452759	0.0395863758690408	0.316881976133294	-0.339070735231472
PECAM1	0.434898767687139	-0.629165816083103	0.722656174742067	-0.178810537706688	0.409244551162794	-0.438103088965021	0.109206279586847	-0.2618376354691	-0.167831266484021	-0.227544318302787	-0.649901664584603	-0.273906249181854	-0.171671177387792	0.29566519769268
IL18	-0.604854460629745	0.695941736555292	-0.649183118223366	0.227326137869816	-0.28164619533819	0.303339387409142	-0.261994161931055	0.225060543622488	0.145689661686102	0.265486577406082	0.60564281485565	0.146625081093875	0.300057533567416	-0.132068580772794
CCL5	0.444240998905599	-0.505991928715122	0.468832509080187	-0.247659029813772	0.481908650815276	-0.304914253882303	0.0409806394719214	-0.262462147876629	0.071315117878502	-0.290830686341522	-0.477075489163621	-0.219363748207513	-0.208647033600636	0.0894987786944924
