# Supplementary material for: Exploration Novel Therapeutic Targets for Periodontitis via Stress Granules Biomarkers
Source: Int Dent J. 2026 Jan 22;76(2):109390. doi: 10.1016/j.identj.2025.109390 (PMC12861231; doi:10.1016/j.identj.2025.109390)
Supplement: Supplementary file 3 [file mmc3.xlsx]

## Sheet: Sheet1
Gene	logFC	P.Value	adj.P.Val	AveExpr	t	B	regulated
ICAM2	1.35453	2.28320537993698e-22	4.50658755652663e-18	8.44778935064935	11.4290816307746	40.1949374492719	up
COL15A1	1.11965697569445	3.93932478717363e-22	4.50658755652663e-18	9.56948045454545	11.3420736499337	39.6611366346944	up
PECAM1	1.13774844791667	1.51616546681288e-21	1.05021121771211e-17	9.73523714285714	11.1268	38.3420537904848	up
BTG2	1.16997681944444	2.4054881817019e-21	1.05021121771211e-17	9.86173831168831	11.0530230882225	37.8902921392795	up
FAM57A	-0.925878	2.56122508471037e-21	1.05021121771211e-17	8.03167149350649	-11.043	37.8288917412441	down
ANKRD6	-0.950895	2.75405039609819e-21	1.05021121771211e-17	7.06687415584416	-11.0314	37.7578463417188	down
LGALSL	-1.04301	4.77906160523249e-21	1.56207042182456e-17	10.9994048051948	-10.9432	37.2183770126363	down
IL10RA	1.27283737152778	6.50266424911807e-21	1.8020004093505e-17	7.7708174025974	10.8938214621406	36.9169455963068	up
IGLJ3	2.24212263888889	7.39071296116923e-21	1.8020004093505e-17	10.2295326623377	10.8733085302909	36.7916499614127	up
NUDT15	-0.705745	8.47595113190127e-21	1.8020004093505e-17	7.25595746753247	-10.8513	36.6575486200636	down
CHST2	1.59654	8.6634635064928e-21	1.8020004093505e-17	7.83476233766234	10.8478410280385	36.6361312242949	up
SRGN	1.08088632638889	1.02611028429114e-20	1.83268481526696e-17	10.4078883766234	10.8207055358129	36.4705	up
KDR	0.740006597222222	1.04129819049259e-20	1.83268481526696e-17	7.52203201298701	10.8183493799133	36.4560954371037	up
APLNR	0.962922993055554	1.46573234259386e-20	2.39542542846767e-17	7.17871376623377	10.7635059112648	36.1214625355927	up
MZB1	2.00307460763889	2.49617449965506e-20	3.80749817014051e-17	9.3675762987013	10.6780266790357	35.6003543831417	up
IGHD	2.46134	2.7962758232358e-20	3.81639721199636e-17	9.74427461038961	10.659787062522	35.489234230845	up
ST6GAL1	1.63241847916667	2.83560981660569e-20	3.81639721199636e-17	8.49987298701299	10.6575425687957	35.4755620861156	up
CDK14	1.00780964583333	3.47660854860822e-20	4.0759236882263e-17	6.85962935064935	10.6247878913365	35.2760865563675	up
XBP1	1.44282412847222	3.60651476509914e-20	4.0759236882263e-17	10.4144	10.6188904226554	35.2401804608899	up
FAM46C	2.17991707638889	3.68423753943001e-20	4.0759236882263e-17	9.41978532467532	10.6154624938299	35.2193112225502	up
ARHGEF2	0.735647	3.79976414929279e-20	4.0759236882263e-17	8.19662558441559	10.6104983203652	35.1890910664182	up
SELP	0.817581458333333	3.91915739252529e-20	4.0759236882263e-17	8.04837922077922	10.6055237950377	35.158809967011	up
AC128677.4	1.95619524305556	4.18472459680989e-20	4.1567667300193e-17	10.6883662987013	10.5949804802723	35.0946372451904	up
IGHA1	2.38544235416666	4.36024482169857e-20	4.1567667300193e-17	9.62453	10.588372486578	35.0544219738153	up
CD27	1.77003625347222	5.15931338001058e-20	4.72180360538568e-17	7.87674474025974	10.5613027173813	34.8897184410845	up
PPP1R14C	-0.78018	5.45599017192528e-20	4.74126757097984e-17	8.41455571428572	-10.5523	34.8349946743951	down
ANXA6	0.995269663194446	5.595027290929e-20	4.74126757097984e-17	7.46600688311688	10.5482568545946	34.8103647656875	up
SPAG4	2.04779	6.60746997024749e-20	5.39924688997367e-17	6.92408461038961	10.5214859648668	34.6475732171136	up
TRIM7	-0.877121	7.09811914327051e-20	5.53205344546584e-17	8.01256551948052	-10.51	34.5774650698828	down
RAB30	1.11723286458333	7.25356658059332e-20	5.53205344546584e-17	6.85087876623377	10.5064652688406	34.5562616125796	up
POF1B	-1.42538	7.92463148592263e-20	5.84888930315838e-17	7.96978623376623	-10.4922	34.4696579979763	down
CELSR2	-0.600624	9.14273801376352e-20	6.49755698343683e-17	8.57115694805195	-10.4692	34.3297105552782	down
SAA1	1.18091440972222	9.3714764184185e-20	6.49755698343683e-17	7.7229925974026	10.4652018443186	34.3055246573635	up
HLA-DOB	1.39866826736111	1.012010785153e-19	6.81023728361787e-17	7.37272337662338	10.4528177473648	34.2303034450187	up
IGLL5	2.24496701388889	1.07572577933082e-19	7.0321730945969e-17	10.5833455844156	10.4429775416074	34.1705441147315	up
IGKV1-37	2.15455829166666	1.11105701332739e-19	7.06138457359188e-17	11.1222568181818	10.4377686606042	34.1389144017045	up
PARD6G	-0.643618	1.26941210321742e-19	7.84976997881475e-17	8.80715097402597	-10.4163	34.0085033041528	down
ELMO1	0.828276822916668	1.41956615147155e-19	8.54728251201817e-17	6.11952772727273	10.398258362559	33.8990816408826	up
TGS1	-0.807191	1.51237171855344e-19	8.69977033885354e-17	6.71090025974026	-10.388	33.8370997732946	down
MFNG	0.809881375000002	1.52093887042894e-19	8.69977033885354e-17	6.46021792207792	10.3871321239496	33.8315711052645	up
DENND3	0.683647381944445	1.66735590439468e-19	9.30465929086591e-17	6.06577824675325	10.3723033379775	33.7416135277112	up
BNIPL	-1.11188	1.79499289331575e-19	9.77843747596772e-17	8.72775032467533	-10.3604	33.6694196575827	down
DYNLT3	-0.845532	2.03976687283778e-19	1.08534572210531e-16	10.7778158441558	-10.3398	33.5443033122598	down
COQ2	-0.744571	2.14016922325906e-19	1.09655898021955e-16	7.43098993506494	-10.332	33.4972757569558	down
THEMIS2	1.20321980902778	2.15669379850874e-19	1.09655898021955e-16	7.11014337662338	10.3307661088653	33.4897478355639	up
BLOC1S2	-0.617785	2.53224914659252e-19	1.25951870595732e-16	9.67353655844156	-10.3048	33.3326309344747	down
IFNAR2	0.833587347222223	3.01409571885797e-19	1.46728744781852e-16	8.32059331168831	10.2766951101501	33.1621453616726	up
MME	0.972075368055554	3.29186540926113e-19	1.5261062999244e-16	7.16082818181818	10.2624464499542	33.075867050148	up
DERL3	1.68637152083333	3.33097357882415e-19	1.5261062999244e-16	8.27781961038961	10.2605372653475	33.0643082095249	up
IGKV1-17	2.47516301388889	3.33502250857605e-19	1.5261062999244e-16	11.0568357142857	10.2603408828854	33.0631192665037	up
MERTK	0.90500895138889	3.47554933424741e-19	1.55922683858001e-16	5.78998227272727	10.2536683533971	33.022724726763	up
ANKRD29	-1.06615	3.5833904420679e-19	1.57669179450988e-16	7.30672461038961	-10.2487	32.9928183866809	down
CKAP2	2.13448896180556	3.78071204359647e-19	1.61772954618561e-16	11.0511022077922	10.2400600403912	32.9403566696613	up
IGKV1OR2-108	2.04655947916667	3.81806798487863e-19	1.61772954618561e-16	11.6642084415584	10.238470006913	32.9307338498291	up
EVI2B	1.40551	4.27875708787551e-19	1.77996294855621e-16	7.91134850649351	10.2200442382505	32.8192417263831	up
SPRYD7	-0.553754	4.45728801852878e-19	1.79135450535198e-16	6.08390181818182	-10.2134	32.7792344445855	down
P2RX4	0.773444215277777	4.48887226623923e-19	1.79135450535198e-16	7.22231941558442	10.2122885255595	32.7723238550448	up
CXCR4	1.83479775694444	4.54102103629434e-19	1.79135450535198e-16	8.43328409090909	10.2104197092233	32.7610195075408	up
CSF2RB	1.04612525347222	4.68423680865594e-19	1.81535039521027e-16	8.41631987012987	10.2053954253044	32.7306298391549	up
CPNE5	1.53659860416667	4.76053425317377e-19	1.81535039521027e-16	6.45610123376623	10.2027809503566	32.7148171332779	up
LOC100293211	2.44434562847222	5.32145604738443e-19	1.99598220269108e-16	6.93963227272727	10.1847532038344	32.6058033439263	up
HMGCR	-0.91663	5.90991957343355e-19	2.18095096516387e-16	9.01777753246753	-10.1678	32.5031534329223	down
IGHM	2.36998992361111	6.47555273632814e-19	2.35175629535219e-16	10.1924412337662	10.1529702790509	32.4137001750832	up
FKBP11	1.64823698611111	8.85222534934656e-19	3.1646705623914e-16	10.2454885064935	10.1023097232877	32.1077336754657	up
abParts	2.44641480902778	9.81932697517954e-19	3.4564030952632e-16	11.0015859090909	10.0854977585703	32.0062628443445	up
CTSH	0.908903298611111	1.04134024956621e-18	3.60997953182952e-16	9.50618506493507	10.0759706935249	31.9487757414641	up
KCNJ8	0.641332125000001	1.07256818823323e-18	3.66274032041436e-16	5.61201136363636	10.0712	31.9198592335828	up
CECR1	1.45365723958333	1.11880044969416e-18	3.71437573491833e-16	8.35482603896104	10.0643316241292	31.8785592202649	up
CWH43	-0.991768	1.13214210537506e-18	3.71437573491833e-16	8.86096545454545	-10.0624	31.866957947174	down
CD79A	1.85767	1.1363911776411e-18	3.71437573491833e-16	8.01710909090909	10.061800554994	31.8632918456685	up
YOD1	-1.22042	1.19434680007851e-18	3.80582442204037e-16	8.87345415584416	-10.0537	31.8146123724973	down
BMS1P20	2.28904280555556	1.19763705588683e-18	3.80582442204037e-16	9.63208603896104	10.0532830611706	31.8119200621583	up
COBL	-1.10185	1.27026219924763e-18	3.98131494777889e-16	7.13067344155844	-10.0437	31.7543048085153	down
SPAG17	-1.2143	1.42830840871051e-18	4.41617518801305e-16	6.5022187012987	-10.0247	31.639543006211	down
IRF4	1.81379299305556	1.63182727434825e-18	4.97816107161172e-16	7.97700045454545	10.0030590318185	31.5091809094563	up
NCF4	1.06739834027778	1.67557411111541e-18	5.04435995556849e-16	7.13448266233766	9.99876157397499	31.4832911331049	up
CD53	1.09076	1.71880588709474e-18	5.10730892165294e-16	9.21180909090909	9.99462320315682	31.4583619259897	up
FPR1	1.07796597222222	2.00591660237749e-18	5.88402203364063e-16	7.50717636363636	9.96952114391625	31.3071948519004	up
CD200	0.946274118055556	2.14130856932869e-18	6.13586038686167e-16	7.26668577922078	9.95890323711916	31.2432765470997	up
LOC101928620	2.24161620486111	2.14540572967191e-18	6.13586038686167e-16	9.05779935064935	9.95859245472307	31.2414058951396	up
GPSM3	0.830491621527774	2.18004635253981e-18	6.15795809211245e-16	7.5709524025974	9.9559882547978	31.2257312542683	up
C3	1.07190137152778	2.25103332393983e-18	6.28093200631016e-16	8.62831727272727	9.95077808379839	31.1943738914698	up
SLC16A9	-1.164	2.29349004805207e-18	6.32229545776283e-16	9.10039798701299	-9.94774	31.1760885461465	down
IL16	1.03117773958333	2.33985380488554e-18	6.33052624254909e-16	6.74971493506493	9.94448493628026	31.1565032434226	up
BIN2	0.904186371527779	2.35181263381413e-18	6.33052624254909e-16	6.97736201298701	9.94366	31.1515144706351	up
TAGAP	1.55757241666667	2.62736472277261e-18	6.93074948932684e-16	7.59841584415584	9.92563381685916	31.043092015693	up
GAS2L1	-0.71453	2.6561637017336e-18	6.93074948932684e-16	8.58772123376623	-9.92386	31.0324239836206	down
EPB41L4B	-1.23503	2.69203090056698e-18	6.93074948932684e-16	7.21611207792208	-9.92168	31.0192982588373	down
RAC2	1.04873840972222	2.70000649749224e-18	6.93074948932684e-16	8.64586188311688	9.92119654402374	31.0164033370054	up
C4orf48	0.724832895833333	2.73665058117814e-18	6.93074948932684e-16	7.15463707792208	9.91900311103513	31.0032115259168	up
TM4SF18	0.603554548611111	2.76019251705562e-18	6.93074948932684e-16	6.63101824675325	9.9176093327816	30.994829345554	up
VWF	0.74698164236111	2.79361824874837e-18	6.93074948932684e-16	9.24964318181818	9.91565061186387	30.9830500254979	up
MEF2C	1.00751	2.81713156690295e-18	6.93074948932684e-16	8.06822324675325	9.91428669410506	30.9748480151248	up
STXBP5	-0.900574	2.98986270657471e-18	7.27745305600312e-16	6.62572811688312	-9.9046	30.9166147869111	down
GRHL3	-0.777049	3.07515017275958e-18	7.35568478628405e-16	9.20531227272727	-9.90002	30.8890912678926	down
CLDN10	1.16413458680556	3.10538732667038e-18	7.35568478628405e-16	5.55030636363636	9.89843096393349	30.8795162573826	up
PIM2	1.28475	3.11845028089839e-18	7.35568478628405e-16	7.42750896103896	9.89774763289469	30.8754085012293	up
FBXO45	-0.771563	3.39495204505686e-18	7.92617375417358e-16	8.64984012987013	-9.88392	30.7922761144965	down
GIMAP1-GIMAP5	0.519212871527777	3.47524836386097e-18	8.03168510758979e-16	7.79043	9.88010961288551	30.7694010102165	up
FCN1	1.05780335416667	3.62313449098788e-18	8.28973171538027e-16	6.05111707792208	9.87332263883899	30.7286210616487	up
KIAA0040	0.682289409722224	3.69495180496384e-18	8.3703462670864e-16	6.43944837662338	9.87012567696586	30.709414032951	up
ARL9	-0.680822	3.85092449002612e-18	8.63815218939192e-16	6.45829266233766	-9.86339	30.6689551267574	down
NEFM	-1.26379	3.97381196373424e-18	8.77908227587614e-16	6.80161467532468	-9.85827	30.6382164214715	down
LHX6	0.651012684027778	3.99291309121293e-18	8.77908227587614e-16	6.45338305194805	9.85749176935332	30.633524062298	up
TUBB2A	-0.74555	4.02886205842218e-18	8.77908227587614e-16	11.7314909090909	-9.85603	30.6247534521584	down
CD38	1.51967282986111	4.19845665563912e-18	9.06232908311538e-16	7.26268876623377	9.84931272818327	30.5844051584901	up
PAQR5	-1.18642	4.24906926462464e-18	9.08586025930951e-16	7.15406175324675	-9.84736	30.5726793371897	down
SEL1L3	1.72010044791667	4.29202621913904e-18	9.09273702721308e-16	8.22783272727273	9.84572070401383	30.5628362347583	up
LAT2	0.875115524305556	4.35750388345185e-18	9.14676044526407e-16	6.71498818181818	9.84325320434504	30.5480207152678	up
LOC101930405	1.12404443402778	4.49107541228191e-18	9.34143685754638e-16	5.09611642857143	9.83833216847828	30.5184759639857	up
ADA	0.719747888888888	5.08706640142044e-18	1.04217994292605e-15	6.87511688311688	9.81801686266812	30.3965422841349	up
ARHGDIB	0.715875361111109	5.10158014019747e-18	1.04217994292605e-15	9.88003246753247	9.8175522766951	30.3937544672704	up
PLCG2	0.931532357638889	5.17603161571843e-18	1.04803188820918e-15	8.11146655844156	9.81518959462662	30.3795772996543	up
IGHV3-54	1.25919092708333	5.45032574678744e-18	1.09388993935523e-15	6.12774720779221	9.80676794591833	30.3290497826062	up
FAM83C	-1.37213	6.0846257285737e-18	1.19885598019241e-15	8.39755922077922	-9.78881	30.221325612602	down
DENND2C	-0.768221	6.08872684828281e-18	1.19885598019241e-15	8.13091532467532	-9.7887	30.2206663085074	down
KCTD7	-0.587976	6.13051353507483e-18	1.19885598019241e-15	8.72100409090909	-9.78758	30.2139738025068	down
ARAP2	-1.00911	7.91762261410178e-18	1.53521360517499e-15	8.80299714285714	-9.74582	29.963663214707	down
AKR1B1	0.709367225694443	8.88017280146363e-18	1.70107913039044e-15	8.79234948051948	9.72707513161658	29.8514029164364	up
NCKAP1L	0.789628097222219	8.92174369085896e-18	1.70107913039044e-15	7.05250409090909	9.72631195854457	29.8468330906899	up
GJA3	-1.15085	9.10243601743353e-18	1.72118790147834e-15	5.97219344155844	-9.72304	29.8272141992903	down
PIP5K1B	1.26252919097222	9.38613204357331e-18	1.76028443571277e-15	5.05027376623377	9.71801952648417	29.7971839747529	up
RARRES2	0.885922159722219	9.55425281536917e-18	1.77724637736298e-15	7.93265577922078	9.71511787011543	29.7798132736103	up
CPEB2	-0.896248	1.00190119292588e-17	1.84866929791485e-15	9.21854045454545	-9.70735	29.7333384131707	down
STX19	-0.816915	1.019513975712e-17	1.86611838114325e-15	4.99384818181818	-9.7045	29.7162872620451	down
BMP6	1.03931	1.06375742449352e-17	1.93164840257236e-15	6.11861266233766	9.69755866264524	29.6747213575038	up
MTF1	-0.761561	1.09428734939879e-17	1.97144051608224e-15	8.23276227272727	-9.69293	29.647035284994	down
PDCL3	-0.553073	1.10363989068567e-17	1.97275630460063e-15	8.10094844155844	-9.69154	29.6387083507008	down
MAP2	-1.34982	1.13152839873549e-17	2.00692788860993e-15	8.02578811688312	-9.68746	29.614290751135	down
TFDP1	-0.511977	1.15027039239925e-17	2.02447589062268e-15	8.9227824025974	-9.68477	29.5982171729602	down
DBI	-0.576909	1.16751643626451e-17	2.03860018177031e-15	12.0684236363636	-9.68234	29.5836562937711	down
RP11-38P22.2	-1.09831	1.17611548948287e-17	2.03860018177031e-15	7.58235077922078	-9.68114	29.5764762644265	down
LOC100131043	1.00629379861111	1.30058905529884e-17	2.23475280981933e-15	6.98837409090909	9.66467712810054	29.4780458446079	up
MIR143HG	1.17499541666667	1.30881501973685e-17	2.23475280981933e-15	7.01912688311688	9.66364534836553	29.4718769889873	up
COL4A1	0.979078211805557	1.33351654834281e-17	2.26006360193211e-15	9.61920090909091	9.66058542514235	29.4535830926922	up
ARHGEF26	-0.985295	1.37527212533321e-17	2.29680483413312e-15	6.32828883116883	-9.65554	29.4234162709457	down
STK39	-1.00339	1.43060937160072e-17	2.34926514258598e-15	7.86911357142857	-9.64908	29.3848188278455	down
LOC100130476	-1.5161	1.43817794181384e-17	2.34926514258598e-15	6.66112123376623	-9.64822	29.3796562173816	down
GUSBP11	1.11135454861111	1.44460908262146e-17	2.34926514258598e-15	10.3612994805195	9.64748726333985	29.3752907697009	up
ZNF57	-0.940165	1.4515333501086e-17	2.34926514258598e-15	6.63495584415584	-9.6467	29.3706122644922	down
IGLL3P	1.19326450694444	1.45802294688465e-17	2.34926514258598e-15	11.8905383116883	9.64597409506149	29.3662476709956	up
BSPRY	-0.748893	1.49220454966028e-17	2.38335159741281e-15	7.93550344155844	-9.64218	29.3435747344947	down
GYPC	0.805289947916669	1.5000114948752e-17	2.38335159741281e-15	7.62663071428571	9.64132561064839	29.3384692159421	up
OSBPL6	-0.919132	1.63785681108936e-17	2.58442509225686e-15	6.61402	-9.62693	29.2524520412117	down
ZNF215	1.13595456944444	1.68037239993008e-17	2.63335071989042e-15	6.66339142857143	9.6227301792244	29.2273787766195	up
PTP4A3	1.39701723263889	1.7104580761413e-17	2.66226399878319e-15	7.2499312987013	9.61982310456762	29.210016396771	up
MICALL1	-0.537956	1.86922556425459e-17	2.8897216831179e-15	9.09364272727273	-9.60528	29.1231717066703	down
TACC2	-0.946629	1.91648446392384e-17	2.94289694862936e-15	8.78395058441559	-9.60119	29.0987431895052	down
HCLS1	1.10592485069444	2.08993750352616e-17	3.1878513387119e-15	8.23047831168831	9.58698400382242	29.0139751675824	up
CD19	1.10094082291667	2.1753372252168e-17	3.29614011344108e-15	6.76412681818182	9.5804170826912	28.9747920225607	up
LOXL2	0.932281013888887	2.22855425334484e-17	3.33447704546441e-15	8.03525142857143	9.57645351247012	28.9511456143442	up
RGS20	-0.989641	2.22978578652122e-17	3.33447704546441e-15	6.52207032467532	-9.57636	28.9506051061448	down
ZNF750	-0.908785	2.24539482684769e-17	3.33601517131657e-15	10.2951894805195	-9.57522	28.9437802023082	down
FAM162A	-0.662616	2.26115515052694e-17	3.33775676413267e-15	11.3133631168831	-9.57407	28.9369371247143	down
KCNN3	0.955022972222221	2.97561444527583e-17	4.36423451973789e-15	6.42713155844156	9.52901324889422	28.6683090447379	up
BMF	0.639609510416667	3.0149441340556e-17	4.39375298007593e-15	6.33203292207792	9.52685716284435	28.6554629237956	up
SERPINI1	0.995297729166668	3.3567030422953e-17	4.81931966262767e-15	6.18950844155844	9.50922107390306	28.5504133784591	up
PLA2R1	-0.977528	3.36960111769225e-17	4.81931966262767e-15	5.83960181818182	-9.50859	28.5466614486027	down
TGFB3	0.741178788194445	3.37015361022914e-17	4.81931966262767e-15	7.55183909090909	9.5085640991993	28.5465010546556	up
LOC101929880	0.520562496527775	3.71718794371305e-17	5.2451506158704e-15	6.24946811688312	9.49245947635126	28.4506185758411	up
RP11-532F12.5	-0.542563	3.73671132162096e-17	5.2451506158704e-15	6.6073788961039	-9.4916	28.4454938332041	down
STAB1	0.69072298611111	3.78844251004319e-17	5.25596544272974e-15	7.8065024025974	9.48933871011699	28.4320431926535	up
C10orf99	-0.822992	3.79035969427625e-17	5.25596544272974e-15	10.7780151298701	-9.48926	28.4315482419946	down
ING2	-0.684409	3.90774396164428e-17	5.38609529171211e-15	7.5782011038961	-9.48424	28.4017110818662	down
C3orf14	-0.857308	4.13314257152492e-17	5.66265281655629e-15	8.13052311688312	-9.47502	28.3468510396134	down
ELOVL4	-1.3264	4.21627216228882e-17	5.74216113530763e-15	7.83152279220779	-9.47175	28.3273702443689	down
SLC19A2	-1.11017	4.29339125247078e-17	5.81259123411428e-15	7.27010253246753	-9.46877	28.3096384389617	down
KRT80	-0.944151	4.55222681909953e-17	6.12578961676014e-15	8.95638707792208	-9.45914	28.2523708434601	down
FCGR2B	1.19515321527778	4.57827807895972e-17	6.12578961676014e-15	7.40253772727273	9.45820044890375	28.2467884261045	up
SSR4	0.896571256944444	4.61240641851394e-17	6.13557318927901e-15	11.6165174025974	9.45697872653394	28.2395230838998	up
SLC22A23	-0.599543	4.79255033059087e-17	6.33835558172942e-15	8.68287298701299	-9.45068	28.202042939569	down
COL4A2	1.09772547916666	5.27176720150475e-17	6.93207089485223e-15	9.89088006493506	9.43499174788474	28.1088125612563	up
DENND5B	1.12950421180556	5.30892661489283e-17	6.94104233992845e-15	6.52911220779221	9.4338355608009	28.1019413329063	up
CSF3R	0.762711364583333	5.37236687776674e-17	6.98407694109676e-15	7.15521337662338	9.43188015912874	28.0903208674895	up
TMEM140	0.662691451388888	5.40542306282214e-17	6.98734913431472e-15	6.22062564935065	9.43087036832506	28.084320178854	up
MFHAS1	-0.637765	5.55956131738112e-17	7.14622263717303e-15	8.53220993506494	-9.42624	28.0568154957197	down
SELL	1.35848203819444	5.89022105271961e-17	7.52895294336451e-15	6.72789948051948	9.41672832146926	28.000298676356	up
STRA6	0.626821236111112	6.15464978293771e-17	7.82324372408971e-15	6.80036097402597	9.40949567502807	27.9573405000885	up
VNN2	0.879556534722222	6.3817249587495e-17	8.06706447824246e-15	5.44658623376623	9.40352746749049	27.9218989965188	up
C4A	1.23867699652778	6.44481316803247e-17	8.10205083981225e-15	7.57786292207792	9.40190683039354	27.9122760587439	up
CD48	0.863814954861112	6.58262059001369e-17	8.23007426773296e-15	7.75684707792208	9.39842102074216	27.8915796808243	up
TNFRSF17	2.24180463194445	6.64499121470379e-17	8.26290211915341e-15	7.46885337662338	9.39686718379068	27.8823547041996	up
RIMS3	-0.763677	6.6959674305426e-17	8.28128296274674e-15	7.40149714285714	-9.39561	27.8748791136282	down
ADCY4	0.515712236111112	7.01400935227385e-17	8.62798569785084e-15	7.49544214285714	9.38796082616156	27.8294863505555	up
CYTIP	1.50055827430556	7.2368142937787e-17	8.85445513591747e-15	7.00184292207792	9.38280652808349	27.7988964049523	up
POU2F3	-0.827295	7.53163502949125e-17	9.16616007844467e-15	4.30706824675325	-9.37622	27.7598359851063	down
RUNX1-IT1	1.03697347222222	7.93062671514075e-17	9.6006740339905e-15	7.81183720779221	9.36771256663924	27.7093419313665	up
RAMP3	0.678910722222222	8.27070268378809e-17	9.95966723184587e-15	7.53170350649351	9.36078801714493	27.6682705883328	up
C15orf41	-0.57634	8.3388366378296e-17	9.9891404331697e-15	6.54968922077922	-9.35943	27.6602453757249	down
GBGT1	0.609887652777776	8.42690352538262e-17	1.00420600344143e-14	6.06402597402597	9.35770195565578	27.6499689668454	up
CDK5R1	-0.919398	8.57914961620076e-17	1.01705151926774e-14	6.5842224025974	-9.35475	27.6324543471313	down
SH3GL3	-1.26698	9.77039514023759e-17	1.15230227220946e-14	8.20051558441558	-9.33329	27.5052714816489	down
ARHGAP9	1.00276146527778	1.04528129917067e-16	1.22063404186379e-14	7.51426474025974	9.32214725211193	27.4392325965276	up
PLAT	1.35985	1.04564804285535e-16	1.22063404186379e-14	9.23303954545455	9.3220893308619	27.4388894691416	up
RAB38	-0.528342	1.05897702557173e-16	1.22991849467417e-14	9.38717461038961	-9.32	27.4264998002044	down
CYP24A1	1.33990081597222	1.09173092148936e-16	1.26155573149882e-14	6.72648032467532	9.31496762336786	27.3967046757868	up
P2RY8	1.15168	1.11678506855406e-16	1.28402222957372e-14	7.2355237012987	9.31122028104665	27.3745111698744	up
ITGA8	0.846349184027778	1.13237270543333e-16	1.29418405479941e-14	6.28747324675325	9.30893083606848	27.3609532140594	up
PPM1L	-1.31454	1.13693616702221e-16	1.29418405479941e-14	6.07636201298701	-9.30827	27.3570192749283	down
C12orf29	-0.956136	1.1691161906816e-16	1.32422665558391e-14	8.5217012987013	-9.30366	27.3297187809649	down
IL2RG	1.02053841319444	1.18894503551976e-16	1.3400523356006e-14	7.84248058441558	9.30087737964001	27.3132683953465	up
SLC27A6	-1.32476	1.19523660812273e-16	1.34053988205138e-14	5.22570987012987	-9.30001	27.3081060911386	down
SLA	0.797199895833333	1.24373850188069e-16	1.38578864463229e-14	7.54777448051948	9.29343281131945	27.2691989186725	up
FUT8	0.976696961805555	1.2476943216532e-16	1.38578864463229e-14	7.03306051948052	9.29290805206859	27.2660928775047	up
CD93	0.870978315972224	1.28791365094051e-16	1.42354900161927e-14	8.99523220779221	9.28766483932555	27.2350610466112	up
EAF2	1.47958426041667	1.40629649380257e-16	1.54692614318283e-14	7.35459850649351	9.27312803608056	27.1490506579979	up
QPRT	0.799421756944445	1.44136963907826e-16	1.57667122741322e-14	5.84317422077922	9.26905464452619	27.1249561901562	up
A2M	0.710672604166668	1.44711957061528e-16	1.57667122741322e-14	10.2331622077922	9.26839627336011	27.121062143318	up
CLDN20	-1.27956	1.48932366977698e-16	1.61496329689561e-14	5.10670448051948	-9.26364	27.0929450522165	down
RP4-773N10.4	-0.656626	1.49795069316218e-16	1.61665621979013e-14	6.46827279220779	-9.26269	27.087295770362	down
GGH	-0.84556	1.50929580593901e-16	1.62125295961899e-14	8.91065707792208	-9.26144	27.0799159205224	down
KLHL6	1.66927	1.6295552168936e-16	1.7341499238384e-14	6.56175032467532	9.24875614650312	27.0049327973652	up
DUSP14	-0.674141	1.76912723912595e-16	1.87396440885194e-14	9.33498792207792	-9.23516	26.9245563839688	down
CTD-2124B8.2	-0.545487	1.80148938623818e-16	1.88957330869851e-14	4.62127103896104	-9.23216	26.9068267936274	down
ZNF823	-0.889109	1.80685419446368e-16	1.88957330869851e-14	6.46544766233766	-9.23166	26.9039184981063	down
TGM2	0.95681112847222	1.80995856121368e-16	1.88957330869851e-14	6.54925642857143	9.23137863322373	26.9022395440168	up
MEI1	1.04914475694445	1.81689741221011e-16	1.88957330869851e-14	7.57510123376623	9.23074518060299	26.8984971519315	up
RHOH	0.879249687500001	1.82881016829909e-16	1.89335640953317e-14	6.95646753246753	9.22966325025676	26.8921053534983	up
ACAT2	-0.651097	1.94758278522558e-16	2.0072384741424e-14	8.31211201298701	-9.21924	26.8305634617932	down
RNASE6	0.995507187499998	1.98378345872462e-16	2.03537962043136e-14	7.10863272727273	9.2161942176141	26.8125510978983	up
DAAM1	-0.84888	2.00804556860495e-16	2.05107511650363e-14	8.91121103896104	-9.21418	26.800662077131	down
ZNF275	0.947680375000002	2.0866932295039e-16	2.12193515960219e-14	8.04532480519481	9.20781689407128	26.7630874088013	up
PRDX4	0.829445874999998	2.10142246147148e-16	2.12745778400298e-14	10.4596792207792	9.20665162483498	26.7562081193533	up
EFS	-0.784448	2.17385422788366e-16	2.19109183850124e-14	8.22595597402597	-9.20104	26.7230656270759	down
UNG	-0.689483	2.20748688815374e-16	2.21523245618235e-14	7.28775532467532	-9.19849	26.7080501371871	down
TBC1D1	0.517555371527779	2.22768573459528e-16	2.22293644315584e-14	6.69558883116883	9.19698366006325	26.6991418358257	up
TIMP4	0.550449538194444	2.23459520072484e-16	2.22293644315584e-14	5.52609519480519	9.19647045930293	26.6961130866642	up
CYBA	1.33474340277778	2.24972561010076e-16	2.22829965190932e-14	10.0490642207792	9.19535214051167	26.6895132887162	up
HSD11B1	0.917404545138891	2.40007256854101e-16	2.36696811931975e-14	6.14577285714286	9.18462956594029	26.6262452866887	up
SSR3	0.753934378472223	2.57873426311934e-16	2.53225064120903e-14	10.2050108441558	9.17272461122434	26.5560255169291	up
LOC100507472	-0.794654	2.64482306030897e-16	2.58604921452433e-14	6.4557362987013	-9.16853	26.5312770975417	down
PNOC	1.34177284027778	2.75659771783648e-16	2.68387045889781e-14	6.2325838961039	9.16166162858244	26.4907955178243	up
HOOK1	-0.835839	2.87861105313554e-16	2.79078902100599e-14	8.61996811688312	-9.15448	26.4484388451532	down
ESRP1	-0.791899	2.94163427048407e-16	2.83985620711711e-14	9.67748162337662	-9.15088	26.4272586348803	down
ANKRD35	-0.95694	2.96762885686438e-16	2.85291379180912e-14	7.92862142857143	-9.14942	26.418654540839	down
ITGA7	0.530631697916667	3.00714954648408e-16	2.87205434927874e-14	6.7262224025974	9.14722649112503	26.4057167267797	up
ITM2C	1.12760227083333	3.01948598524901e-16	2.87205434927874e-14	8.3420024025974	9.14654702116734	26.4017129797157	up
CHST15	0.721355878472222	3.02519710741336e-16	2.87205434927874e-14	8.96868396103896	9.14623339707355	26.3998649925821	up
ARRDC4	-1.02381	3.06689065490001e-16	2.89960571008729e-14	7.69426285714286	-9.14396	26.3864787177555	down
LAX1	1.55271707638889	3.34532841745006e-16	3.14984009017521e-14	7.32362987012987	9.12953427420442	26.3014943468102	up
LPXN	0.868940899305554	3.45534436128524e-16	3.24009340107403e-14	7.53309525974026	9.12416068952321	26.2698509740291	up
ZFAT	0.564756086805554	3.57878213272163e-16	3.34214429374167e-14	6.61331772727273	9.11833053319901	26.2355251649455	up
FCRL5	1.54909	3.71290882246013e-16	3.45330706739381e-14	7.55555103896104	9.11221810057925	26.1995443321944	up
SASH3	0.959404711805557	3.8104674263529e-16	3.52969614230584e-14	6.95515090909091	9.10790861295022	26.1741807989285	up
SLCO2B1	0.51735560763889	3.90272892038086e-16	3.6005821652546e-14	7.35956896103896	9.10393293351505	26.1507850310177	up
LOC101927157	-0.842487	4.14196002745756e-16	3.80594559952727e-14	7.17217012987013	-9.09404	26.0926064137682	down
VOPP1	0.814496347222221	4.27540879414317e-16	3.91285412839983e-14	9.03924623376623	9.08877231667641	26.0615967102263	up
KCNK1	-0.627094	4.45293534230965e-16	4.05909006502171e-14	8.84836701298701	-9.08201	26.0218124548001	down
ACPP	-0.940265	4.52357042581397e-16	4.1071147358184e-14	7.72730344155844	-9.07939	26.0064224216127	down
ATP2A3	0.872265663194444	4.60373882049774e-16	4.16338119418926e-14	7.47709642857143	9.07646795296552	25.9892438288074	up
PPP1R16B	0.63089354513889	4.89755348319988e-16	4.41165447620525e-14	6.61826636363636	9.06617580491245	25.928745719428	up
NEFL	-1.21192	5.08125899774121e-16	4.5413752292312e-14	6.6946338961039	-9.06005	25.8927375874081	down
SLC15A2	1.19936857638889	5.11259011279911e-16	4.55159773466318e-14	6.06983	9.05902531410491	25.8867266069918	up
PKIG	0.608041020833332	5.25255309295086e-16	4.65807809173317e-14	8.05413896103896	9.0545301904058	25.8603165644957	up
AKAP2	0.824069138888888	5.34574845640095e-16	4.72242180241134e-14	8.7357325974026	9.05160268296889	25.8431187968195	up
JAK3	1.01861185069444	5.510646822676e-16	4.84936920395488e-14	7.00458623376623	9.04654503863374	25.8134113846645	up
BPIFC	-1.26989	5.60308799616319e-16	4.91182579893539e-14	7.94756038961039	-9.04378	25.7971441380084	down
SOX21-AS1	-0.883959	5.67062074866515e-16	4.95205353929231e-14	4.6693737012987	-9.04178	25.7854289255081	down
NIP7	-0.683036	5.7706585589802e-16	5.02025352963753e-14	7.95458519480519	-9.03887	25.7683289034364	down
ADAM28	1.44573088888889	5.84953202943032e-16	5.05733298894857e-14	8.25366266233766	9.03660736333706	25.7550543785113	up
NEBL	-1.00931	5.85748794611613e-16	5.05733298894857e-14	9.57983207792208	-9.03638	25.7537253390361	down
MMP7	1.50882569791667	5.96241743434901e-16	5.10936744935975e-14	7.07558922077922	9.03342382971858	25.7363638068827	up
LOC101929272	1.56247149305555	6.32962852668588e-16	5.3837137803187e-14	6.76885175324675	9.02346764797563	25.6779237753615	up
FAHD1	-0.723138	6.55111729957528e-16	5.5514653264549e-14	7.79576038961039	-9.01774	25.6442928499273	down
ITGAL	1.09591135069445	6.6899429338912e-16	5.64818798256202e-14	6.19770876623377	9.01424188102071	25.6237885194476	up
CBR3	-0.900121	6.81462356314377e-16	5.7323009972327e-14	9.22473558441559	-9.01116	25.605732931094	down
FCRLB	0.820222881944444	7.18665424675952e-16	6.02310070204607e-14	6.1358975974026	9.0023030293892	25.5537583498303	up
MFSD6	-0.580754	7.37939686117618e-16	6.16206570013544e-14	9.33975136363636	-8.99789	25.5278800786551	down
RCSD1	0.959683027777777	7.44601987772516e-16	6.19508853826733e-14	6.19918746753247	8.99639127331023	25.5190920258925	up
NMNAT2	0.506652548611111	7.47713681988029e-16	6.19843805937902e-14	5.62883220779221	8.99569582309701	25.5150143887076	up
ANKRD36BP2	1.42472796180555	7.79686890639132e-16	6.44015742159688e-14	7.82490181818182	8.98871220395908	25.4740726470104	up
GSTA4	-0.899907	8.48147422508798e-16	6.98043634064795e-14	9.82061785714286	-8.97467	25.3917820890533	down
SPTLC3	-0.808309	8.65285254455936e-16	7.07335407165923e-14	5.33501428571429	-8.97133	25.372222393103	down
ECSCR	0.543539059027778	8.65620253524732e-16	7.07335407165923e-14	7.39156441558442	8.9712673063424	25.3718439260647	up
CFI	0.99179407986111	8.73959159261916e-16	7.11608027185503e-14	7.55552194805195	8.96966714840877	25.3624699147094	up
ACKR1	0.814001149305556	8.80275597549613e-16	7.14209420990608e-14	8.40455636363636	8.96846515723166	25.3554287748689	up
ICAM3	1.19813549652778	8.99137954780598e-16	7.26864676150599e-14	7.66500733766234	8.96492612675805	25.3346991932703	up
MUC15	-1.08015	9.02227132984135e-16	7.26864676150599e-14	8.97683084415584	-8.96435	25.3313457136507	down
FCRLA	1.10704125347222	9.12924606720689e-16	7.32902280763838e-14	7.24945512987013	8.96238581658993	25.3198210934832	up
CSF3	1.18986835763889	9.28875929850793e-16	7.43100743880634e-14	7.15190714285714	8.95949382590536	25.3028848578632	up
SLC7A7	0.796663274305557	9.33566822805543e-16	7.4425118138644e-14	7.56286071428571	8.95865275547614	25.2979596524247	up
HERPUD1	0.960252788194447	9.39740112573622e-16	7.4657131165571e-14	10.9894393506494	8.95755227543149	25.2915155923679	up
SLAMF7	1.70946101041667	1.0297799442891e-15	8.15272149665556e-14	8.26565831168831	8.94227068407449	25.2020568741096	up
PLEKHA1	-0.726176	1.0399874122269e-15	8.20514206612119e-14	9.57993383116883	-8.94062	25.1924132408219	down
SLC25A43	-0.734934	1.05323185028186e-15	8.28108066475911e-14	8.15331681818182	-8.93851	25.1800405491086	down
PCED1B	0.765220684027777	1.08118813418681e-15	8.47177551718978e-14	6.05843798701299	8.93413117566749	25.154427452164	up
EAF1	-0.717205	1.097574350998e-15	8.5708195054042e-14	7.22625227272727	-8.93162	25.1397208386515	down
C1orf115	0.575716052083336	1.1023474512005e-15	8.57881281750594e-14	7.30831571428571	8.93089226024756	25.1354782714958	up
CEBPG	-0.636615	1.10932163854496e-15	8.60382342030805e-14	7.83265779220779	-8.92984	25.1293121920462	down
CD79B	0.846795374999998	1.11979441658471e-15	8.6557081930602e-14	6.12850103896104	8.92827	25.1201253581967	up
MMP14	0.579557586805554	1.18022345924635e-15	9.09209183419407e-14	7.90794545454545	8.91948188761755	25.0687393516004	up
TMEM237	-0.612896	1.20450558765896e-15	9.24801605558289e-14	7.27680909090909	-8.91608	25.0488285137807	down
KPNA4	-0.564721	1.21605685565107e-15	9.25679592036892e-14	9.38212896103896	-8.91448	25.0394972169903	down
ERLEC1	0.861751437499997	1.21680023317689e-15	9.25679592036892e-14	9.52340753246753	8.9143787205111	25.038899744826	up
NHSL1	-0.923214	1.21778652623734e-15	9.25679592036892e-14	7.9461148051948	-8.91424	25.0381075983228	down
SELPLG	0.655724378472222	1.26148155103456e-15	9.55718473101678e-14	6.81073538961039	8.90834788724392	25.0036427438546	up
FER1L4	1.00243068402778	1.27351931159868e-15	9.58490850308479e-14	7.21771220779221	8.90675940627539	24.9943575365121	up
CHST11	0.706629385416665	1.28957866769787e-15	9.67395407112371e-14	7.47145350649351	8.90466333051291	24.9821060648861	up
WAS	0.514551364583332	1.32485779363191e-15	9.84180075269416e-14	8.75156480519481	8.90014837641454	24.955719444456	up
PIGW	-0.708608	1.34460348929545e-15	9.95615787543036e-14	6.6224611038961	-8.89767	24.9412559802119	down
ZBP1	1.37437075694444	1.37486276815341e-15	1.01473742372097e-13	5.74924337662338	8.89394953280488	24.9194986021798	up
SOWAHC	-0.754593	1.40458419520376e-15	1.03334039827209e-13	10.315316038961	-8.89037	24.8985893085868	down
LPAR3	-0.822832	1.46642401464156e-15	1.07537761073715e-13	6.89317461038961	-8.88316	24.8564672836106	down
CWC27	-0.602837	1.51240875337593e-15	1.10203542284208e-13	7.78930909090909	-8.87799	24.8262812089916	down
TMEM176B	1.16298786805555	1.53237372005252e-15	1.11303843539053e-13	8.27721792207792	8.87579422506325	24.813460240162	up
GNG7	1.05378907986111	1.57307743218165e-15	1.13898771038975e-13	6.62852279220779	8.87140436877132	24.7878310736167	up
TCN2	0.503443774305555	1.58783193465299e-15	1.14604399573692e-13	6.95354616883117	8.86984094609517	24.7787043655647	up
DSC2	-0.615018	1.61985830775169e-15	1.16548295853329e-13	12.5363032467532	-8.8665	24.7591822560792	down
RORA	-1.08873	1.6484661101462e-15	1.18234810658762e-13	9.52651571428571	-8.86356	24.7420677061202	down
SASH1	-0.60904	1.68928915818599e-15	1.20784174810298e-13	10.2045892207792	-8.85947	24.7181529757917	down
CTNNBIP1	-0.60637	1.706038674441e-15	1.21287760949816e-13	8.46762980519481	-8.85781	24.7085076877711	down
TUFT1	-0.784205	1.70693439798254e-15	1.21287760949816e-13	8.92988551948052	-8.85773	24.7079945526711	down
STK17B	0.785939934027777	1.72805389260607e-15	1.22277996484622e-13	8.79268038961039	8.85566491883222	24.6959731911988	up
BLOC1S5-TXNDC5	0.869790399305556	1.73155904112839e-15	1.22277996484622e-13	11.2995042207792	8.85532539724068	24.6939922652385	up
FOXN1	-1.05348	1.74889034697013e-15	1.23121880426697e-13	8.48255103896104	-8.85366	24.6842560959948	down
ESYT3	-0.95939	1.89394420578393e-15	1.32924673093056e-13	4.91536357142857	-8.8403	24.606362199241	down
ISL1	-0.913648	1.91460493242712e-15	1.33963794660344e-13	4.41739597402597	-8.83848	24.5957557635169	down
TSPAN18	0.531776378472221	1.97247889677414e-15	1.37342940327015e-13	6.59085824675325	8.83348970664951	24.5666440034179	up
TUBA4A	-0.5989	1.97490504228968e-15	1.37342940327015e-13	11.0822818831169	-8.83328	24.5654423397107	down
TARS	-0.501076	1.99269753051473e-15	1.3800772638877e-13	9.23209272727273	-8.83178	24.5566746269654	down
ARHGAP25	0.685831986111113	1.99652785990747e-15	1.3800772638877e-13	6.91333402597403	8.83145754916014	24.5547973775142	up
KANK1	-0.593008	2.10434533703806e-15	1.45022353347683e-13	9.49494902597403	-8.82264	24.503383027916	down
RPP40	-0.501938	2.11634807462329e-15	1.45411543385528e-13	7.42169805194805	-8.82168	24.4978231402744	down
HSH2D	0.866195128472222	2.14452089045748e-15	1.46467576040798e-13	6.26470402597403	8.81946364621902	24.4848959023454	up
C10orf128	0.552910798611112	2.15175276289757e-15	1.46524116711597e-13	7.35358	8.81889883940577	24.4816049189972	up
HCK	0.785869	2.16946409658978e-15	1.47291805726926e-13	6.8301811038961	8.81752352116442	24.4735915807666	up
PLEKHF2	-0.702998	2.34468397343582e-15	1.58248877027173e-13	8.58033188311688	-8.80449	24.3976661827263	down
PITPNM3	-0.734819	2.61150984572063e-15	1.75223886422545e-13	7.68600844155844	-8.78639	24.2923121795377	down
ENTPD5	-0.625485	2.65768009107974e-15	1.77800352292118e-13	7.36594402597403	-8.78345	24.2751815267159	down
CAMK1D	-0.722406	2.69016033697608e-15	1.79448596239104e-13	8.02076032467532	-8.78141	24.2633077450603	down
SELM	1.12319780208334	2.89330332557896e-15	1.92438314212926e-13	8.48739383116883	8.76917544220294	24.1921490336241	up
TOM1L1	-0.878376	2.91547196010824e-15	1.93350720137033e-13	7.84021779220779	-8.76789	24.1846881503723	down
SEPT6	0.927140743055554	2.98948352579001e-15	1.97686078237212e-13	6.42600831168831	8.76367877366635	24.1601841117723	up
RAB4A	-0.54335	3.02034259700786e-15	1.98953466093929e-13	8.21658876623377	-8.76195	24.1501459367181	down
ESF1	-0.846125	3.02604048079926e-15	1.98953466093929e-13	7.18002136363636	-8.76164	24.1483036917133	down
DDX52	-0.666974	3.19110007842694e-15	2.09204497978248e-13	7.54020181818182	-8.75271	24.0963904153822	down
ST3GAL1	0.901814	3.29368192622334e-15	2.15312692777114e-13	6.93968194805195	8.74738402889211	24.0654637631259	up
PFKFB2	-0.777947	3.34137659684282e-15	2.17808252238643e-13	6.51727948051948	-8.74497	24.0514113294518	down
TXNDC11	0.843764149305556	3.38097806792998e-15	2.19763574415449e-13	8.15581532467533	8.74298371872592	24.0398950440185	up
LBH	0.646806461805555	3.43901296332339e-15	2.22902596602944e-13	6.63372987012987	8.74012042459832	24.0232597008391	up
PTPN7	0.697572694444443	3.45162763251921e-15	2.2308824924305e-13	6.6214861038961	8.73950440521101	24.0196809499634	up
LINC00582	0.620804	3.64327790334584e-15	2.34811826559304e-13	5.49546863636364	8.73041107159953	23.9668631948562	up
SERPINA1	0.870294312500001	3.74417731987519e-15	2.40637014266136e-13	6.85297824675325	8.72581290968317	23.9401621876297	up
ZNF330	-0.56197	3.80522646720071e-15	2.43875578626197e-13	8.23569162337662	-8.72309	23.9243540472752	down
CXCL1	1.75047650347222	3.83515635491266e-15	2.45107199442463e-13	9.82537246753247	8.72177121545536	23.9166964029854	up
ANK3	-0.977018	3.94730049210677e-15	2.51111109835123e-13	8.30196597402597	-8.71692	23.8885261453188	down
LCMT2	-0.517037	3.98749722006995e-15	2.52725585582273e-13	7.64077980519481	-8.71521	23.8786233630019	down
LINC-PINT	0.728990496527778	4.084318250071e-15	2.58146965639847e-13	4.81244168831169	8.71117189889693	23.8551748115694	up
FUCA1	0.756640013888887	4.18424396998426e-15	2.63734165380826e-13	8.90067909090909	8.70710057944031	23.8315503251983	up
BNIP3	-0.850944	4.19617215850292e-15	2.63759392820183e-13	9.29586051948052	-8.70662	23.8287680403544	down
BICD2	-0.626883	4.32090611240242e-15	2.70855703703472e-13	9.9512398051948	-8.70169	23.8001384171633	down
EPHX3	-0.788321	4.78707095342642e-15	2.98441916660481e-13	8.5223101948052	-8.68442	23.7000047506394	down
C16orf54	1.48746619444444	5.34966262545317e-15	3.31708078239481e-13	6.00909967532468	8.66567942234906	23.5914091768857	up
TMEM79	-0.833589	5.40317286514081e-15	3.34120527444383e-13	9.48332857142857	-8.664	23.5816821378809	down
LURAP1L	0.712752263888885	5.46116904190099e-15	3.36796624470875e-13	6.58988915584416	8.66219881597342	23.5712478692036	up
C19orf10	0.759541583333334	5.59569625403939e-15	3.44165404011885e-13	9.09939168831169	8.65809242429877	23.5474652645015	up
STAP1	1.14251102430556	5.63184027373022e-15	3.4545980016876e-13	5.54044077922078	8.65700585653139	23.5411729343899	up
CD300A	0.53945667361111	5.66881751582619e-15	3.46798248027014e-13	6.51365532467532	8.65590138723874	23.5347772121933	up
FNDC3B	0.983667718749999	5.74063407048538e-15	3.50255220087214e-13	9.55611902597403	8.65377661042275	23.5224739115832	up
DYRK2	-0.507055	5.88737763687023e-15	3.57302918651435e-13	6.87348902597403	-8.64952	23.497806106923	down
GLCCI1	1.21142310763889	6.28588832817482e-15	3.79475263716728e-13	8.27808032467532	8.63845698873752	23.4337977836596	up
EXPH5	-1.12509	6.75234325994263e-15	4.06562141546019e-13	9.16463032467532	-8.62637	23.3638431558098	down
UTP11L	-0.505182	6.96428028648643e-15	4.18222396206849e-13	8.31752045454545	-8.62114	23.333641692144	down
GID4	-0.617874	7.28690366355072e-15	4.36451193251415e-13	7.21897675324675	-8.61349	23.2893881306441	down
ZNF800	-0.6067	7.32512566744248e-15	4.3759497459813e-13	6.48449564935065	-8.6126	23.2842756705531	down
UCHL3	-0.536341	7.63242360425254e-15	4.53584031338437e-13	9.90872077922078	-8.60566	23.2441166162699	down
OCLN	-0.754547	7.73495885112059e-15	4.58486680087148e-13	8.92599071428571	-8.6034	23.2310759579773	down
SSX2IP	-0.773977	7.80075439866866e-15	4.60445418835078e-13	7.31320649350649	-8.60197	23.2227987028876	down
TMEM14A	-0.754602	7.80825273199345e-15	4.60445418835078e-13	9.22836402597403	-8.6018	23.2218598288176	down
PBDC1	-0.609357	7.92563431192769e-15	4.65126485704638e-13	8.02548428571428	-8.59928	23.2072787774341	down
TFAP2C	-0.638194	7.92829236996543e-15	4.65126485704638e-13	8.51613935064935	-8.59922	23.2069511022679	down
CIPC	-0.707209	7.97314730530735e-15	4.6656166328755e-13	6.74974227272727	-8.59827	23.2014380707037	down
FCER1G	0.741411239583332	8.00645437956101e-15	4.67315500521316e-13	7.72081337662338	8.59756518984059	23.1973643983919	up
CYAT1	1.05163128819444	8.47114564448227e-15	4.91928457730341e-13	13.5809248701299	8.58802044047993	23.1422332718316	up
TET3	-0.660397	8.5796648285087e-15	4.96968939939947e-13	7.89879233766234	-8.58587	23.1297945955816	down
KIF13A	-0.658147	8.71096231277923e-15	5.03300044738356e-13	8.51195454545454	-8.5833	23.1149537358831	down
FCGRT	0.543822687500004	8.84121290553522e-15	5.09538920097345e-13	7.74492376623377	8.58078423643689	23.1004506674534	up
XG	-0.792089	9.12875396635844e-15	5.23473410401707e-13	7.75773636363636	-8.57537	23.0691762040201	down
IPPK	-0.518097	9.56043600492117e-15	5.46856939481491e-13	7.79186701298701	-8.56754	23.0240274259807	down
CD180	0.863665402777777	9.73173038907043e-15	5.55266811226762e-13	5.7769588961039	8.5645357149164	23.0066748194681	up
ZNF273	-0.994756	9.89067807715737e-15	5.62932125386469e-13	7.05121616883117	-8.56179	22.9908441086463	down
NPR3	-1.19755	1.02518656886969e-14	5.82041406842145e-13	7.53172590909091	-8.55572	22.9558	down
FCGR3B	1.29909125347222	1.05519307009017e-14	5.96118949226252e-13	6.93674714285714	8.55082739279989	22.9276078074126	up
NES	0.578960177083334	1.06732192046347e-14	6.01485850743944e-13	6.80373350649351	8.54889060915292	22.9164403955051	up
GLDC	0.839915909722224	1.08162112713941e-14	6.08046471472963e-13	5.89313525974026	8.54663514016701	22.9034365803495	up
RP11-247L20.4	-0.606003	1.10886823340302e-14	6.21835911280908e-13	4.35393097402597	-8.54242	22.8791270532995	down
CALCRL	0.653485218749999	1.11387783232775e-14	6.23117965859633e-13	7.02358272727273	8.54165406056042	22.8747226527129	up
KCNMB1	0.541992812499998	1.14654775182203e-14	6.3982957467532e-13	6.02309123376623	8.53675313140447	22.8464765265801	up
CORO1A	0.968911246527777	1.1593336750659e-14	6.45390620085347e-13	7.65730636363636	8.53487274008433	22.8356405570692	up
C10orf10	0.807927048611112	1.19938061404871e-14	6.62944560041563e-13	7.52730922077922	8.52911369853441	22.8024586770547	up
CYTH4	0.621764756944444	1.20243881761234e-14	6.62944560041563e-13	7.3913037012987	8.52868178763782	22.7999704549061	up
FOXP2	-1.01903	1.20433402347311e-14	6.62944560041563e-13	7.58429707792208	-8.52841	22.7984316484852	down
HRASLS	-0.967278	1.20503448351807e-14	6.62944560041563e-13	6.06193590909091	-8.52832	22.7978635251591	down
FRMD4B	-0.710496	1.20535374553012e-14	6.62944560041563e-13	8.49565266233766	-8.52827	22.7976046903593	down
EPCAM	-1.11802	1.21549887655659e-14	6.66921206129851e-13	6.17230032467532	-8.52685	22.7894152598727	down
SERPINB8	-0.538136	1.2605607871402e-14	6.88375336857932e-13	7.69325155844156	-8.52067	22.7538475942088	down
RASSF2	0.734144916666665	1.26319618362543e-14	6.88375336857932e-13	7.63603948051948	8.52031994548539	22.7518070078745	up
FMOD	0.666176565972219	1.26406885629267e-14	6.88375336857932e-13	9.44224162337662	8.52020277510027	22.751132236262	up
RGS1	1.64937162152778	1.26833619157993e-14	6.88375336857932e-13	9.18236363636364	8.51963097104338	22.7478393256426	up
NSG1	-0.896403	1.26964332235161e-14	6.88375336857932e-13	9.39488012987013	-8.51946	22.7468328886057	down
KCTD9	-0.627472	1.2851595733816e-14	6.95140686500499e-13	8.05142428571429	-8.5174	22.7349645612889	down
TNFAIP8L3	-0.528178	1.30428853858115e-14	7.03823626479639e-13	5.5607624025974	-8.51489	22.7205286179899	down
TSPAN13	0.53877817013889	1.31766121393761e-14	7.0886157566838e-13	9.19358707792208	8.51315691875259	22.7105619714365	up
CLPX	-0.617093	1.31982094071123e-14	7.0886157566838e-13	7.92610350649351	-8.51288	22.7089618241793	down
CYP2C9	-0.625429	1.33171803664433e-14	7.13313186044565e-13	7.78231818181818	-8.51136	22.7001939212576	down
PIK3CG	0.998009187499999	1.33434459627218e-14	7.13313186044565e-13	6.63948493506494	8.51102154239297	22.6982687640341	up
EGLN3	-0.7593	1.37153772337317e-14	7.31486785799025e-13	6.21259623376623	-8.50635	22.6714073830899	down
SFMBT2	1.01405931944444	1.40707707251849e-14	7.48695893470306e-13	5.8019901948052	8.50201183847369	22.6464126514004	up
IGKC	1.04838121527778	1.42151903390081e-14	7.54625417532496e-13	12.8038518831169	8.50027799962908	22.6364356438696	up
BMPR1B	-0.819791	1.49952998934329e-14	7.94195512874407e-13	4.6479924025974	-8.4912	22.5842372584578	down
PDCD7	-0.601626	1.55300620431136e-14	8.20618520892471e-13	7.12273597402597	-8.48525	22.5500018608999	down
ATMIN	-0.650587	1.64828658635046e-14	8.68958458426231e-13	8.53701331168831	-8.47513	22.4918275691279	down
DNAAF1	0.703796	1.65832079102086e-14	8.72238613759939e-13	6.51827448051948	8.47410165536578	22.4858980163474	up
ABLIM1	-0.737022	1.70222636091011e-14	8.93278420587693e-13	11.147249025974	-8.46966	22.4603679213392	down
TMEM176A	0.808080711805556	1.75107562737532e-14	9.16810305591474e-13	8.2746198051948	8.46484887275609	22.4327260879597	up
CYP2C18	-0.819883	1.77428689626443e-14	9.25651890598341e-13	9.09673623376623	-8.46261	22.4198609949353	down
SEL1L	0.970649017361108	1.7841775412971e-14	9.2777232147449e-13	9.24276350649351	8.4616642246741	22.4144300752665	up
MORC4	-0.594458	1.80136961671454e-14	9.34588136744415e-13	7.54899694805195	-8.46003	22.4050612436277	down
CXCL6	1.94085127430556	1.81991892210788e-14	9.42075677326433e-13	7.34650701298701	8.45829085855082	22.3950525776028	up
ARHGAP15	0.791397631944445	1.8416782119703e-14	9.51187302254638e-13	6.87819292207792	8.45626922943159	22.3834411497062	up
APBB1IP	0.830670965277779	1.86301062633061e-14	9.59825308556703e-13	7.63363987012987	8.4543101562482	22.3722	up
IKZF3	0.673779	1.86679310449184e-14	9.59825308556703e-13	7.07062	8.45396511686348	22.3702084745601	up
PLXND1	0.518936968750001	1.87840960376548e-14	9.63632550093142e-13	7.95159188311688	8.45290977817084	22.3641480285531	up
SCAMP5	0.721417878472222	1.91288659727713e-14	9.791240569508e-13	6.29043019480519	8.44981534502585	22.3463793465356	up
IGLV6-57	0.906652243055555	1.94006774654799e-14	9.9082031341558e-13	7.94488201298701	8.44741453625412	22.3325951803354	up
HTATIP2	-0.622521	2.10137978618012e-14	1.06843487795114e-12	9.36764415584416	-8.43382	22.254566644004	down
BHLHE41	1.06287775694445	2.12757955299509e-14	1.07935743176336e-12	8.28278701298701	8.43170977339457	22.2424618923831	up
ITGAX	0.51186848611111	2.17255524489074e-14	1.09973592927213e-12	6.12820954545455	8.4281475400586	22.2220259014199	up
FCGR2C	0.797788211805556	2.20156939961952e-14	1.11196264598885e-12	7.40303720779221	8.42588816577868	22.2091	up
TBC1D9	0.817179333333334	2.22441885948365e-14	1.12102871156357e-12	8.11100733766234	8.4241295591164	22.1989791361028	up
KIAA1598	-0.82498	2.26884350671668e-14	1.13861185284278e-12	8.0378787012987	-8.42076	22.1796614866847	down
ESAM	0.575523951388887	2.30196428194771e-14	1.15249327726397e-12	6.6704861038961	8.41829222008331	22.1655038539038	up
AADACL2	-1.96099	2.36527697730802e-14	1.17903131243589e-12	5.49920883116883	-8.41367	22.1389987345197	down
ATP10D	-0.637701	2.37189493153463e-14	1.17975991377201e-12	8.70081714285714	-8.41319	22.1362692831982	down
TPST2	0.571459517361109	2.38756574973562e-14	1.18497840247182e-12	8.40414344155844	8.41207098691847	22.1298364055436	up
KLF4	-0.770099	2.45350237982505e-14	1.21277915570967e-12	11.6438424025974	-8.40743	22.1032242650817	down
NGEF	-0.78769	2.45459435428372e-14	1.21277915570967e-12	6.98822467532468	-8.40735	22.1027895899383	down
MLKL	0.61327337847222	2.45948220388674e-14	1.21277915570967e-12	8.03857136363636	8.40701319287161	22.1008462833688	up
ATP6V1C2	-0.74184	2.46849941869286e-14	1.2146078860149e-12	6.75633915584416	-8.40639	22.0972713440149	down
ENDOU	-1.00909	2.50498029314757e-14	1.22991307097031e-12	9.1180225974026	-8.40389	22.0829403526873	down
TTC39A	-0.704037	2.58577504344869e-14	1.26686366154402e-12	7.06423045454545	-8.39848	22.0519306476991	down
RHOF	0.529056579861111	2.59510517006562e-14	1.26871808314319e-12	7.19722344155844	8.39786239620751	22.0484122722471	up
BTK	0.68942172222222	2.61250527016556e-14	1.27071531204983e-12	6.0835162987013	8.39672289321984	22.0418843967191	up
ENTPD1	0.652188298611113	2.61585188800467e-14	1.27071531204983e-12	8.21182181818182	8.39650459314806	22.0406338573887	up
FLI1	0.757017878472223	2.75370284888632e-14	1.3325605527854e-12	6.76103538961039	8.38774544902477	21.9904666862557	up
TSPAN11	0.59397228472222	2.7557542231603e-14	1.3325605527854e-12	7.0927425974026	8.38761841739682	21.9897392666068	up
TINAGL1	0.549154909722221	2.76063680952919e-14	1.3325605527854e-12	6.63687	8.38731643984278	21.9880100725683	up
UNC13B	-0.58858	2.79705020084854e-14	1.3472949177982e-12	8.42034811688312	-8.38508	21.9752097500537	down
SLK	-0.796971	2.88993974283775e-14	1.38911389319596e-12	9.63461448051948	-8.37951	21.9432967715463	down
C9orf3	-0.568953	2.931751992941e-14	1.40625755971677e-12	9.89281987012987	-8.37706	21.9292653150827	down
TENM2	-0.743577	2.96765140762127e-14	1.42049925117938e-12	7.99394512987013	-8.37498	21.9173769081392	down
FERMT3	0.606059631944443	3.0102435927479e-14	1.43787835912467e-12	6.71768850649351	8.37255	21.9034573291837	up
CFHR2	0.506162993055556	3.13844018085652e-14	1.49598981954161e-12	5.7827761038961	8.36542574970093	21.862720212329	up
MED4	-0.500102	3.15991328526437e-14	1.50309388704467e-12	8.16392584415584	-8.36426	21.8560598326337	down
AADAC	-1.14929	3.22919682985008e-14	1.53286355740601e-12	6.05481214285714	-8.36056	21.8348745548054	down
NEU1	0.687862447916666	3.27577285958197e-14	1.55175327178541e-12	8.01032675324675	8.3581118636262	21.8208867556936	up
TXNDC15	0.835221406249998	3.32184792092325e-14	1.56709031815926e-12	9.0259	8.35572610521654	21.8072438042473	up
DNAJB9	0.917908815972224	3.36959674173566e-14	1.58308775053207e-12	9.70502162337662	8.35328809481589	21.7933035480238	up
CHST12	0.542256288194446	3.44581387536061e-14	1.61557830877563e-12	7.31391318181818	8.3494666988461	21.7714563061578	up
TCTEX1D2	-0.573249	3.59934605660945e-14	1.68297103809627e-12	6.83138701298701	-8.34202	21.7288778037623	down
RRBP1	0.740045586805554	3.60426489802085e-14	1.68297103809627e-12	9.42999214285714	8.34178381569772	21.7275439065601	up
LANCL1	-0.660386	3.68702023487547e-14	1.71810637421488e-12	9.31610084415584	-8.3379	21.7053712099455	down
FCHSD2	0.635490260416668	3.71626130428519e-14	1.72604790605397e-12	7.44279681818182	8.33655304509674	21.6976554820037	up
IGLV1-44	0.985438819444447	3.80383984763925e-14	1.75821930735325e-12	13.0476214285714	8.33257060305748	21.6749046644281	up
CAPNS2	-0.990226	3.81783272374923e-14	1.76112928869723e-12	9.58132	-8.33194	21.6713182661637	down
IGLC1	1.07045227430555	3.88346695039042e-14	1.7842113217858e-12	13.7077022727273	8.32902795331613	21.6546697074301	up
RRAGD	-0.662175	3.95543201600662e-14	1.8136329564375e-12	8.63997454545455	-8.32589	21.6367357560083	down
FSTL1	0.630742381944444	4.01000559607232e-14	1.83497856076269e-12	10.0432447402597	8.32354388815751	21.6233521135865	up
TP53INP1	0.871307868055553	4.02914386882064e-14	1.84005612212807e-12	9.41022558441558	8.32272944139523	21.6187017512153	up
IGHV3-73	1.51760621527778	4.09647231237853e-14	1.86707742046257e-12	5.46393928571429	8.31989442460402	21.6025155868806	up
TMEM17	-0.574296	4.19681906215828e-14	1.90522262186868e-12	6.20846818181818	-8.31575	21.5788789193287	down
TMEM117	-0.685495	4.2463340640487e-14	1.92388363139474e-12	7.6471211038961	-8.31375	21.5674231814613	down
HSPA14	-0.528384	4.27034322913512e-14	1.92712925212251e-12	7.77434168831169	-8.31278	21.5619164657195	down
PLXDC2	-0.631343	4.41548698406854e-14	1.98870752353323e-12	8.5904074025974	-8.30706	21.5292720325628	down
CYP27C1	-0.778123	4.58383341494627e-14	2.06047364506819e-12	4.54648844155844	-8.30066	21.4927276043603	down
LOC100506248	-0.521173	4.62097838671457e-14	2.07120346071823e-12	11.8677614285714	-8.29927	21.484845170813	down
LRIG3	-1.03213	4.62580842843975e-14	2.07120346071823e-12	7.34646025974026	-8.29909	21.4838248606251	down
CLEC1A	0.650734413194444	4.90292185384581e-14	2.18672226152031e-12	6.14193636363636	8.28912991610431	21.4270033690415	up
BCL2L11	0.874762701388888	4.92419382298058e-14	2.19193686128007e-12	8.27880714285714	8.28838826515268	21.4227752702252	up
IGF1R	-0.589393	4.95657535659624e-14	2.20206687687227e-12	8.71737207792208	-8.28727	21.4163739404345	down
RGS4	1.38231651736111	4.98664575439498e-14	2.21113284613483e-12	7.82647090909091	8.28622909950932	21.4104668391283	up
PXDN	0.879772204861109	5.0665582772017e-14	2.24009301812749e-12	8.21163149350649	8.28350507722389	21.3949401513135	up
L3MBTL4	-0.517772	5.07153926306835e-14	2.24009301812749e-12	5.74480922077922	-8.28334	21.3939804923873	down
SLFN11	0.74269920138889	5.16681607556193e-14	2.27777941828241e-12	6.82637467532468	8.28014722030202	21.3758	up
CNKSR3	-0.752639	5.27088427613908e-14	2.31918908150119e-12	7.78015954545455	-8.27673	21.3563281653993	down
GRHL1	-0.610511	5.32108225827779e-14	2.33678238137036e-12	10.6814442857143	-8.2751	21.3470712952718	down
SGK223	-0.655837	5.34498135714607e-14	2.34278110060349e-12	8.05872077922078	-8.27434	21.3426947818932	down
NFE2L2	-0.690021	5.44507223972731e-14	2.37754299322445e-12	11.3527869480519	-8.27116	21.3245758845772	down
TRPS1	-0.730435	5.60243126347856e-14	2.43839463462346e-12	9.39654461038961	-8.26627	21.2967530348609	down
TAGLN	1.12818570486111	5.61173972216718e-14	2.43839463462346e-12	8.12748071428571	8.26598642171822	21.295131773304	up
F2RL1	-0.885152	5.61640722223149e-14	2.43839463462346e-12	8.54978025974026	-8.26584	21.2943198435464	down
ATP13A4	-0.730425	5.72783938388516e-14	2.4820637330169e-12	7.18998831168831	-8.26247	21.2751336219757	down
KLHL21	-0.57105	5.86136970982494e-14	2.52797977045546e-12	7.5670788961039	-8.25852	21.2526284372104	down
LOC100129518	0.732649406250001	5.89519710150675e-14	2.53537800155027e-12	9.82700532467532	8.25753464195875	21.2470085941004	up
LOC101928789	0.882460447916666	5.98238021315097e-14	2.55844596779242e-12	5.15652285714286	8.25501609629117	21.2327	up
USP53	-0.73589	6.00170925508421e-14	2.56192365217027e-12	7.19262214285714	-8.25446	21.2295218132497	down
WDR47	-0.747321	6.05799878022261e-14	2.58113616557715e-12	8.23698688311688	-8.25286	21.2204053802216	down
E2F8	-0.816331	6.18136186529793e-14	2.62880222078098e-12	6.26488051948052	-8.2494	21.200718818317	down
FAM117A	0.53456276388889	6.2467412057289e-14	2.65167789957472e-12	7.79284493506494	8.24759611347943	21.1904441938762	up
CARD8	0.749033402777775	6.41149148100527e-14	2.71155129547876e-12	7.20972116883117	8.24312798892852	21.1650227055381	up
BNC1	-0.789069	6.43458597782935e-14	2.71629754931246e-12	8.10394746753247	-8.24251	21.1615114740137	down
LRMP	0.758387208333335	6.49493693145081e-14	2.73672480647504e-12	7.33065142857143	8.24090818369501	21.1523950440948	up
DOCK2	0.952332	6.5447731776016e-14	2.74760385878027e-12	6.09211558441558	8.2395959056455	21.1449305881181	up
GAN	-0.603115	6.56618902233098e-14	2.75154587602441e-12	7.93682045454545	-8.23904	21.1417403813977	down
SLC16A6	-0.837958	6.71993583569852e-14	2.81082508081869e-12	7.9620575974026	-8.23506	21.1191385892079	down
NSF	-0.928798	6.76699863930798e-14	2.82135314664771e-12	5.18596714285714	-8.23386	21.1123233734132	down
LIMK2	-0.50389	6.7697678212832e-14	2.82135314664771e-12	8.28909045454546	-8.23379	21.1119238435205	down
HS3ST6	-0.857445	7.06512256886945e-14	2.93375688522201e-12	5.30332785714286	-8.22646	21.0702231288236	down
MEGF9	-0.714907	7.18836659084467e-14	2.97868005188189e-12	8.37943733766234	-8.22349	21.0533358383668	down
AHNAK2	-0.755899	7.19934470581593e-14	2.97868005188189e-12	10.4057704545455	-8.22322	21.0518456570541	down
C5AR1	0.789139239583332	7.34895588341464e-14	3.03509224932359e-12	6.30965636363636	8.21969038238121	21.0317608214422	up
GMFG	0.728260413194446	7.63539600332376e-14	3.14770919920807e-12	7.41654376623377	8.21311897586463	20.9944233195731	up
KIF21A	-0.829207	7.79102699764662e-14	3.20033568592737e-12	8.63551824675325	-8.20965	20.9747200933239	down
ATL2	-0.651214	7.87935866973519e-14	3.23081946888067e-12	9.20791967532467	-8.20771	20.9637115317574	down
PREX1	0.544160836805554	7.99609888686943e-14	3.26407302395759e-12	6.58235279220779	8.20518341787969	20.9493503830896	up
MRPL19	-0.545819	8.0032559722037e-14	3.26407302395759e-12	7.56030701298701	-8.20503	20.9484767690751	down
PCDH17	0.611680444444444	8.03886329630389e-14	3.27276142739205e-12	7.23319558441558	8.20426624016364	20.9441420224612	up
SMARCA4	-0.538018	8.37009944032086e-14	3.40156083826894e-12	9.13173292207792	-8.19732	20.9047146937011	down
ME1	-0.666957	8.52914251516909e-14	3.46004930402604e-12	9.63973428571428	-8.19408	20.8863350410217	down
MAP3K9	-0.654439	8.88201109102941e-14	3.5968214825266e-12	7.72539980519481	-8.18711	20.8467512858084	down
C7orf57	-0.714563	9.05163134657765e-14	3.65903401430559e-12	3.58594266233766	-8.18385	20.8282803302653	down
NRTN	-0.66573	9.08817534096039e-14	3.66732719226056e-12	4.21021948051948	-8.18316	20.8243461951877	down
MLLT4-AS1	-0.539726	9.29536572817409e-14	3.74433042008139e-12	5.16344422077922	-8.17928	20.8023360984102	down
TFAP2A	-0.657844	9.41743444380735e-14	3.7801912293739e-12	9.79470142857143	-8.17703	20.7895971977684	down
SDR16C5	-0.525558	9.46455784249271e-14	3.79245330010916e-12	10.6182838311688	-8.17617	20.7847236144392	down
IL18	-0.80963	9.58127913024846e-14	3.83251165209938e-12	8.30136720779221	-8.17406	20.7727558585202	down
FLJ32255	0.702876267361111	9.68690214472789e-14	3.86799862253707e-12	5.61179668831169	8.17217539035664	20.7620510835889	up
CFL2	0.593010034722218	1.00233770761685e-13	3.98843247830842e-12	7.06324149350649	8.16629453717916	20.7287119934765	up
NMT2	-0.621771	1.0498445994178e-13	4.15578623437356e-12	5.81125688311688	-8.15832	20.6834990073367	down
PGPEP1	0.511335822916666	1.09248947255614e-13	4.31712592954826e-12	6.39953746753247	8.15145436843514	20.6446236209627	up
CTSS	0.92359117361111	1.14826614939775e-13	4.5297119824518e-12	8.35016201298701	8.14286964299943	20.5960077526941	up
LCP1	0.677349746527778	1.16543226545981e-13	4.58163062435058e-12	8.61442577922078	8.14031068281199	20.581520101002	up
DEPTOR	-0.578829	1.16771837207682e-13	4.58274379984864e-12	7.49821909090909	-8.13997	20.5796068270834	down
FAM171A1	0.555393940972222	1.17319753065782e-13	4.59636292833064e-12	7.22907415584416	8.13916537066371	20.5750364545571	up
RASD2	0.502979621527776	1.18265534739641e-13	4.62549646981706e-12	5.16196428571429	8.13778053595435	20.5671973449829	up
CTTNBP2NL	-0.625693	1.18670490083796e-13	4.62552097634965e-12	8.92452435064935	-8.13719	20.5638600302749	down
ADAMTS9	0.692753076388888	1.1895335775102e-13	4.62866126759072e-12	6.79007850649351	8.13678029301221	20.5615356151055	up
SIT1	0.568581204861113	1.20377295292886e-13	4.66819070559529e-12	6.51488162337662	8.13473	20.549918006565	up
WNK1	-0.596101	1.21288835952917e-13	4.69558133096909e-12	10.6206801298701	-8.13343	20.5425528893255	down
ARHGEF37	-0.690331	1.2452849337512e-13	4.80474186917834e-12	7.69736714285714	-8.12888	20.5168177689584	down
LZIC	-0.535461	1.25463561205582e-13	4.83267050569648e-12	6.60814883116883	-8.12759	20.5095142776136	down
CYP4F22	-0.962739	1.26024622771767e-13	4.84612330927399e-12	6.85167941558442	-8.12682	20.5051581136281	down
MCUR1	-0.518769	1.31386144803773e-13	5.02694814901392e-12	8.34699084415584	-8.11963	20.4644828081044	down
ABHD5	-0.597201	1.33601661715563e-13	5.09467670008682e-12	8.08660253246753	-8.11674	20.4481575175087	down
GK5	-0.74377	1.3431217244224e-13	5.11324876119542e-12	6.11176642857143	-8.11582	20.4429793481835	down
AFG3L2	-0.712153	1.37766608638207e-13	5.22736319343643e-12	8.96404701298701	-8.11144	20.4181878410179	down
PPAPDC1B	1.11817464236111	1.38682267325596e-13	5.25030326252341e-12	8.78993915584416	8.11029514935598	20.4117206645436	up
CREB3L2	0.643543958333334	1.38830134345571e-13	5.25030326252341e-12	9.71962149350649	8.11011110899578	20.4106803069665	up
MPP7	-0.953723	1.39760978101165e-13	5.27678412368755e-12	8.32853058441559	-8.10896	20.4041564542356	down
SLC25A45	0.546567218749999	1.40013624198633e-13	5.27761403898638e-12	6.00545818181818	8.10864506470465	20.4023932740649	up
PANK3	-0.583585	1.43652416851578e-13	5.40395339393258e-12	9.27872876623377	-8.10421	20.3773458148042	down
IFI30	0.736166947916669	1.44690717200616e-13	5.42708788450837e-12	9.18944915584416	8.10296916798698	20.3703150541487	up
MIR7110	0.650641795138889	1.46934139681302e-13	5.50221459232109e-12	7.5605062987013	8.10031093255046	20.3552946994184	up
PGRMC2	-0.54561	1.48367687461115e-13	5.5468181194613e-12	8.3170061038961	-8.09863	20.3458163576315	down
EPB41L5	-0.639067	1.54275024221574e-13	5.73953260843838e-12	7.37679253246753	-8.09189	20.3077014081628	down
UBE2V2	-0.552022	1.64045912308398e-13	6.08325846615259e-12	8.62628733766234	-8.08127	20.2477533407826	down
GGT6	-0.664647	1.65729192372106e-13	6.13573450076663e-12	6.94131006493506	-8.0795	20.2377876845062	down
ENPP2	1.05178311805555	1.70551028433506e-13	6.3040509378976e-12	7.80441688311688	8.07454230995782	20.2097913561126	up
ACTA2	0.782591565972218	1.72711159495314e-13	6.37359891814964e-12	9.77756136363636	8.07236492248647	20.197505188793	up
ABCA12	-1.21873	1.75222111985945e-13	6.45584850602001e-12	6.99061253246753	-8.06987	20.1834154077595	down
KLF3	-0.684321	1.76861561195754e-13	6.50197325192143e-12	9.73830084415584	-8.06826	20.1743244992517	down
AK4	-0.653177	1.77042366081602e-13	6.50197325192143e-12	8.16328201298701	-8.06808	20.1733270840791	down
PUS7	-0.641534	1.77458815700411e-13	6.50682324234839e-12	7.71544181818182	-8.06767	20.1710335994433	down
INPP5D	0.543066156249999	1.81626168416271e-13	6.64897077338285e-12	6.73603616883117	8.0636555945346	20.148375102325	up
SMPDL3B	0.662090677083333	1.8670132326266e-13	6.82384389177261e-12	7.13164876623377	8.05888502724729	20.1214729688259	up
LYN	0.756289149305556	1.9052880014861e-13	6.95262990015981e-12	7.93490857142857	8.05537157333345	20.101664043018	up
KDM3A	-0.637967	1.93665944362238e-13	7.05585478822929e-12	8.71854058441559	-8.05254	20.0857225403565	down
FBXO3	-0.681561	1.96333992165943e-13	7.14168798212522e-12	8.38502922077922	-8.05017	20.0724	down
RIOK3	-0.53159	1.96983363042784e-13	7.15393547050617e-12	10.1502683116883	-8.0496	20.0691435825767	down
CDH5	0.725073923611109	2.00017780671858e-13	7.24115003444955e-12	6.89001168831169	8.04695434471062	20.0542217309384	up
TDO2	1.14348998958333	2.05453387418619e-13	7.41446924942904e-12	5.04004071428571	8.04230933311432	20.0280494874665	up
KCTD15	-0.607409	2.08213165892565e-13	7.49043590506587e-12	8.14739538961039	-8.04	20.0150252133962	down
FAM213A	-0.746114	2.0913823806626e-13	7.51190406115545e-12	10.1246586363636	-8.03923	20.0106981215356	down
RASGRP3	0.642563607638888	2.15857564979779e-13	7.74109888203346e-12	6.21180746753247	8.03374874288965	19.9798310286956	up
PGM2	-0.663159	2.18470646369106e-13	7.82254833947597e-12	9.94584292207792	-8.03166	19.9680859861347	down
PDGFRB	0.707445774305556	2.19417774178627e-13	7.84418542688593e-12	8.25402311688312	8.03091310623738	19.9638635919061	up
COL23A1	0.510359062499998	2.23546083351381e-13	7.96381657172428e-12	5.67572272727273	8.02768156703887	19.945669625595	up
TRAM2	0.719156822916666	2.23808306626692e-13	7.96381657172428e-12	8.5021312987013	8.02747830864552	19.9445253551686	up
VAV1	0.59413234722222	2.3187172477902e-13	8.23792711637264e-12	6.03159207792208	8.02134068987417	19.9099783598356	up
MTCL1	-0.775661	2.3530910924886e-13	8.34708902265722e-12	7.68406188311688	-8.01879	19.8956151296357	down
SLC35F5	-0.591816	2.36832916921088e-13	8.38813798630726e-12	8.97781668831169	-8.01767	19.8893148727089	down
SEC11C	0.940481833333333	2.41038121326318e-13	8.52388286854119e-12	9.24876974025974	8.01461549053617	19.8721363954076	up
TBC1D10C	0.662023	2.47719982158461e-13	8.74665616016296e-12	6.59576168831169	8.00987108595432	19.8454479395428	up
FAM83B	-0.778457	2.52106111995285e-13	8.88780869407107e-12	9.25077642857143	-8.00683	19.8283177363798	down
CALU	0.51848981597222	2.53347392195567e-13	8.91782820528395e-12	9.09706993506494	8.00597280585686	19.8235239770262	up
FCGR2A	0.784090062499999	2.5813664172817e-13	9.05853736616647e-12	6.06988538961039	8.0027221879599	19.8052458102308	up
FAM83G	-0.621867	2.62379015890011e-13	9.17925364459244e-12	7.7597398051948	-7.99989	19.7893359592185	down
CD34	0.519512892361109	2.77855363982852e-13	9.69105293891411e-12	6.82109564935065	7.98994003275608	19.7334014769516	up
LINC01133	-0.840532	2.78787960739338e-13	9.70878012437755e-12	6.49088116883117	-7.98936	19.7301311876793	down
HOPX	-0.509642	2.79759033499953e-13	9.72779131683727e-12	12.2352776623377	-7.98875	19.7267375871206	down
RASSF6	1.15499306944445	2.82430918582893e-13	9.77574226947339e-12	6.95556532467532	7.98710278833471	19.7174606419822	up
SPAG16	-0.637784	2.82847088391232e-13	9.77574226947339e-12	7.4576412987013	-7.98685	19.7160235831148	down
HLF	-0.980286	2.90464749223871e-13	1.00238815418434e-11	7.53682136363636	-7.98223	19.6900865878306	down
KIAA0125	0.818571402777779	2.92592031724512e-13	1.00729775878172e-11	7.21730525974026	7.98096163137422	19.6829650061887	up
ROBO2	-0.590021	3.02308130103022e-13	1.03856006257615e-11	5.67884136363636	-7.97528	19.6510832009574	down
KARS	-0.618165	3.05917285577756e-13	1.04624626218521e-11	10.7118981818182	-7.97322	19.6395008049076	down
C5orf56	0.52496691666667	3.07233968407678e-13	1.04918107420413e-11	7.3982525974026	7.97247443226654	19.6353093481942	up
MAL2	-0.646399	3.10724486152753e-13	1.05951955934053e-11	11.0732328571429	-7.97051	19.6242841986463	down
FCER1A	-0.8039	3.12417065552621e-13	1.06370572319107e-11	7.45476090909091	-7.96957	19.6189825477171	down
DSG1	-1.08552	3.13976877754007e-13	1.06672093515922e-11	11.3920221428571	-7.9687	19.614122143363	down
NMU	-0.59859	3.14377125184083e-13	1.06672093515922e-11	10.0099354545455	-7.96848	19.6128788592766	down
SERTAD4	-0.777545	3.14701324839366e-13	1.06672093515922e-11	7.32471448051948	-7.9683	19.6118729618159	down
TGM5	-0.623527	3.15266245353454e-13	1.06705498427323e-11	8.09752714285714	-7.96799	19.6101226519731	down
SH2B3	0.544454454861111	3.20593825886691e-13	1.08029259739138e-11	6.62039032467532	7.9650732412076	19.5937687064827	up
KRTDAP	-0.570174	3.38833836475331e-13	1.14007620272876e-11	12.7427621428571	-7.95545	19.5397672084821	down
IL1B	1.02208718055556	3.39890230417704e-13	1.141951317468e-11	8.85902805194805	7.95490605237425	19.5367293709708	up
SLC39A6	-0.590041	3.4984654494823e-13	1.17367873143922e-11	10.5282522077922	-7.94988	19.5085537249499	down
PRIMA1	-0.599852	3.54520818029574e-13	1.18761878719131e-11	7.14289461038961	-7.94757	19.4956014605788	down
RAB26	0.520862565972222	3.60877948624554e-13	1.20714729013594e-11	5.87973285714286	7.94447794069012	19.4782575958642	up
RAB40C	-0.59387	3.67231500612654e-13	1.22660682248431e-11	7.38226954545455	-7.94144	19.4612262460493	down
EGFL6	1.00814051736111	3.82164136384102e-13	1.27276789526467e-11	8.23370162337662	7.93449844141905	19.4223310986788	up
CYP3A5	-0.942331	4.01597771143816e-13	1.33360769285493e-11	7.83926071428571	-7.92586	19.3739291436533	down
FBXO28	-0.533476	4.35853583814729e-13	1.43693515816729e-11	8.44537694805195	-7.91159	19.2940546128771	down
VTA1	-0.557043	4.36987134009413e-13	1.43859937066696e-11	8.43976941558441	-7.91114	19.2915201320827	down
JAM2	0.552732704861111	4.3849119941032e-13	1.44147681645232e-11	7.37578201298701	7.91053695010233	19.2881673590249	up
TXNRD1	0.502750711805555	4.57485211551992e-13	1.49746232336331e-11	7.79559519480519	7.90314086676836	19.2468	up
GPSM2	-0.71627	4.6013241206721e-13	1.5018237473637e-11	8.20242623376623	-7.90213	19.2411600812634	down
MAP7	-0.71248	4.60187831085052e-13	1.5018237473637e-11	8.62671227272727	-7.90211	19.2410425664915	down
XK	-0.809239	4.61341408403671e-13	1.5018237473637e-11	5.95610902597403	-7.90168	19.238599641296	down
SOCS6	-0.840829	4.61969777234836e-13	1.5018237473637e-11	7.44295616883117	-7.90144	19.2372715174402	down
OXCT1	-0.56916	4.62099614573446e-13	1.5018237473637e-11	8.47829655844156	-7.90139	19.2369973178297	down
DGAT2	-0.582622	4.67565911718781e-13	1.51743376739372e-11	7.34596935064935	-7.89934	19.2255225966945	down
RWDD4	-0.528742	4.72069734500015e-13	1.52683396119628e-11	7.47918344155844	-7.89767	19.2161686765557	down
LOC284219	-0.733842	4.74442953490226e-13	1.5310655537174e-11	6.85785675324675	-7.89679	19.2112756297832	down
LY9	0.981298184027779	4.87293768765339e-13	1.5703213280776e-11	6.67510454545455	7.89212614387442	19.1851982304293	up
NT5C1B-RDH14	-0.515961	4.96556500554187e-13	1.5956759456011e-11	7.44298824675325	-7.88884	19.1668251341361	down
GLMN	-0.54159	5.01043612655003e-13	1.60676405918712e-11	6.72142285714286	-7.88727	19.1580476502956	down
TET2	-0.590568	5.014115114771e-13	1.60676405918712e-11	8.0473601948052	-7.88714	19.1573314752391	down
LRRFIP2	-0.510968	5.02339961035198e-13	1.60748787531263e-11	8.10169915584416	-7.88682	19.1555264316249	down
ARF6	-0.56676	5.12500099206971e-13	1.63770981422563e-11	10.5642492857143	-7.88332	19.135988894953	down
PEAR1	0.519244243055556	5.15135785925671e-13	1.64187565417988e-11	6.23232474025974	7.88242539213955	19.1309838698427	up
GAS6	0.501448628472222	5.15238950918336e-13	1.64187565417988e-11	9.37356798701299	7.88239042247191	19.1308	up
RALGAPA1	-0.667942	5.19505587109243e-13	1.65316937872872e-11	8.41145961038961	-7.88095	19.1227420361126	down
RP11-212P7.2	-0.538019	5.35052285235887e-13	1.69791904108143e-11	5.47730467532468	-7.8758	19.0939717050704	down
CMTM7	0.605193458333333	5.55053898852467e-13	1.75651911559398e-11	7.70821636363636	7.86938744838289	19.0581633806983	up
BPGM	-0.718162	5.6262231244354e-13	1.77555841499423e-11	8.03626123376623	-7.86702	19.0449495276539	down
SERPINB5	-0.54725	5.75378105574293e-13	1.81081857710314e-11	11.4508608441558	-7.8631	19.0230762632341	down
ICK	-0.650748	5.90014547173697e-13	1.85178776945599e-11	6.48162311688312	-7.85871	18.998568050556	down
LY96	0.989914170138888	5.97566877853835e-13	1.87292194045147e-11	8.78413298701299	7.85648658977077	18.9861588098335	up
SH2D3C	0.530611256944444	6.06059567049891e-13	1.89435012214502e-11	6.73193467532468	7.8540187412286	18.9723905277612	up
SLC15A1	-0.645176	6.10283998114126e-13	1.90495196137124e-11	4.88912064935065	-7.8528	18.9656136349634	down
WFS1	0.570788559027776	6.13745010363376e-13	1.91314520941608e-11	6.89951194805195	7.85181482854476	18.9600963145096	up
FABP4	1.36834213194444	6.20702933563904e-13	1.93220178502614e-11	7.02437077922078	7.84984300473709	18.949098019707	up
RNASET2	0.608032256944446	6.32790068585028e-13	1.96448260098039e-11	9.64439571428571	7.84646911103018	18.9302820882838	up
TMOD3	-0.561916	6.49093380809974e-13	2.00937827128186e-11	9.13401623376623	-7.84202	18.9054646489784	down
IGLV4-60	1.27823870486111	6.49886328998504e-13	2.00937827128186e-11	6.94977902597403	7.84180449095584	18.904273555017	up
MIOS	-0.514654	6.57067922126009e-13	2.02884130340662e-11	8.28995045454545	-7.83988	18.8935517708771	down
CD37	0.946168760416666	6.8458369145333e-13	2.11095348523615e-11	6.25146967532468	7.83270018893075	18.8535296815549	up
B3GNT5	-0.716158	7.02081844660918e-13	2.16199631303389e-11	9.06097084415584	-7.82828	18.8289070936175	down
DOK3	0.848515541666667	7.45973610774753e-13	2.29099009590958e-11	6.28032883116883	7.81765866767781	18.7697492667745	up
GBP6	-0.711343	7.55594531182546e-13	2.31123033067602e-11	9.9389038961039	-7.81541	18.7572480809243	down
CCDC69	0.90809607986111	7.73174779799929e-13	2.36184765845426e-11	6.89618253246753	7.81138230514116	18.734810699327	up
LINC00888	0.658260677083333	7.91038652643099e-13	2.40998194040933e-11	5.82008545454545	7.80737834880842	18.7125282108189	up
IL2RB	0.580429770833334	8.55225726633915e-13	2.59516772219947e-11	6.88207376623377	7.79369601295009	18.6364215147973	up
CD14	0.883949472222222	9.48148809551262e-13	2.86952973049377e-11	8.2566325974026	7.77559188184981	18.5358075977437	up
ELMOD1	-1.39573	9.99083322554894e-13	3.01172943610751e-11	4.89109136363636	-7.7664	18.4847673735298	down
CDCA7	-0.973419	1.0101868080322e-12	3.0411939694443e-11	7.24228519480519	-7.76446	18.4739869030805	down
ZNRF3	-0.70937	1.03013245626293e-12	3.09178736619494e-11	6.80231337662338	-7.76102	18.4549159291614	down
ELOVL6	-0.759843	1.03067451094571e-12	3.09178736619494e-11	7.07707863636364	-7.76093	18.4544028165909	down
LBP	0.646399833333335	1.03842165920517e-12	3.10807771430392e-11	6.34931863636364	7.7596147346314	18.4470986744385	up
KIAA1211L	-0.686973	1.03919556444165e-12	3.10807771430392e-11	7.52013746753247	-7.75948	18.4463720209201	down
WBP4	-0.642954	1.04347077568281e-12	3.11366778968304e-11	6.59887649350649	-7.75876	18.4423675690212	down
SLC38A5	0.575492267361112	1.0451472301034e-12	3.11366778968304e-11	7.46239649350649	7.75848007094335	18.4408017671673	up
KLRB1	0.712846711805556	1.09446047173072e-12	3.25211111599984e-11	6.03929357142857	7.75037498493017	18.395833603312	up
ZDHHC13	-0.68599	1.1254102670473e-12	3.33541281218163e-11	8.08776662337662	-7.74547	18.3686348446047	down
CMAS	-0.643203	1.1450541215733e-12	3.37895495530604e-11	7.20742181818182	-7.74243	18.3517573179701	down
ERBB3	-0.643801	1.14600919812827e-12	3.37895495530604e-11	9.39698233766234	-7.74228	18.3509441409468	down
IRX4	-0.587328	1.15087379800925e-12	3.38893082348156e-11	6.53652116883117	-7.74154	18.346812787679	down
LTB4R	-0.56428	1.15524478416239e-12	3.39742939095572e-11	8.41364902597403	-7.74087	18.3431155201687	down
METTL8	-0.544505	1.17702813463304e-12	3.45704797437793e-11	7.43023149350649	-7.73758	18.3248959530951	down
ANKRD22	-0.700498	1.17886232287292e-12	3.45799614709389e-11	9.12845603896104	-7.73731	18.3233772712159	down
RP11-96D1.11	-0.528604	1.18463765886492e-12	3.47048778935074e-11	7.45426415584416	-7.73645	18.3186107698046	down
FAM131A	-0.52023	1.20036265340048e-12	3.5120585050899e-11	7.16943928571429	-7.73413	18.3057495075192	down
FOLR2	0.556463843749998	1.20242633125002e-12	3.51360337918268e-11	7.4247162987013	7.73382473281986	18.3040741789685	up
RP3-406A7.7	-0.529741	1.21201571386764e-12	3.537107083328e-11	6.10013396103896	-7.73243	18.2963269087663	down
DOCK9	-0.564518	1.21682674714311e-12	3.54495084630089e-11	9.41181779220779	-7.73173	18.2924631425672	down
PTGER3	-1.08732	1.23859943748628e-12	3.59186812252397e-11	5.9724551948052	-7.72861	18.2751663538829	down
LY6D	-0.627947	1.23862934819555e-12	3.59186812252397e-11	11.8665645454545	-7.7286	18.275142801897	down
DDIT4L	1.00993670833333	1.24557442581975e-12	3.60743580541214e-11	7.45688837662338	7.72761893123972	18.2696895276001	up
TXN	-0.568745	1.28650231511717e-12	3.70720062592959e-11	12.3901223376623	-7.72193	18.2381581841351	down
RNF141	-0.561106	1.29033910383869e-12	3.71357971016719e-11	9.45230415584416	-7.7214	18.2352539020327	down
GUF1	-0.542051	1.39254765419919e-12	3.97275440499718e-11	6.20800402597403	-7.70797	18.1609101166695	down
SLC38A10	0.593869	1.39514089563248e-12	3.97519597659665e-11	7.77769025974026	7.70764391118394	18.1590956886888	up
ZHX1	-0.711806	1.40089358335446e-12	3.98662253571518e-11	7.62582474025974	-7.70692	18.1550826889136	down
SCNN1G	-0.666916	1.41748867490538e-12	4.02883737662548e-11	5.56533344155844	-7.70484	18.1435978936717	down
ITGA5	0.509921704861109	1.43167268778341e-12	4.06410311370775e-11	7.1374375974026	7.70308778253607	18.1338878378999	up
ZNF562	-0.527613	1.43982782712823e-12	4.08072816640703e-11	8.12376474025974	-7.70209	18.1283484984217	down
ATP10B	-0.598901	1.44109631051437e-12	4.08072816640703e-11	8.65753220779221	-7.70193	18.1274897091996	down
CTD-2619J13.13	-0.556956	1.44713857035227e-12	4.09277261924104e-11	7.38829136363636	-7.70119	18.1234093297218	down
PIK3R3	0.539730197916668	1.50916286419449e-12	4.2576629263588e-11	7.11390220779221	7.69379302715541	18.0824828177474	up
RCAN3	-0.6014	1.57796933027535e-12	4.4462978173276e-11	8.43646922077922	-7.68593	18.0390053587995	down
SEPT10	-0.636502	1.67786259809196e-12	4.71036763734283e-11	10.1562714935065	-7.67509	17.9791480966588	down
FUCA2	0.505901562500001	1.68762567990218e-12	4.72040043473861e-11	7.86968019480519	7.67406920501584	17.9734904118147	up
PIK3AP1	0.710814434027777	1.73385063755005e-12	4.84377320966363e-11	6.96300337662338	7.66929735870896	17.9471401838995	up
DIP2B	-0.612728	1.81414917626272e-12	5.05575312459086e-11	8.78843538961039	-7.6613	17.903	down
XRCC6BP1	-0.54003	1.82670690149961e-12	5.08455643629089e-11	5.94704681818182	-7.66008	17.8962683203247	down
WFDC1	0.60246915277778	1.84590670342667e-12	5.1317552095264e-11	6.68709298701299	7.65823341389476	17.8860729199323	up
ABCB10	-0.609793	1.85936836468513e-12	5.15664826472677e-11	7.19582753246753	-7.65695	17.8789876417208	down
NAA15	-0.744594	1.86251172658014e-12	5.15911238549076e-11	7.59281551948052	-7.65665	17.8773405875666	down
MARCKSL1	0.650104805555554	1.88861547657394e-12	5.22509336203286e-11	7.94125512987013	7.65419074389398	17.863769267235	up
TNS3	0.653563614583332	2.00472596565186e-12	5.52628073423067e-11	8.95309448051948	7.64364152210282	17.8055933422906	up
EFNA4	-0.510613	2.02589586503602e-12	5.56551553825115e-11	7.04340292207792	-7.64178	17.7953507901418	down
NHLH2	-0.69499	2.02625631265874e-12	5.56551553825115e-11	4.9721324025974	-7.64175	17.7951773248322	down
DSC1	-2.0716	2.04288441618907e-12	5.60445988518056e-11	6.86146980519481	-7.64031	17.7872084376609	down
NIPSNAP3A	-0.680085	2.08243152682546e-12	5.70611177649899e-11	8.02604136363636	-7.63691	17.7685135467425	down
IGHG1	0.888972881944447	2.16080116393663e-12	5.91377160656342e-11	13.8683011688312	7.63037683306733	17.7324933601922	up
LINC01004	-0.554383	2.18318641895769e-12	5.96789788121289e-11	5.15106116883117	-7.62855	17.7224444860779	down
PDZRN4	1.20879413541666	2.22022711710436e-12	6.06190888297707e-11	6.13341766233766	7.62557424734747	17.7060409731889	up
NEMF	-0.625206	2.2911584247783e-12	6.24811737293535e-11	8.4878838961039	-7.62001	17.6753793523768	down
AGPAT9	-0.76139	2.341019724189e-12	6.36890978471394e-11	6.72183967532468	-7.61619	17.6543889768552	down
PIR	-0.828684	2.3602518185482e-12	6.41360589173193e-11	7.57360837662338	-7.61474	17.6464120560931	down
MAML3	-0.748688	2.43581481461737e-12	6.60645325267333e-11	7.07939792207792	-7.60916	17.6156881206148	down
KLK7	-0.745844	2.43699586768195e-12	6.60645325267333e-11	10.5384405844156	-7.60907	17.6152155104488	down
HPGD	-0.970737	2.45272776887139e-12	6.64123211263639e-11	8.66592214285714	-7.60793	17.6089419980961	down
PLA1A	0.749143482638888	2.50134589273293e-12	6.75688241153831e-11	5.18791253246753	7.60445489670749	17.5898056542229	up
RPF1	-0.516198	2.55335916629029e-12	6.88925209017946e-11	9.50997519480519	-7.60081	17.5697406972484	down
FAM89A	-0.624044	2.59433145972309e-12	6.9845778956571e-11	7.7892537012987	-7.59798	17.5542208579344	down
NXT2	-0.613065	2.59479510983765e-12	6.9845778956571e-11	7.5382675974026	-7.59795	17.5540466393772	down
TMEM56	0.675799503472222	2.60034933536212e-12	6.9913035009501e-11	5.03276448051948	7.59757320096476	17.5519620329267	up
ZNF430	-0.62197	2.63149699701534e-12	7.06460770318404e-11	8.16599292207792	-7.59546	17.5403536436989	down
NID1	0.738174614583333	2.72906685985101e-12	7.28600347180759e-11	7.98988746753247	7.5890040652413	17.5048605543758	up
LILRB1	0.523011565972223	2.73721232812622e-12	7.29923287500326e-11	7.02153376623377	7.58847533908399	17.5019551238809	up
FAM177A1	-0.549481	2.82218705028655e-12	7.51707097911016e-11	8.24307025974026	-7.58305	17.4721509137114	down
PLXNC1	0.774771781249999	2.87554015899645e-12	7.65027428346964e-11	7.27050292207792	7.57972666964635	17.453893183562	up
KLF2	0.720644326388891	2.87953989266287e-12	7.65201774031666e-11	8.71271233766234	7.5794799458892	17.4525381396308	up
TEK	0.628311430555554	2.89812348759302e-12	7.69246698330955e-11	6.07320311688312	7.57833804788289	17.4463	up
ZCCHC6	-0.546702	2.93381066833483e-12	7.76916528836815e-11	8.85514006493507	-7.57617	17.4343359629686	down
GANAB	0.62633812152778	3.01983408731087e-12	7.96355664528845e-11	9.65233941558442	7.57103388595292	17.4061631976638	up
POLE2	-0.548623	3.02113949655174e-12	7.96355664528845e-11	6.53978344155844	-7.57096	17.4057418877402	down
AMPD1	0.863248375000001	3.03880521508111e-12	8.00090487008698e-11	5.58631142857143	7.56992170335533	17.4000582674613	up
SH3RF2	-0.614343	3.0814608040492e-12	8.09458360466655e-11	8.99147798701299	-7.56745	17.3864697690138	down
ALAD	-0.570168	3.09635919304023e-12	8.12439201109639e-11	8.17059467532468	-7.56659	17.3817679985079	down
LCP2	0.691783163194443	3.12890852478972e-12	8.20039255981543e-11	7.08249714285714	7.56473152741696	17.3715740442816	up
ALDH3A2	-0.52927	3.17420335992707e-12	8.30958499715463e-11	10.1063475324675	-7.56218	17.3575635707541	down
KIAA1671	-0.543235	3.18975567347441e-12	8.32940996989871e-11	9.2085174025974	-7.56131	17.3527990652956	down
DAPK1	0.596962416666667	3.22491777668524e-12	8.38330840636308e-11	7.24543538961039	7.55936150169107	17.3421121577079	up
RASAL2	-0.689753	3.26681181979482e-12	8.46485327711273e-11	8.55558149350649	-7.55707	17.3295303687714	down
PANK1	-0.825701	3.35308685853744e-12	8.66097448140248e-11	6.26869987012987	-7.55243	17.3041207481788	down
RNASE1	0.737465461805558	3.35385637697666e-12	8.66097448140248e-11	9.2651074025974	7.55239343297072	17.3038970662151	up
FAM3B	-0.833246	3.35895937421173e-12	8.66120099681977e-11	8.28681318181818	-7.55212	17.3024150360589	down
TRBC1	0.77748214236111	3.36151507219229e-12	8.66120099681977e-11	8.33866064935065	7.55198792862787	17.3016736478247	up
NUP210	0.526821336805555	3.3872903195005e-12	8.71779555794955e-11	7.06235681818182	7.5506298948076	17.2942278181861	up
MIR6751	0.715658427083333	3.41389707812108e-12	8.77640057836070e-11	7.90104084415584	7.54923873752413	17.2866010138784	up
NCF1	0.711427784722221	3.43711157590305e-12	8.81328500387423e-11	5.89445292207792	7.54803368607355	17.279995025375	up
EMCN	0.60878270486111	3.51502753234206e-12	8.97587387723061e-11	7.01173350649351	7.54405	17.2581448996998	up
DEGS1	-0.667706	3.5221677411481e-12	8.98408003539226e-11	9.84624032467532	-7.54369	17.2561668542508	down
RAPH1	-0.845879	3.57910064545738e-12	9.11316051485854e-11	8.36772084415584	-7.54083	17.2405368423744	down
RGS5	0.668145624999996	3.62501293118206e-12	9.21558842949396e-11	10.2623440909091	7.53856631453143	17.2281125032114	up
HSPA13	0.927439149305559	3.72022317144722e-12	9.43666365440272e-11	8.2804462987013	7.53395302542019	17.2028418469043	up
ITGAM	0.596565805555554	3.76209313532339e-12	9.53230242925794e-11	6.4461911038961	7.53196114961058	17.1919329515807	up
BBOX1	-0.89119	3.89391757765656e-12	9.8119861428174e-11	8.60851402597403	-7.52583	17.1583637963356	down
OGFRL1	-0.63228	3.9752428801601e-12	9.99489638440254e-11	9.21467558441558	-7.52215	17.1382168143789	down
KLK11	-0.565598	4.02807860275439e-12	1.01055305297172e-10	10.365280974026	-7.5198	17.1253474606177	down
RP11-164P12.4	-0.626637	4.03758759046992e-12	1.01182917929849e-10	6.17971383116883	-7.51938	17.1230492736981	down
FYCO1	-0.502762	4.04486928724719e-12	1.01254495943343e-10	7.93651201298701	-7.51906	17.1212930497338	down
TPPP	-0.761466	4.12217663520725e-12	1.02929786508059e-10	6.56614461038961	-7.51568	17.1028404843144	down
MAPK13	-0.51682	4.1252890833868e-12	1.02929786508059e-10	9.45619305194805	-7.51555	17.1021048411878	down
SMAP2	0.68569655902778	4.29813246967186e-12	1.06892685767491e-10	7.93545597402597	7.50823619018985	17.0621006473825	up
CDK19	-0.605862	4.3823457779966e-12	1.08750619740306e-10	7.87581292207792	-7.50478	17.0431892569442	down
RRP15	-0.637739	4.46108021330786e-12	1.10584523597491e-10	7.07321337662338	-7.5016	17.0258342922687	down
UTP15	-0.536221	4.50284986427102e-12	1.11378599885968e-10	5.13999383116883	-7.49994	17.0167512736418	down
GOLGA2	-0.519686	4.55333014725236e-12	1.12505608821959e-10	8.77185766233766	-7.49795	17.005885933417	down
CDKN2B	-0.811759	4.69487171373815e-12	1.15503940656268e-10	8.51143435064935	-7.49249	16.9760515245029	down
SOX6	-0.813242	4.70180596160062e-12	1.15550290441914e-10	7.07438376623377	-7.49223	16.9746131304357	down
EDEM2	0.56413784722222	4.81995168843425e-12	1.18326710977871e-10	6.90026032467532	7.48780168791392	16.9504266526775	up
FAIM	-0.522269	4.88338146183045e-12	1.19755378185081e-10	7.0819911038961	-7.48547	16.9376850798365	down
CHMP4C	-0.670558	5.08788084390323e-12	1.24503437121397e-10	8.10193551948052	-7.47815	16.8977052889661	down
GIMAP4	0.56202978472222	5.1148216187688e-12	1.25028972903237e-10	7.4910574025974	7.47720261787498	16.8925586023283	up
RRM1	-0.532943	5.19566846741177e-12	1.26734429141132e-10	9.28552467532467	-7.4744	16.8772751359323	down
ELOVL7	-0.622237	5.35520241142989e-12	1.30209384881526e-10	8.34546707792208	-7.469	16.847802349619	down
MYO1F	0.542385052083334	5.36313768203306e-12	1.302638961411e-10	6.80035155844156	7.46873578860541	16.8463593921791	up
AP1AR	-0.652673	5.37826396005535e-12	1.30492767132626e-10	6.71655694805195	-7.46823	16.8436147224522	down
FAM135A	-0.559233	5.43145548399196e-12	1.31643751561161e-10	9.23641714285714	-7.46647	16.8340240607303	down
KLF8	-0.691006	5.52447447735684e-12	1.33756588404153e-10	6.90782025974026	-7.46344	16.817476025658	down
WFDC5	-0.971619	5.56896810734349e-12	1.34549092181646e-10	7.17079896103896	-7.46201	16.8096589517469	down
CDCA7L	-0.649412	5.72015574405389e-12	1.37765435183108e-10	7.36217980519481	-7.45722	16.7835561028819	down
SFRP4	1.38481733680556	5.80948071135725e-12	1.39622813735141e-10	7.29282805194805	7.45444854846419	16.7684564702565	up
CHN1	0.613303302083335	5.89853029058445e-12	1.41465799841271e-10	8.20200103896104	7.45172848282428	16.7536328736327	up
ALOX5	0.906403659722223	5.94291858091462e-12	1.42381127886206e-10	7.95063798701299	7.4503877561633	16.7463272191608	up
PPP2R3A	-0.651566	6.19361799250967e-12	1.47922734518394e-10	8.05732538961039	-7.443	16.7060640918544	down
SLC39A8	0.953832197916666	6.45568608499138e-12	1.53700413761293e-10	7.41683487012987	7.43558035518935	16.6656822566348	up
ENO2	0.715899368055555	6.46514316729313e-12	1.53765567222107e-10	5.42815993506493	7.43531832857092	16.6642558687675	up
ATXN3	-0.621999	6.55637570408832e-12	1.55611904677947e-10	6.55352922077922	-7.43281	16.6506017410107	down
AIF1	0.50216762152778	6.59558410809251e-12	1.56380273982546e-10	8.53794474025974	7.43174239559578	16.6447920088911	up
WIPF1	0.768839621527778	6.67852083856299e-12	1.57855947093307e-10	8.08982201298701	7.4295049566495	16.6326158299519	up
PRMT3	-0.584867	6.76230989650602e-12	1.59671465874157e-10	7.16159694805195	-7.42727	16.6204672015782	down
MIAT	0.594103972222225	6.89718388649776e-12	1.62186689227969e-10	6.98321487012987	7.42373518537338	16.6012245950404	up
HSPB8	-0.655661	6.89718743963345e-12	1.62186689227969e-10	9.63994603896104	-7.42374	16.601224093087	down
KIAA1468	-0.566231	7.24885266066661e-12	1.69411388024568e-10	8.5503738961039	-7.41482	16.5527699369627	down
PTPN21	-0.657367	7.34412360506198e-12	1.71202478718675e-10	6.78064279220779	-7.41248	16.5400477591737	down
AKIP1	-0.546607	7.39425223204952e-12	1.71940164016555e-10	8.8170838961039	-7.41127	16.5334198901655	down
CDHR1	-0.79548	7.39462943148119e-12	1.71940164016555e-10	7.08603396103896	-7.41126	16.5333701885111	down
PANX1	-0.663055	7.43573871049693e-12	1.72720509336213e-10	7.96445818181818	-7.41026	16.5279685757612	down
TNFRSF19	-1.08798	7.58883651523035e-12	1.76097950779382e-10	7.71466701298701	-7.40661	16.5081116163067	down
MAST1	0.665697333333335	7.79301791040269e-12	1.80469888451431e-10	6.8222538961039	7.40184708918957	16.4822439243354	up
SERINC5	-0.544674	7.87496724858145e-12	1.8194939663377e-10	9.68038766233766	-7.39997	16.4720520040928	down
HID1	0.630386559027778	7.88076276503786e-12	1.8194939663377e-10	6.45142194805195	7.39983876225067	16.4713352471769	up
GALNT7	-0.652597	7.92522084793992e-12	1.82607304129774e-10	8.61387	-7.39883	16.4658543991842	down
KRTCAP2	0.62924601041667	7.99282681251916e-12	1.83979756006477e-10	9.79662883116883	7.39730573409829	16.457578535254	up
CAMSAP1	-0.523266	8.18456606804467e-12	1.87826350688929e-10	8.03893435064935	-7.39305	16.4344826804305	down
INADL	-0.640281	8.31010203833327e-12	1.90516166971007e-10	7.90068383116883	-7.39032	16.4196527552981	down
KLHDC7B	0.561893232638888	8.34861783242704e-12	1.9115561345875e-10	6.03839181818182	7.38949033861965	16.4151476877624	up
CD97	0.677401756944443	8.35685474806317e-12	1.9115561345875e-10	7.08599883116883	7.38931333222508	16.4141869420989	up
LOC153684	0.532778350694443	8.46812419843571e-12	1.92978766593834e-10	7.43061506493506	7.3869389837397	16.4013006380024	up
RGS3	0.528313100694445	8.68301389982674e-12	1.97286353553164e-10	7.59944175324675	7.38243960215432	16.376886530605	up
PDK1	0.885146944444447	8.70883257298113e-12	1.97480762408135e-10	8.94400616883117	7.38190643612597	16.3739939849403	up
CTH	0.853047236111111	8.71832354579481e-12	1.9750024032454e-10	4.40083097402597	7.38171083659564	16.3729328383576	up
TNFSF13	0.536721878472224	8.7715235915522e-12	1.98508862289529e-10	6.65082597402597	7.38061832031164	16.3670060763232	up
SLC2A14	0.706515100694443	8.95954998419339e-12	2.02563738773068e-10	7.26310577922078	7.37680884207682	16.3463434023184	up
PTPRJ	0.544218434027778	9.03279722780635e-12	2.0401816443456e-10	6.63464707792208	7.37534618979261	16.3384112993498	up
AK126278	-0.559904	9.06044892372872e-12	2.04239479187107e-10	7.1201188961039	-7.3748	16.3354335606892	down
TMEM156	0.669080097222223	9.24066661386651e-12	2.07892283309013e-10	4.80883896103896	7.37125831880405	16.3162463536172	up
TADA1	-0.547843	9.28893551862638e-12	2.08772931892113e-10	7.34046941558442	-7.37032	16.3111708772295	down
TLR9	0.540996635416667	9.43593746430654e-12	2.11661028611111e-10	5.7073638961039	7.36750021978326	16.2958746349326	up
E2F5	0.638477097222221	9.92555166304031e-12	2.21557680049134e-10	5.98549909090909	7.35840545251174	16.2465946665477	up
GVINP1	0.629750756944442	9.97301006566142e-12	2.2206668949791e-10	6.10276084415584	7.35754760812014	16.2419479386336	up
CR2	0.602862232638889	9.9774718882802e-12	2.2206668949791e-10	4.49485974025974	7.35746716522602	16.2415122129194	up
C19orf33	-0.607802	1.03891801601565e-11	2.30781011712992e-10	10.1440819480519	-7.35019	16.2021229576591	down
CHL1	-1.0136	1.04565512567517e-11	2.32052272312782e-10	7.84228837662338	-7.34903	16.1958264434826	down
RTEL1-TNFRSF6B	0.515976322916668	1.05584205184585e-11	2.34030329256969e-10	7.17701194805195	7.34728580563789	16.1863824057341	up
CDS1	-0.72471	1.05661420508064e-11	2.34030329256969e-10	9.43698857142857	-7.34715	16.1856702838779	down
EDEM1	0.504911940972223	1.06257910022768e-11	2.34669978891981e-10	8.64195168831169	7.34614114714676	16.1801866173825	up
ABHD17B	-0.636646	1.06578958772312e-11	2.34925489085789e-10	8.01177974025974	-7.3456	16.1772478791531	down
BAMBI	-0.836509	1.10931898128381e-11	2.43815737673138e-10	7.28005402597403	-7.33839	16.1382545642103	down
SLC17A9	0.634908180555555	1.1196551214655e-11	2.45851335692233e-10	7.46304961038961	7.33672203401978	16.1292205632324	up
ETV3	-0.501471	1.12495937464595e-11	2.46779199347068e-10	8.9507288961039	-7.33587	16.1246168846265	down
CYFIP2	0.685451253472222	1.14308476447071e-11	2.50275401063061e-10	6.51814636363636	7.33299226757747	16.1090477697113	up
VAV3	-0.882173	1.19780961506871e-11	2.60512205254487e-10	8.8873737012987	-7.32457	16.0634973928926	down
SCD	-0.652887	1.21102337302486e-11	2.63014481456234e-10	9.98633305194805	-7.32259	16.0528111261152	down
LRRC1	-0.546069	1.21161391370136e-11	2.63014481456234e-10	8.36553694805195	-7.3225	16.052336270234	down
DAPL1	-0.890922	1.2131918793051e-11	2.63107395246451e-10	10.2424633116883	-7.32227	16.0510685577289	down
CSRP2	-0.759855	1.2322698871903e-11	2.66739214937693e-10	9.98614701298701	-7.31945	16.0358708276272	down
MN1	-0.624332	1.26082809608756e-11	2.72405541439881e-10	7.76889285714286	-7.31532	16.0135555150921	down
ZNF440	-0.579252	1.28562051131372e-11	2.77238428829951e-10	4.94534123376623	-7.31181	15.9945891530946	down
RPS6KA5	-0.604118	1.30430503103834e-11	2.81002816479822e-10	8.55737785714286	-7.30921	15.9805356755882	down
NAE1	-0.51314	1.30834366772187e-11	2.81607743344086e-10	9.11714779220779	-7.30865	15.977524519651	down
CRELD2	0.639776812500001	1.32236097715539e-11	2.84357322907098e-10	9.28218772727273	7.30672990672098	15.9671450809727	up
CLIP1	-0.537519	1.33519291762185e-11	2.86577992074934e-10	9.53106409090909	-7.30499	15.9577394498216	down
PAK1IP1	-0.569365	1.34414644133925e-11	2.8822933999852e-10	7.72324045454545	-7.30378	15.9512300660163	down
CDC42EP3	0.613831913194446	1.41654400190781e-11	3.02337003392264e-10	7.19197746753247	7.2943125178148	15.9001361245617	up
SMPDL3A	-0.612823	1.42024397951106e-11	3.02844196190244e-10	9.01460396103896	-7.29384	15.8975955717851	down
MICB	0.75634598611111	1.42284151589501e-11	3.03115585509105e-10	5.88908350649351	7.2935115985778	15.8958159530634	up
ELOVL2	0.709344	1.44671162181785e-11	3.07627898765729e-10	5.47126766233766	7.29050728537834	15.8796126863161	up
ZNF770	-0.601079	1.45330762471468e-11	3.08743532529914e-10	9.64695454545454	-7.28969	15.8751824165817	down
CTNNAL1	-0.594653	1.46413702979433e-11	3.1075561448696e-10	7.88208298701299	-7.28834	15.868	down
TBXAS1	0.535509965277779	1.49608447263889e-11	3.16948266055349e-10	5.71502318181818	7.28444568025697	15.8469302745271	up
CSF1R	0.544381020833336	1.53028865792549e-11	3.2359523561308e-10	7.95099506493507	7.28036123744058	15.8249155869435	up
HDAC9	0.59604314236111	1.54153364643243e-11	3.25672112930509e-10	5.71349487012987	7.27903812596933	15.8177854508245	up
TLR10	0.720360114583334	1.56047960614449e-11	3.29370603215738e-10	5.8182738961039	7.27683033322495	15.8058892440879	up
C2orf88	0.504878690972222	1.60577567186394e-11	3.38450316026982e-10	5.33699350649351	7.27165753737697	15.7780236414679	up
IL24	0.819449	1.60852298425862e-11	3.38574111130058e-10	5.53485577922078	7.27134845209715	15.7763589191605	up
IGLV4-3	0.650959673611109	1.61573797508973e-11	3.39468180624913e-10	7.02861941558442	7.27053921071661	15.7720005370436	up
AMMECR1	-0.663591	1.63459304188433e-11	3.42800080644486e-10	8.57980577922078	-7.26844	15.7607020053475	down
COL4A6	-0.526884	1.64855706448359e-11	3.45411956367991e-10	5.05384103896104	-7.2669	15.7524180802416	down
MS4A6A	0.53701646527778	1.71263176621984e-11	3.57527507400639e-10	8.4773111038961	7.26000468745852	15.7152856588925	up
CCDC88A	0.615588562499999	1.71473205461981e-11	3.57639648219701e-10	6.27810798701299	7.25978292159337	15.7140921654697	up
PDZD2	-0.714227	1.72862490466129e-11	3.60208905452188e-10	8.24959025974026	-7.25832	15.7062341739806	down
ENG	0.676255718750001	1.83986998343889e-11	3.81306387872118e-10	8.21389266233766	7.24703226533683	15.6455009849817	up
GRTP1	-0.664154	1.86837579951243e-11	3.86164754226237e-10	7.22614077922078	-7.24425	15.6305299527906	down
SHB	-0.52585	1.89526703530484e-11	3.90664051961934e-10	7.72102649350649	-7.24166	15.6166149399602	down
DENND1C	0.578916767361112	1.91418017571321e-11	3.93852899463293e-10	6.43877532467532	7.23986033833609	15.6069460737028	up
DCHS1	0.532915638888888	1.98478045289896e-11	4.07280509079176e-10	6.88966545454545	7.23329697364104	15.5716790736038	up
SYNE1	0.606085208333335	1.99225574505084e-11	4.08448131243399e-10	6.69062876623377	7.23261559047838	15.5680186889937	up
ALOX15B	1.05504901041667	2.06064345160729e-11	4.21336212446603e-10	7.75406474025974	7.22649673171232	15.5351558192762	up
EEA1	-0.618384	2.1017312421404e-11	4.28588331730591e-10	9.07665233766234	-7.22292	15.5159324369357	down
FIGNL1	-0.6833	2.11216000119294e-11	4.30331441026664e-10	6.93193818181818	-7.22202	15.5111130632173	down
LOC286052	-0.650105	2.11695355429405e-11	4.30924353400782e-10	7.04140461038961	-7.22161	15.5089058325851	down
SCARNA15	-0.625539	2.1265199100392e-11	4.32486893703972e-10	5.96627922077922	-7.22079	15.5045158368851	down
HOOK2	-0.508819	2.12986359286625e-11	4.32782229172112e-10	7.69319941558442	-7.2205	15.502986082068	down
SELE	1.11482832291667	2.15029170199711e-11	4.36152908088026e-10	8.49379038961039	7.2187727902023	15.4936919744045	up
IGK	0.643589979166665	2.15056771834909e-11	4.36152908088026e-10	13.9204587012987	7.21874950404068	15.4935670020706	up
EML1	-0.596892	2.15217059978751e-11	4.36152908088026e-10	7.27990019480519	-7.21861	15.4928415801569	down
PKP1	-0.7119	2.15879529246152e-11	4.37108285765661e-10	11.1871787012987	-7.21806	15.4898491425376	down
PROK2	1.01962	2.21418450200533e-11	4.47136287783601e-10	4.38525383116883	7.21345974901464	15.4651830535791	up
NOD2	-0.536794	2.2241817067472e-11	4.48363677976881e-10	7.33010603896104	-7.21264	15.4607969276779	down
OSBPL1A	-0.663537	2.24704856336614e-11	4.52574569804729e-10	8.15175623376623	-7.21079	15.4508381527713	down
SOX2	-0.841934	2.26489015672397e-11	4.55766814299424e-10	8.13813103896104	-7.20935	15.4431381180032	down
P2RY1	-0.614492	2.30439175029645e-11	4.63308288636052e-10	5.98567227272727	-7.20621	15.4263038716921	down
HSPA2	-0.592867	2.35723692288213e-11	4.73101585925818e-10	9.04904577922078	-7.20209	15.4042290892332	down
GNAI1	-0.684749	2.42084744122752e-11	4.85442501799172e-10	8.36791155844156	-7.19726	15.3783049986446	down
FAM46B	-0.619784	2.4447279278402e-11	4.89801882565532e-10	9.56271993506494	-7.19547	15.3687482602378	down
C1QA	0.79070586111111	2.46865713252135e-11	4.94163387507335e-10	7.48326207792208	7.19370353121819	15.3592652726876	up
BANK1	0.764481	2.56291945648995e-11	5.11243218522145e-10	6.07056772727273	7.18689265076529	15.3227838309812	up
ARID3A	0.516889517361109	2.58080767996826e-11	5.13915402242591e-10	5.93813188311688	7.18562813707465	15.3160125410311	up
CERCAM	0.636583583333334	2.60453668058789e-11	5.18189558711747e-10	7.58606811688312	7.18396403945992	15.3071024366143	up
ISOC1	-0.51655	2.63032341659916e-11	5.22411456352334e-10	8.51088168831169	-7.18217	15.2975113054885	down
ENDOD1	-0.502314	2.7228007154319e-11	5.38783282376653e-10	8.5460437012987	-7.17589	15.2638726003185	down
LINC00592	-0.650678	2.76977703352775e-11	5.47258191080439e-10	6.52910357142857	-7.17278	15.2472203211147	down
FZD10	-0.830947	2.78483338557327e-11	5.49758307695568e-10	8.18006961038961	-7.17179	15.241942871475	down
LY6G6C	-1.03639	2.81454635323499e-11	5.54666843772753e-10	8.37435746753247	-7.16986	15.2316113424357	down
OLFM1	0.636788888888887	2.81707722781285e-11	5.5468783969327e-10	7.42451435064935	7.16969365782138	15.2307363794512	up
TMEM246	-0.530765	2.86454988202656e-11	5.6355031213042e-10	7.27206967532468	-7.16665	15.214468504267	down
CA12	-0.605205	3.09316799195753e-11	6.0644116243349e-10	9.63920155844156	-7.15267	15.1397239581221	down
FRS2	-0.613779	3.12466811089843e-11	6.12092520354077e-10	6.45542779220779	-7.15082	15.1298611932405	down
LRP11	-0.503284	3.13269606492462e-11	6.13140170791063e-10	8.89277272727273	-7.15035	15.1273635307542	down
SDF2L1	0.797555760416668	3.29074865372695e-11	6.41878339277686e-10	7.95284792207792	7.14138170926411	15.0794527452726	up
OLFML2B	0.817730767361112	3.31080842228082e-11	6.45241028124236e-10	7.54664694805195	7.14027353411602	15.0735373436186	up
SIPA1L2	-0.681501	3.37939405697737e-11	6.56928938178778e-10	8.27766422077922	-7.13653	15.0535797433453	down
GUCY1B3	0.598283402777779	3.38657888722279e-11	6.57766765192338e-10	6.68532051948052	7.13614671122619	15.0515125453421	up
COMMD8	-0.514013	3.54955123104184e-11	6.8766919700455e-10	9.1148351948052	-7.12757	15.0057653409488	down
ZBED6	-0.58921	3.56281275241961e-11	6.89654448184101e-10	4.89779142857143	-7.12689	15.0021357320306	down
MIR29B2	0.663123256944445	3.59344289272577e-11	6.94995548483226e-10	7.65215175324675	7.12532805614934	14.9938038366667	up
IRX3	-0.542174	3.59975541844509e-11	6.95628411942767e-10	9.25872642857143	-7.12501	14.992095562294	down
PTPRCAP	0.621907531249997	3.63555362131514e-11	7.01953306799075e-10	6.83450292207792	7.12320126756531	14.9824643217444	up
LDB2	0.565442302083333	3.64427876680285e-11	7.03044672718796e-10	7.31636532467533	7.1227636515368	14.980131271406	up
PLA2G12A	-0.55458	3.66578066697071e-11	7.06596981131339e-10	8.65461805194805	-7.12169	14.9744055728415	down
VLDLR	-0.56988	3.72889644465952e-11	7.16950845830334e-10	8.50512155844156	-7.11857	14.9577907034978	down
ETS1	0.535970031249997	3.76630330320063e-11	7.22928016587503e-10	8.36519720779221	7.11674957279886	14.9480758779641	up
FNDC3A	0.679327	3.82657363224478e-11	7.33266371070021e-10	8.82279220779221	7.11384975726002	14.9326245577686	up
RANBP9	-0.511124	3.83496405892225e-11	7.34259227348461e-10	10.5443646753247	-7.11345	14.9304928646838	down
HMHA1	0.541264	3.89687481138405e-11	7.45382480601641e-10	7.2421712987013	7.11052379243736	14.9149064555554	up
ZNF681	-0.589295	3.90087599717657e-11	7.45382480601641e-10	4.89027668831169	-7.11034	14.9139076747374	down
ACER1	-0.529092	3.90283309335999e-11	7.45382480601641e-10	6.09374155844156	-7.11024	14.9134195153407	down
CD3D	0.571255680555555	3.93551021204017e-11	7.50996444132436e-10	7.4337375974026	7.10872109173256	14.9053048403975	up
NIPAL2	-0.508679	3.93945828086602e-11	7.51123378885121e-10	9.08262480519481	-7.10854	14.9043289892561	down
NOS1	-1.01902	3.97719445142504e-11	7.56427340387407e-10	6.01401233766234	-7.1068	14.8950507517038	down
NT5C3A	-0.510457	4.0015593636849e-11	7.60429221271683e-10	8.98143746753247	-7.10568	14.8891068091033	down
CFB	0.728198253472224	4.04109421623299e-11	7.66033435521215e-10	7.05867337662338	7.10388237026389	14.879538720638	up
C17orf62	0.524630649305554	4.08419674120211e-11	7.73563091380002e-10	7.25087123376623	7.10194286213071	14.8692133531255	up
HSD17B11	0.534388652777779	4.09697800185859e-11	7.75342073470013e-10	7.38380818181818	7.10137162207388	14.8661725112884	up
CENPU	-0.802363	4.18688403174531e-11	7.90395269359181e-10	8.3805724025974	-7.0974	14.8450471331482	down
FAIM3	0.546663979166666	4.2178045015452e-11	7.94920650703082e-10	7.14836863636364	7.0960568104282	14.8378864702192	up
CA13	-0.581879	4.24992243777527e-11	8.00314612150603e-10	7.39295948051948	-7.09467	14.8305039052204	down
SLC2A10	0.683093298611112	4.2547331879748e-11	8.0052125584712e-10	7.00033818181818	7.09446240110467	14.8294029259842	up
CLIP4	-0.695652	4.29591245036207e-11	8.06320564924399e-10	8.51977376623377	-7.0927	14.820029371915	down
VSNL1	-0.50141	4.31702296480356e-11	8.09618733071355e-10	10.3266230519481	-7.0918	14.8152588331129	down
SLC2A3	0.941386767361113	4.34527477823831e-11	8.14249688174386e-10	7.02204844155844	7.09061035456154	14.8089109070696	up
TSC22D3	0.681267104166666	4.39801766161752e-11	8.22898475101437e-10	9.47289967532468	7.08840281312746	14.7971698221107	up
MAMDC2	-1.20848	4.39862253080882e-11	8.22898475101437e-10	6.04959084415584	-7.08838	14.7970359910972	down
IVL	-0.555007	4.52914908959844e-11	8.46625254656963e-10	11.8032243506494	-7.08303	14.7685786614394	down
IFITM2	0.513777496527778	4.64651402017587e-11	8.67147151563e-10	10.6953628571429	7.0783418971395	14.7436830339837	up
GNL2	-0.609106	4.65819306027219e-11	8.67691823819525e-10	7.88230545454545	-7.07788	14.7412401737674	down
EPPK1	-0.941948	4.65825216590346e-11	8.67691823819525e-10	9.05728142857143	-7.07788	14.7412278264629	down
TMPRSS11D	-0.582076	4.66080966553408e-11	8.67691823819525e-10	11.2091277922078	-7.07778	14.7406937089214	down
RP11-732A19.1	0.608255010416666	4.74177886068963e-11	8.82047970183568e-10	4.22717136363636	7.07462519990879	14.7239337217597	up
KCNA3	0.611873302083333	4.86725757620798e-11	9.03919264152911e-10	4.88752032467532	7.06984070530537	14.698518236322	up
NCF2	0.664648423611112	4.8936041247215e-11	9.07339241277373e-10	6.44469058441558	7.06885159962022	14.6932651446328	up
ADSSL1	-0.659756	4.91989031548358e-11	9.11474416342222e-10	6.17430058441558	-7.06787	14.6880522179957	down
MYL9	0.880467663194445	5.0066833012176e-11	9.26803510775556e-10	7.4749898051948	7.06466524517811	14.6710357589476	up
PKP3	-0.646576	5.10105063006838e-11	9.42746675411668e-10	9.72985441558442	-7.06124	14.6528660729338	down
TTC39B	-0.710835	5.15709009894645e-11	9.52334313671467e-10	5.83501974025974	-7.05924	14.6422346409377	down
PAQR3	-0.693898	5.20384290336261e-11	9.60192948620457e-10	7.19335175324675	-7.05758	14.6334531034638	down
LCK	0.753711079861112	5.2781215242279e-11	9.73113783032508e-10	6.49808253246753	7.05498552977986	14.6196624954541	up
C3orf67	-0.55125	5.70314253628692e-11	1.0480955922108e-09	3.83474266233766	-7.04077	14.5443069989777	down
MAPK6	-0.53929	6.01678006200165e-11	1.10103801320538e-09	10.4142288961039	-7.03094	14.4922205068339	down
MPEG1	0.667745642361111	6.03057865435687e-11	1.10207379881538e-09	7.78444142857143	7.03052286937413	14.4899918051063	up
GPR124	0.604358302083331	6.04620083876097e-11	1.10404688899322e-09	7.20750344155844	7.03004758425275	14.4874747143944	up
ALOX12B	-0.96032	6.12927313737423e-11	1.11637722129342e-09	8.00505701298701	-7.02754	14.4741982517931	down
TIAM1	-0.555827	6.13324373761287e-11	1.11637722129342e-09	9.56925746753247	-7.02742	14.4735681953523	down
MEIS1	-0.679112	6.53934743777031e-11	1.18464187946306e-09	7.59722987012987	-7.01564	14.411192948728	down
MPPED2	0.913754	6.5576470967303e-11	1.18701713269928e-09	4.92947493506493	7.01512208819413	14.4084743043807	up
NOL4L	0.536650659722222	6.57629102545866e-11	1.1892950984365e-09	7.19291357142857	7.01459997181385	14.4057123113782	up
GRAMD1A	0.601578434027776	6.58062759886628e-11	1.1892950984365e-09	6.61831915584416	7.01447873717248	14.4050709958536	up
SAMSN1	1.03469477430555	6.58646498844423e-11	1.18941056776325e-09	6.98539253246753	7.01431566972161	14.4042083991775	up
HLA-DMA	0.649283260416668	6.7234927294727e-11	1.21128750905776e-09	8.56617266233766	7.01052823739389	14.3841764826576	up
ALDH2	-0.511946	6.76079891021067e-11	1.21705018934398e-09	9.91843863636364	-7.00951	14.3787934789494	down
NAPSB	0.679117197916666	6.83649817956325e-11	1.22851780584841e-09	6.29306714285714	7.0074616832181	14.3679614033149	up
IL17RD	-0.713964	6.92040701584081e-11	1.23992883729395e-09	6.49155324675325	-7.00522	14.3560939787396	down
MLIP	-0.616717	6.92674962797222e-11	1.24009414309863e-09	5.4834337012987	-7.00505	14.3552027904008	down
AKR1B10	-0.587367	6.94314463367506e-11	1.24205746066056e-09	11.3566959090909	-7.00461	14.3529029379023	down
SOCS3	1.11706548263889	7.08521206335022e-11	1.26549298992547e-09	8.13594188311688	7.00088511684541	14.3331986798211	up
WWTR1	-0.552317	7.63721154151477e-11	1.35878227114975e-09	9.41566435064935	-6.98707	14.2602186122495	down
PDGFD	0.735744819444443	7.86735651549486e-11	1.39538850445366e-09	7.24102636363636	6.98159639875292	14.2313386209767	up
F13A1	0.566926107638887	7.93427642069458e-11	1.40507929183817e-09	8.77850623376623	6.98003502442285	14.2230996548949	up
BRD7	-0.520488	8.13408895935394e-11	1.43757010788125e-09	8.63453253246753	-6.97545	14.1989069488796	down
CALML5	-1.29312	8.22017646424045e-11	1.4489802581034e-09	7.77810149350649	-6.97351	14.1886665234627	down
PPIG	-0.551849	8.50627375607507e-11	1.49595344764794e-09	8.52489850649351	-6.9672	14.1553891159354	down
MEOX1	0.512083354166665	8.86632676099236e-11	1.55688070830012e-09	6.78354480519481	6.95954479381183	14.1150665816521	up
APPL1	-0.514266	8.99613050875816e-11	1.5772526133363e-09	7.43050051948052	-6.95686	14.1009305361183	down
DLX3	-0.740603	9.00953284894835e-11	1.57839289114807e-09	7.03783311688312	-6.95659	14.0994826211597	down
SEC14L1	0.582877559027775	9.07021725391451e-11	1.58780849861946e-09	9.24059194805195	6.95534682221207	14.0929534758343	up
SERPINB13	-0.56108	9.21570896632124e-11	1.6095833675529e-09	11.1820014285714	-6.95241	14.0774761285196	down
MAF	-0.709284	9.90096064133001e-11	1.72531591373672e-09	10.7825476623377	-6.93915	14.0077212362919	down
FCGR3A	1.16982843402778	1.00588699756136e-10	1.74750907397145e-09	5.94594331168831	6.93622820933328	13.992332772422	up
PTPN22	0.507863861111113	1.03111187572175e-10	1.78604805798624e-09	5.16247980519481	6.93164737678429	13.9682454479618	up
C11orf45	-0.567515	1.05445763151337e-10	1.82358205661571e-09	5.20069	-6.92751	13.9464723052644	down
CEP128	0.914174874999999	1.06768168572297e-10	1.84505717291099e-09	5.73695116883117	6.9251989924662	13.9343521031241	up
CTA-250D10.23	0.780785142361112	1.08293966042029e-10	1.86860176699972e-09	5.88441597402597	6.92257275295248	13.920553059411	up
DDIT4	0.718165659722219	1.08727447953404e-10	1.8733255230195e-09	9.69935376623377	6.92183329224096	13.9166682072942	up
MUT	-0.519565	1.09787635222844e-10	1.89009864100727e-09	8.20235675324675	-6.92004	13.9072317788573	down
CXCL12	0.866459756944446	1.10196818832831e-10	1.89429242291147e-09	10.4173722727273	6.91934821403255	13.9036141215928	up
FICD	0.747107996527777	1.10932880394297e-10	1.90551374130745e-09	7.13872233766234	6.91811561387467	13.8971401991436	up
IFFO2	-0.706792	1.11098542244554e-10	1.90692771684576e-09	9.52786857142857	-6.91784	13.8956890718368	down
TTC22	-0.525062	1.1124063417854e-10	1.90793531484632e-09	9.78569181818182	-6.9176	13.8944461312653	down
LRRC57	-0.595058	1.13110512835624e-10	1.93710219586756e-09	6.6126101948052	-6.91452	13.8782359136048	down
PRKCB	0.834138145833333	1.16157577752021e-10	1.983347297736e-09	6.81575551948052	6.90959160983792	13.8523865670452	up
CDH13	-0.502334	1.21291069182124e-10	2.06483605869567e-09	6.80972337662338	-6.90158	13.8103348085796	down
SLC12A8	0.902342434027778	1.24323548480358e-10	2.1148868321417e-09	7.24480532467532	6.89699868395306	13.7863228944595	up
MYCBP2	-0.532917	1.25172278392336e-10	2.12774274117136e-09	10.5552214285714	-6.89574	13.7797073853207	down
LYVE1	0.504155104166668	1.25815216348525e-10	2.13391560419144e-09	5.60343266233766	6.89478681330517	13.7747257590199	up
SPINK5	-0.513251	1.28484315052987e-10	2.17595938446509e-09	11.9416070779221	-6.89089	13.7543138559556	down
PLXDC1	0.553650621527776	1.28904175930117e-10	2.1798429750784e-09	6.96189720779221	6.89028756759824	13.7511416546667	up
CDK8	-0.579428	1.31975292598725e-10	2.22683974532361e-09	7.50778220779221	-6.88592	13.7282479716742	down
KLF12	0.538146114583331	1.34508772322571e-10	2.26671217362952e-09	6.76251019480519	6.88239	13.709759938964	up
IL20RA	-0.665291	1.34986239558981e-10	2.27261601258975e-09	5.78279162337662	-6.88173	13.7063146900349	down
FAM110C	-0.701448	1.36562400581885e-10	2.29577349398495e-09	9.27776071428571	-6.87958	13.6950275902399	down
ABHD14A	0.520560576388889	1.37872902467696e-10	2.31440352785098e-09	6.64285402597403	6.87780281758027	13.6857417408217	up
GAREM	-0.76284	1.40000695972969e-10	2.34667833249929e-09	7.03096279220779	-6.87496	13.6708513263026	down
GRIP1	-0.669831	1.4155893345056e-10	2.36932582103058e-09	6.08622402597403	-6.8729	13.6600896739741	down
MPZL2	-0.547049	1.43033702880842e-10	2.38671123245912e-09	10.6426446753247	-6.87098	13.650013128269	down
HOMER1	-0.607703	1.43119222505853e-10	2.38671123245912e-09	7.62198246753247	-6.87087	13.6494319987747	down
DUSP5	0.908139729166669	1.43471258654968e-10	2.39083932849649e-09	8.71245194805195	6.87040973340682	13.6470434700772	up
LOC101928076	-0.5657	1.43932098924448e-10	2.3967732339093e-09	6.62172428571429	-6.86981	13.6439255666513	down
GPR65	0.625955125000001	1.44089256765614e-10	2.39764523257981e-09	5.74763980519481	6.86961112650192	13.6428645692545	up
A2ML1	-0.79625	1.45699161809421e-10	2.41740161145726e-09	10.4416727272727	-6.86755	13.6320620669615	down
RP11-138A9.1	0.779292305555557	1.47181753378971e-10	2.44023080964555e-09	8.33814681818182	6.86566494108824	13.6222189893271	up
FMNL1	0.569091104166667	1.53985394759918e-10	2.54381648527576e-09	6.00088227272727	6.85726354258649	13.5782856476968	up
CNRIP1	0.501273979166666	1.54647604160151e-10	2.55291283058027e-09	7.14881701298701	6.85646546928462	13.5741137754052	up
RASSF4	0.731427236111109	1.55491534072982e-10	2.56314574898403e-09	6.47385435064935	6.8554532639398	13.5688229135015	up
INPP4A	0.620897774305554	1.59773097804049e-10	2.62993415665946e-09	7.87568811688312	6.8504000514238	13.542415652875	up
RNF166	0.59223060763889	1.60571801734468e-10	2.63738896172621e-09	5.69325707792208	6.84947220242914	13.537567989983	up
LRP4	-0.559265	1.62294416408717e-10	2.66377062226072e-09	6.3922437012987	-6.84749	13.527194372238	down
DOCK8	0.673505725694446	1.65560766169173e-10	2.71077260869989e-09	7.06007396103896	6.84377759893471	13.5078234688602	up
EZH2	-0.537637	1.6714658735446e-10	2.73200904778346e-09	7.0417938961039	-6.842	13.4985563556724	down
KRT19	1.18386273263889	1.70018353461871e-10	2.77660237488052e-09	9.93699798701299	6.83883093106652	13.4819963094271	up
PLAGL1	-0.649036	1.75470770501246e-10	2.85952366742771e-09	8.06850662337662	-6.83295	13.4513113178293	down
ADH7	-0.943905	1.75731290565798e-10	2.86173090971207e-09	8.43004538961039	-6.83267	13.4498691584849	down
UEVLD	-0.551751	1.77254478494346e-10	2.87629962266003e-09	7.47423779220779	-6.83107	13.4414798506528	down
LONRF1	-0.698402	1.79457758683682e-10	2.90895839403215e-09	7.84740448051948	-6.82877	13.4294715810283	down
FEZ1	0.545783458333332	1.79521383407928e-10	2.90895839403215e-09	7.21538623376623	6.8286989412253	13.4291270110059	up
LEO1	-0.567825	1.80802077619571e-10	2.92763732196446e-09	7.1997761038961	-6.82737	13.4222170735784	down
ELF5	-1.0013	1.89784072534841e-10	3.06008427032922e-09	6.93220961038961	-6.81833	13.3750892326053	down
ZNF658	-0.701066	1.92070158755647e-10	3.09476424811916e-09	5.14195337662338	-6.8161	13.3634507173609	down
PCSK6	-0.699685	1.96199839523213e-10	3.15685817741992e-09	5.68487857142857	-6.81213	13.3427735953088	down
ACKR4	-0.507345	1.97621552509985e-10	3.17749903122169e-09	3.85578201298701	-6.81079	13.3357558088224	down
RGCC	0.745125336805554	1.98438465434455e-10	3.18839332102552e-09	8.51582707792208	6.81001563139651	13.3317462291079	up
MKNK2	-0.503061	2.0161033669283e-10	3.23481381734358e-09	10.8541235714286	-6.80706	13.3163330816476	down
DSC3	-0.604246	2.03245480174926e-10	3.25876425115789e-09	11.146014025974	-6.80555	13.3084819379821	down
RFC5	-0.88731	2.04892450459437e-10	3.27827920735098e-09	7.63695019480519	-6.80404	13.3006376568428	down
ETFDH	-0.511313	2.08065442075639e-10	3.32439756612473e-09	6.98268831168831	-6.80117	13.2857014886229	down
PDE4B	0.756747996527775	2.08802419806233e-10	3.33384463724118e-09	7.4001961038961	6.80051172240875	13.2822649575764	up
SAA2-SAA4	0.509676989583332	2.1239273958301e-10	3.37754624429211e-09	5.54829551948052	6.7973275333971	13.2656950458865	up
COL4A3	0.797048288194445	2.13171563124756e-10	3.38705928076001e-09	5.0984875974026	6.79664381815241	13.2621376655747	up
TRERF1	-0.588465	2.1350923134593e-10	3.39007023816438e-09	7.22507051948052	-6.79635	13.2605993617865	down
EPDR1	0.679634607638889	2.16830461535176e-10	3.43565163429697e-09	6.71697233766234	6.79346435686657	13.2455974074072	up
CLPTM1L	0.776794899305555	2.18291151374408e-10	3.45640245221208e-09	9.8527987012987	6.79220981906772	13.2390721693475	up
PARM1	0.930757156249999	2.24263197543985e-10	3.54605525902307e-09	6.64131883116883	6.78716530386026	13.2128406301131	up
COTL1	0.603651385416665	2.29340647744912e-10	3.62133472767674e-09	7.86225655844156	6.78297955753826	13.1910826590011	up
AQP9	0.705555638888889	2.3447476623963e-10	3.69221104718702e-09	6.38704396103896	6.77883899700037	13.1695666795943	up
S1PR3	0.556194319444445	2.40486666333468e-10	3.77917433587225e-09	6.32200675324675	6.77410267425585	13.1449635677101	up
TCEA3	-0.579586	2.40809677545006e-10	3.78155485396688e-09	7.05253512987013	-6.77385	13.1436591600511	down
CHI3L2	0.698068378472223	2.42489258848433e-10	3.80531841046101e-09	6.25540188311688	6.7725508719228	13.1369	up
IL7	-0.65184	2.49527606393912e-10	3.91040522896761e-09	5.60315850649351	-6.7672	13.1090998390433	down
TMPRSS2	0.675452628472222	2.52133931877261e-10	3.94854507963842e-09	8.38364363636364	6.76524993038237	13.0990023407529	up
GPR116	0.613003930555555	2.57025987526521e-10	4.01690887609754e-09	7.09365967532468	6.76165128663838	13.0803283658521	up
HINT3	-0.796253	2.60997888510083e-10	4.07341861467305e-09	5.09944402597403	-6.75878	13.0654266395459	down
ZBTB38	0.639517600694445	2.65528659657576e-10	4.13848483172026e-09	8.5537238961039	6.75555439375607	13.0487028151586	up
ARSA	0.57388686111111	2.67940549611023e-10	4.17323333907434e-09	6.70669467532468	6.75385995879979	13.0399162539642	up
SIDT1	0.585399385416667	2.71616229500839e-10	4.22473102038014e-09	4.9758798051948	6.75130637248124	13.0266767834129	up
BRIP1	-0.522199	2.72969731032989e-10	4.24289908018668e-09	5.53599902597403	-6.75037	13.021846719267	down
BLZF1	-0.555582	2.75456186555401e-10	4.27864056238124e-09	7.18568136363636	-6.74867	13.0130357717413	down
RAMP2	0.543746045138887	2.75825561471922e-10	4.28147140195222e-09	6.78658850649351	6.74842356211088	13.011733658653	up
SLC7A11	0.75477232638889	2.77905159735275e-10	4.30790654115386e-09	8.58702727272727	6.74701529365372	13.0044351190687	up
PTGDS	0.903996020833336	2.84456181233278e-10	4.39456949805361e-09	9.55223467532467	6.74264600706653	12.9817959648633	up
EGFR	-0.689746	2.88022835740915e-10	4.44366991352133e-09	10.1861792207792	-6.74031	12.9696886742932	down
CCL18	1.08416093055556	2.90853675038542e-10	4.48432081191499e-09	7.98948116883117	6.73847382268429	12.9601855108439	up
TPPP3	-0.946369	2.91691647524175e-10	4.49421205074284e-09	7.46795357142857	-6.73793	12.9573901796881	down
GTSF1	0.528378305555556	2.93396151027984e-10	4.51439403868209e-09	5.10838376623377	6.73684079350328	12.9517289695505	up
SHROOM3	-0.593486	2.96509096529317e-10	4.55922589287015e-09	7.40196214285714	-6.73486	12.941474310859	down
TAPBPL	0.625586579861111	2.9671037735257e-10	4.55925683937327e-09	7.06425207792208	6.7347328897523	12.9408149658928	up
AGO4	-0.552192	2.97851409567552e-10	4.57371828919838e-09	7.2850488961039	-6.73401	12.9370856753398	down
PLVAP	0.692923135416668	3.0208880235571e-10	4.63256822915459e-09	8.02753961038961	6.73136102404395	12.9233604603615	up
IKZF1	0.571579652777777	3.11764193842857e-10	4.76497311631568e-09	7.56532318181818	6.72544162062542	12.8927300954129	up
ARHGAP35	-0.509577	3.15444886075808e-10	4.81801000895493e-09	8.69385993506494	-6.72324	12.8813269279162	down
CHPF	0.564121684027778	3.18340067784006e-10	4.85251215915926e-09	7.3372425974026	6.72152097983275	12.8724505440904	up
AKNA	0.599587152777776	3.18559056901879e-10	4.85261732484354e-09	6.7544787012987	6.72139179276395	12.8717824323979	up
CEP83	-0.584086	3.19392865445874e-10	4.85869683215224e-09	5.73018402597403	-6.7209	12.8692427749298	down
LOC100506558	-0.631017	3.27366946045699e-10	4.96036803014939e-09	7.96821584415584	-6.71627	12.8453	down
TMEM205	0.504286854166665	3.39461105604219e-10	5.1232652349766e-09	8.61795590909091	6.70944743583472	12.8100405321811	up
SRD5A1	-0.615336	3.40197700121639e-10	5.1309976129091e-09	8.70676344155844	-6.70904	12.8079347734772	down
UBR3	-0.609791	3.41221975094212e-10	5.14305585649246e-09	8.33300350649351	-6.70847	12.8050141735534	down
FXYD5	0.634183559027777	3.41651002611396e-10	5.14613228423221e-09	8.69029097402597	6.70823825394344	12.8037934586045	up
LOC100129034	0.566799923611114	3.49657650063879e-10	5.25290021895047e-09	6.9953788961039	6.70388137364503	12.7812893323379	up
GDF15	0.544069861111112	3.52664163515435e-10	5.277276691454e-09	5.54938915584416	6.70227070450439	12.7729719394959	up
ITGB2	0.690760166666667	3.65186535360492e-10	5.4504030848324e-09	7.50400350649351	6.69570457690553	12.7390761908532	up
MANSC1	-0.58381	3.71019977216904e-10	5.51946494065199e-09	8.60880824675325	-6.69272	12.723681440916	down
MICALCL	-0.540504	3.74484230090234e-10	5.56738088659165e-09	5.24519811688312	-6.69097	12.7146533527283	down
PCNXL2	-0.611201	3.77181897803826e-10	5.59657705690761e-09	6.24251435064935	-6.68962	12.7076807465079	down
GPR56	-0.536265	3.84018114206114e-10	5.68694786604264e-09	8.95401824675325	-6.68624	12.6902324381405	down
KMO	0.589363923611112	3.86990204001736e-10	5.72725476556257e-09	4.95152564935065	6.68478424541045	12.6827434288389	up
CHML	-0.604892	3.90508405577627e-10	5.77133351638827e-09	6.6106387012987	-6.68308	12.6739523947109	down
ELTD1	0.616730465277778	4.03931455359222e-10	5.93955764692737e-09	7.77121220779221	6.67671002426426	12.6411248372653	up
MMP9	0.840886895833333	4.09118756150877e-10	6.00811113012328e-09	7.73092584415584	6.6743043996148	12.6287303834646	up
SDR9C7	-0.855558	4.43191044893584e-10	6.46284965402499e-09	7.53245487012987	-6.65921	12.5510317290166	down
FNDC1	0.852450913194445	4.51720687727286e-10	6.56213926044463e-09	5.80780512987013	6.65561416443855	12.5325168326082	up
NID2	0.614811631944445	4.54382343428313e-10	6.59484886739558e-09	6.97130331168831	6.65450483092824	12.5268108846264	up
PIGA	-0.553931	4.54548805239634e-10	6.59484886739558e-09	6.78264896103896	-6.65444	12.5264551430782	down
EMR2	0.643261885416668	4.72921169207556e-10	6.83108355522026e-09	5.69717805194805	6.64695127798115	12.4879725301339	up
TMEM154	-0.60841	4.7346231900778e-10	6.83458539993564e-09	8.91962961038961	-6.64674	12.486861861844	down
POLR3G	-0.579769	4.9666799272656e-10	7.15151898903945e-09	6.14814831168831	-6.63769	12.4403920844699	down
TOR3A	0.510603149305556	5.09574811675785e-10	7.33274949128426e-09	7.36442584415584	6.63283928497475	12.415477805717	up
EVI2A	0.711309833333332	5.11275789637012e-10	7.34930413799181e-09	7.08555805194805	6.63220892610557	12.4122415799331	up
RP3-428L16.2	-0.715163	5.11583881044698e-10	7.34930413799181e-09	5.54133883116883	-6.63209	12.4116565681393	down
LYAR	-0.529254	5.16150284518284e-10	7.40873181290988e-09	7.15576506493507	-6.63041	12.4030268739756	down
HOOK3	-0.52091	5.1759625110367e-10	7.42482898134919e-09	7.63568441558442	-6.62988	12.4003101779596	down
ICAM1	0.689585486111111	5.23304497366431e-10	7.50200933567916e-09	7.41309512987013	6.62780934857468	12.3896591536814	up
LINC01094	-0.508993	5.31466846251969e-10	7.59997590140316e-09	5.5721011038961	-6.62488	12.3746293432476	down
ARHGEF28	-0.560581	5.46166034208122e-10	7.78584352815067e-09	7.62737538961039	-6.61972	12.3481365157768	down
KCNE3	0.509129711805555	5.51336722190686e-10	7.84489067395703e-09	5.89850318181818	6.61793126286683	12.3389866034586	up
PLA2G3	-0.513502	5.53881794562463e-10	7.87620600347368e-09	7.93458207792208	-6.61706	12.3345144082659	down
SEMA6D	0.627764371527778	5.76019439235322e-10	8.15047914020048e-09	6.66827668831169	6.6096348143336	12.2964599891115	up
WNT2	0.542452770833334	5.96415626271497e-10	8.40270291200237e-09	5.26820441558442	6.60303927433154	12.2626732214221	up
DMKN	-0.739072	5.98109252805294e-10	8.42137827949854e-09	9.57391584415584	-6.6025	12.2599198978817	down
IFT57	-0.564723	6.00242743849948e-10	8.44622015946298e-09	8.09823694805195	-6.60183	12.2564625745124	down
TRIB1	0.773585968750002	6.06529611180838e-10	8.52419994091989e-09	9.55673772727273	6.59985066625634	12.2463457791418	up
PCDHB14	-0.647418	6.14097685144653e-10	8.60940872310641e-09	5.40002792207792	-6.5975	12.234305598574	down
PTPRZ1	-0.709451	6.16688234994141e-10	8.63514493064012e-09	7.92969168831169	-6.5967	12.2302183446956	down
PPP2R2C	-0.663497	6.18129081662777e-10	8.65002653727482e-09	8.6621838961039	-6.59626	12.2279524727103	down
WDR20	-0.533957	6.23704156846198e-10	8.72270850161431e-09	6.70159337662338	-6.59455	12.219234650164	down
ATP11B	-0.600764	6.24738990136845e-10	8.73092570451048e-09	8.47775298701299	-6.59424	12.2176250534893	down
HBD	0.645987666666667	6.2541307568196e-10	8.73092570451048e-09	5.12418525974026	6.59403506504505	12.2165780045936	up
SLAMF6	0.647922434027777	6.2543650479426e-10	8.73092570451048e-09	6.54854331168831	6.59402795748575	12.2165416327551	up
HBB	0.993600354166666	6.26650835209608e-10	8.74254335950966e-09	12.3948058441558	6.59365993140534	12.2146583459608	up
COMMD2	-0.524301	6.32383938771691e-10	8.81715083430609e-09	7.35320779220779	-6.59193	12.2058160156448	down
LOC284837	-0.657434	6.35176002973557e-10	8.85068632645249e-09	5.94198636363636	-6.5911	12.2015387490078	down
CTSLP8	0.533495288194445	6.36925736629914e-10	8.86427059251364e-09	4.96457311688312	6.59057374998487	12.1988678495481	up
CXCL14	-0.793089	6.38027865758098e-10	8.87421128786947e-09	11.2196982467532	-6.59025	12.1971892604483	down
MPHOSPH8	-0.520315	6.77734424341196e-10	9.38086123952001e-09	8.11575318181818	-6.57878	12.1385741869369	down
SHANK3	0.548999378472221	6.87931578465163e-10	9.50475514207906e-09	7.23814363636364	6.5759449943164	12.1240758343253	up
LINC00152	0.503972378472223	7.25169796392339e-10	9.98308359895109e-09	8.63621415584416	6.56592459021718	12.0728985396426	up
PDGFC	-0.612585	7.44869391313263e-10	1.02296588674955e-08	8.23076694805195	-6.56083	12.0468790969261	down
TMEM263	0.581956864583334	7.56104219947169e-10	1.03559912297782e-08	7.97288512987013	6.55797853850368	12.0323467471605	up
KRT15	-0.719536	7.56331352489485e-10	1.03559912297782e-08	11.3714464285714	-6.55792	12.0320551834809	down
ALOX5AP	0.580883149305554	7.64676528262534e-10	1.0451492811617e-08	7.73660357142857	6.55583321242145	12.0214030447539	up
IMPA2	-0.681846	7.69516732617955e-10	1.05113688610739e-08	9.50494668831169	-6.55463	12.0152779945772	down
MAST4	-0.508012	7.74350515617272e-10	1.05710857979255e-08	9.63111097402597	-6.55344	12.009199438955	down
CTGF	0.932085788194446	7.78537485592543e-10	1.06219067801773e-08	8.17369811688312	6.55241394216829	12.0039648818114	up
HYOU1	0.589093236111109	7.8254499328979e-10	1.06638650663909e-08	9.30570714285714	6.55143652275055	11.9989810164584	up
SPATA18	-0.55858	7.83480357877344e-10	1.067025630252e-08	6.45171662337662	-6.55121	11.9978214447664	down
MYCL	-0.515112	7.86150216543148e-10	1.07002480395641e-08	7.69370538961039	-6.55056	11.994519227593	down
PSMB8-AS1	0.693891597222223	8.08882781264498e-10	1.09770095108729e-08	6.73861168831169	6.5451328906795	11.9668488283662	up
C2orf76	-0.526322	8.26294593670986e-10	1.11801421071509e-08	5.98877214285714	-6.54108	11.9461763942961	down
LAPTM5	0.652135635416665	8.31332133619601e-10	1.12283820644725e-08	9.45252025974026	6.53991745290458	11.9402767878609	up
GJA5	0.542784368055558	8.46516193750368e-10	1.14034757655985e-08	4.72121383116883	6.53646792494352	11.9227084136927	up
CDC7	-0.573504	8.51901371131641e-10	1.14588497186902e-08	6.22989305194805	-6.53526	11.9165533012687	down
C1orf21	-0.500258	8.54627177358865e-10	1.1488760175071e-08	8.14826902597403	-6.53465	11.9134526092308	down
OIP5	-0.539518	8.62142855241543e-10	1.15761904506611e-08	5.3499725974026	-6.53298	11.9049542916774	down
TTC39C	-0.501575	8.70933507736428e-10	1.16805150392787e-08	6.69078902597403	-6.53105	11.8951079021052	down
TIMP1	0.671619850694444	8.7212535370627e-10	1.1689647388869e-08	10.3286037012987	6.53078574197665	11.8937805827686	up
IL1RL2	-0.502125	8.81779667303129e-10	1.17983150806407e-08	5.88396636363636	-6.52869	11.8830953449961	down
NUDT12	-0.689593	8.82881528270265e-10	1.18061539256713e-08	5.84918616883117	-6.52845	11.881883276346	down
RAP2A	-0.56945	8.9111200038705e-10	1.19092538369484e-08	8.9802237012987	-6.52668	11.8728772099046	down
GABBR1	0.920155631944445	9.22773720891182e-10	1.22964838287654e-08	7.6787361038961	6.52001604592523	11.8389913910213	up
SLC16A7	-0.802484	9.26595867035891e-10	1.23330502837587e-08	7.29574012987013	-6.51923	11.8349797265752	down
MGP	0.784258822916666	9.35170285400238e-10	1.24254913646675e-08	8.55802292207792	6.51746878826206	11.8260400877358	up
IL32	0.617492618055553	9.41571518234073e-10	1.24953029959828e-08	7.02174824675325	6.51616644183294	11.8194195313515	up
MOGS	0.529933597222222	9.44095137669955e-10	1.25150039107118e-08	7.27597207792208	6.51565539934672	11.8168218208975	up
CD2	0.681806975694442	9.77069597318187e-10	1.29371252237501e-08	7.16736409090909	6.5090988005054	11.7835038291464	up
ZNF431	-0.634241	9.7832943023659e-10	1.2946314264785e-08	7.72328662337662	-6.50885	11.7822533036632	down
XDH	0.991552937500001	9.7916686940143e-10	1.29499063421415e-08	8.08104805194805	6.50868918172624	11.7814229429712	up
SLC39A7	0.647672545138888	9.88579708657223e-10	1.30668421340712e-08	6.62322727272727	6.50686133101263	11.7721382651923	up
CLMP	0.700992899305556	9.96087831428579e-10	1.31508883918557e-08	6.61694883116883	6.50541559278853	11.7647955989848	up
MTHFD2L	-0.581241	9.96861791908478e-10	1.31535166083426e-08	6.48276577922078	-6.50527	11.7640418466239	down
ST8SIA4	0.838069312499998	1.00021499110446e-09	1.31901550411931e-08	5.46854545454545	6.50462544353329	11.7607829525236	up
MYH11	0.508239774305554	1.00548433729211e-09	1.32443763023854e-08	7.76874402597403	6.50362127313171	11.7556838332351	up
DNER	-0.898938	1.05777601327994e-09	1.3901157486413e-08	3.84107993506493	-6.49393	11.706484193661	down
PAG1	0.677508631944445	1.08786189305376e-09	1.42637708384356e-08	7.51555441558442	6.48856237163912	11.6792692821103	up
AMACR	-0.56344	1.1083486698351e-09	1.45157513256023e-08	6.21024318181818	-6.48499	11.6611653212947	down
STXBP3	-0.642044	1.1400920381035e-09	1.48973762603131e-08	8.47026902597403	-6.47959	11.6337653027512	down
KISS1R	0.656217440972222	1.16227392973598e-09	1.51526082691506e-08	4.98817448051948	6.47589494031542	11.6150680840004	up
GABPB1-AS1	-0.522402	1.16633957180772e-09	1.51969529629617e-08	7.15295558441558	-6.47523	11.6116799061378	down
FZD5	-0.554849	1.17402143035910e-09	1.52811289765727e-08	6.15793415584416	-6.47397	11.6053102397291	down
SERPINB9	0.681274711805554	1.17413569671393e-09	1.52811289765727e-08	7.9063274025974	6.47394975333126	11.6052158072622	up
HSDL2	-0.551131	1.17774906139529e-09	1.53194420265629e-08	7.83344519480519	-6.47336	11.6022343713911	down
SAMD9	-0.64859	1.19630180405203e-09	1.55166583201306e-08	8.76367824675325	-6.47037	11.5870690390716	down
ERI2	-0.579677	1.21629500962275e-09	1.56958995037611e-08	6.81988435064935	-6.46719	11.5709875946365	down
ATP8B2	0.614832753472221	1.25683716318643e-09	1.61553001650031e-08	7.64138331168831	6.46090226151745	11.5391746250483	up
FAM101B	0.579208993055558	1.26904244787697e-09	1.62847398807768e-08	7.47931532467532	6.45904858938612	11.5297982612365	up
AL928768.3	0.979221684027777	1.28215781512066e-09	1.64259362339742e-08	5.48053850649351	6.45707615334076	11.5198228497344	up
HSPA4L	-0.58151	1.2833551734108e-09	1.64315424553101e-08	8.00778337662338	-6.4569	11.518917245643	down
MTPAP	-0.509599	1.29555480032113e-09	1.65691972226649e-08	8.39626038961039	-6.45508	11.5097381565937	down
LANCL3	-0.634531	1.29915520590449e-09	1.66059615145781e-08	4.89865590909091	-6.45455	11.5070457170737	down
CST6	-0.583433	1.30630920919639e-09	1.66860552288733e-08	7.95274487012987	-6.4535	11.5017179380978	down
DOK4	-0.514748	1.32199202436232e-09	1.68695914765253e-08	6.99201266233766	-6.4512	11.4901400052894	down
FLG2	-1.64029	1.33250533500184e-09	1.69658998691386e-08	5.64212045454545	-6.44968	11.482455219942	down
LOC100134445	-0.896768	1.334182758362e-09	1.69778095168646e-08	7.45171506493506	-6.44944	11.481234711993	down
SRGAP2B	-0.524108	1.35432187529827e-09	1.72241915940138e-08	6.45038448051948	-6.44657	11.4667000818514	down
JPH1	-0.528087	1.35649728523299e-09	1.72330138179516e-08	6.46140909090909	-6.44626	11.4651430305086	down
SLC1A5	0.535166906250002	1.37857205757577e-09	1.74843285351073e-08	7.51945597402597	6.44315803297666	11.4494829001874	up
GRAMD1C	-0.876838	1.3992074298859e-09	1.77263931316664e-08	6.89686103896104	-6.4403	11.4350692763543	down
GALNT12	-0.611142	1.40815741992319e-09	1.78299068997469e-08	6.86762727272727	-6.43908	11.4288838342992	down
CD52	0.735690906249999	1.43575454364075e-09	1.81291743700333e-08	7.75533532467532	6.43534910384252	11.4100559851315	up
CEP76	-0.672109	1.43772995755476e-09	1.81441044836475e-08	7.09666902597403	-6.43508	11.4087222065367	down
SLC39A14	0.500001652777778	1.4564691910966e-09	1.83502285750497e-08	8.89687688311688	6.43259558594342	11.396160157922	up
IGJ	1.1958	1.4681900601239e-09	1.84792279898675e-08	9.91644772727273	6.43105459636543	11.3883849355694	up
BOC	-0.696573	1.4691309315371e-09	1.84792279898675e-08	8.12438298701299	-6.43093	11.3877634904915	down
PLAC8	1.14027225694445	1.47222605869411e-09	1.84978210999018e-08	8.24498506493507	6.4305267677586	11.3857219681753	up
LMO7	-0.696789	1.53497677855672e-09	1.92439828456865e-08	8.8212175974026	-6.4225	11.3452334681355	down
GPR160	0.752929225694445	1.55260391353023e-09	1.94330292897e-08	6.53037279220779	6.42030128443855	11.3341578505634	up
KAT2B	-0.587282	1.57188213962607e-09	1.96528215052702e-08	8.44896350649351	-6.41793	11.3221880184335	down
MIR210HG	-0.507665	1.58659407421477e-09	1.9804294827078e-08	7.18944603896104	-6.41613	11.3131518537578	down
SNORD50A	-0.605936	1.60128345993937e-09	1.99518496432248e-08	6.03891350649351	-6.41436	11.3042128441409	down
SREK1IP1	-0.562232	1.60190331270122e-09	1.99518496432248e-08	7.99950987012987	-6.41428	11.3038374493199	down
SLC2A13	-0.577516	1.61140977470777e-09	2.00593338657855e-08	6.87131084415584	-6.41314	11.2980982989659	down
FAM65C	0.506499256944446	1.62176114334511e-09	2.01772131374313e-08	6.49145324675325	6.41191180313024	11.2918874915643	up
ZNF367	-0.642165	1.62972307921624e-09	2.02432486712637e-08	5.70331636363636	-6.41097	11.2871372837477	down
LOC728061	-0.641718	1.63430078526431e-09	2.02890949358912e-08	8.79821746753247	-6.41043	11.2844166648908	down
ALDH3B2	-0.687234	1.63655961132685e-09	2.02951132288121e-08	8.47095948051948	-6.41016	11.2830770108007	down
SLITRK6	-0.641764	1.67961674559739e-09	2.07840081878142e-08	6.76617298701299	-6.40516	11.2578888146842	down
P2RX7	-0.693115	1.75122095852482e-09	2.15534887203055e-08	5.97490266233766	-6.39711	11.217398600386	down
GLIDR	-0.530118	1.76035136043618e-09	2.16425787892422e-08	7.59525733766234	-6.39611	11.2123551662623	down
CCPG1	0.627123836805557	1.78430052188998e-09	2.1901714560538e-08	7.66362266233766	6.39350355635895	11.1992495988785	up
CTTNBP2	-0.636027	1.79769842341879e-09	2.20425187180181e-08	5.74275538961039	-6.39206	11.1919945442585	down
CCDC71L	0.503540760416666	1.83364295440812e-09	2.24231698540128e-08	6.44841097402597	6.38824099647418	11.172794574711	up
PPCDC	0.501021187500001	1.86696489254257e-09	2.27819502620662e-08	6.3052474025974	6.38476530426365	11.1553291075176	up
KDELR3	0.540943711805557	1.87765983847844e-09	2.29002436590547e-08	7.84901577922078	6.38366267802522	11.1497895268739	up
ZNF165	-0.609915	1.91103354627128e-09	2.32824534284807e-08	4.94011454545455	-6.38026	11.1327040985452	down
VCAN	0.841558486111111	1.97877124331313e-09	2.40181888843524e-08	10.3376555194805	6.37353339992702	11.0989	up
RAET1E	-0.56974	2.00683128059363e-09	2.42910364572376e-08	7.14582701298701	-6.37081	11.0852716572003	down
PDLIM2	-0.547896	2.03920210285122e-09	2.46470914491474e-08	8.49805181818182	-6.36772	11.0697549174765	down
PHF14	-0.532761	2.08691282339021e-09	2.5170566894659e-08	7.68535844155844	-6.36325	11.0473289510704	down
FETUB	-0.59099	2.09767645976977e-09	2.5260440736596e-08	4.26777896103896	-6.36225	11.0423405977032	down
ENPEP	0.913245982638889	2.09909252257999e-09	2.52641961686639e-08	6.38378909090909	6.36212304469316	11.0416862386968	up
IGH	1.43408	2.10777337219995e-09	2.53420151108433e-08	12.4018051948052	6.36132487682444	11.0376844736108	up
AFG3L1P	-0.50075	2.11639641983884e-09	2.54323267257945e-08	7.13754168831169	-6.36054	11.0337256571149	down
ISG20	0.835766423611109	2.13029845115195e-09	2.55725228553812e-08	8.48800961038961	6.3592687720735	11.0273771525547	up
LINC00944	0.534674055555556	2.1711606752088e-09	2.60220828961641e-08	7.54225935064935	6.35559282651067	11.0089543574565	up
IVNS1ABP	-0.510579	2.20905682818957e-09	2.64209201406049e-08	9.60376233766234	-6.35224	10.9921764652765	down
CD207	-0.561345	2.21027801830091e-09	2.6421714241758e-08	5.98885642857143	-6.35214	10.9916406081731	down
HIBCH	-0.504177	2.23445737013931e-09	2.66689539012976e-08	8.77706746753247	-6.35003	10.9810913298102	down
THAP2	-0.580235	2.26031953231485e-09	2.69495106302052e-08	5.37934487012987	-6.3478	10.9699336074882	down
SNRPN	0.501258857638881	2.30718233658024e-09	2.74796105470879e-08	9.05421051948052	6.34382863767575	10.9500373800374	up
CYR61	0.950774614583331	2.41308816803296e-09	2.86663848829668e-08	8.90274422077922	6.33513210728124	10.9065247608426	up
MFN1	-0.512838	2.44782302905067e-09	2.90187517640825e-08	8.20114564935065	-6.33236	10.8926690265451	down
LINC01184	-0.533433	2.50942713384364e-09	2.96262604862449e-08	5.61137753246753	-6.32754	10.8685724446014	down
RP11-469M7.1	-0.501914	2.52222526285971e-09	2.9746656708366e-08	6.38805409090909	-6.32655	10.8636407815934	down
BCL11A	-0.660646	2.58509856843205e-09	3.04254399412168e-08	8.81090097402597	-6.32178	10.8397712543168	down
LINC00302	-0.863817	2.58662637119962e-09	3.0427769343469e-08	5.65979642857143	-6.32166	10.839198492065	down
GPX7	0.621796593749998	2.61465869986466e-09	3.0678662078412e-08	6.04119402597403	6.31957023564477	10.8287490692996	up
CCL5	0.650618413194446	2.64846434503577e-09	3.10275802429178e-08	7.79194357142857	6.31707640559485	10.8162957486809	up
LGALS1	0.651686201388888	2.65650751076121e-09	3.11058811904895e-08	10.7975352597403	6.31648767369094	10.8133562473346	up
MYO1G	0.657979750000001	2.69611322500805e-09	3.15212419970282e-08	6.99180487012987	6.31361399676051	10.7990104695827	up
GALNT5	0.50180423263889	2.78360581099677e-09	3.2461024708515e-08	7.73874987012987	6.30741016559799	10.7680532050759	up
HMGN5	-0.609032	2.78500836987827e-09	3.2461024708515e-08	5.88615201298701	-6.30731	10.7675649145666	down
RAB27B	-0.5077	3.01399135315282e-09	3.49873780619667e-08	10.0802534415584	-6.29195	10.6909771149951	down
LIMCH1	-0.782136	3.01953689077807e-09	3.5033977718561e-08	6.92683	-6.29159	10.6891954136207	down
PLA2G4C	0.616447999999997	3.07788964526851e-09	3.56026870999714e-08	6.32810181818182	6.28786581777035	10.6706436573647	up
TUSC3	0.519951999999998	3.13917768902062e-09	3.62383378026195e-08	8.70210305194805	6.28402744933136	10.6515340819504	up
TCIRG1	0.524721107638891	3.15757058810596e-09	3.64322819242886e-08	7.37228097402597	6.28288989454008	10.6458720130869	up
ZNF326	-0.509468	3.17483648207904e-09	3.6594588770765e-08	7.55879441558442	-6.28183	10.6405868499032	down
SCNN1B	-0.526113	3.21506945783595e-09	3.7002409051955e-08	7.29618642857143	-6.27938	10.6283821880537	down
SETD6	-0.526852	3.29565058906231e-09	3.78156898082977e-08	6.7148988961039	-6.27455	10.6043911537445	down
BTBD11	-0.502829	3.31567727463085e-09	3.79823056928266e-08	8.35368967532468	-6.27337	10.5985198301626	down
KRT10	-0.846899	3.32289598408081e-09	3.80329465311501e-08	11.9126540909091	-6.27295	10.5964121869079	down
PHOSPHO2	-0.500007	3.47189809255548e-09	3.96351205564906e-08	5.50511058441558	-6.2644	10.5539027217743	down
LYST	-0.524309	3.53207225331962e-09	4.02058771920164e-08	7.72518649350649	-6.26104	10.5372509643236	down
MS4A4A	0.969088940972222	3.55715972864107e-09	4.04713150628084e-08	6.51507396103896	6.25966244877607	10.5303923441203	up
FYB	0.786571506944446	3.69064208168704e-09	4.18029162519799e-08	6.38628558441558	6.25247204902512	10.4946953149679	up
PTPRC	0.79304557986111	3.90694211639251e-09	4.39699142267883e-08	8.05190272727273	6.24134608404842	10.4395080764851	up
TMEM159	-0.600677	3.97194917444269e-09	4.4635656734405e-08	6.62678525974026	-6.23812	10.4235189162694	down
USP46	-0.522449	4.01905874442399e-09	4.50765019962847e-08	7.11771461038961	-6.23582	10.4120947282143	down
PHLPP1	-0.622317	4.06096307329782e-09	4.54688709861374e-08	6.05226253246753	-6.23379	10.4020449385726	down
PPBP	1.03471606597222	4.07606045794432e-09	4.5604040722624e-08	5.17021935064935	6.23306087043247	10.3984496020696	up
VCPKMT	-0.577275	4.13974750812874e-09	4.62261703201491e-08	7.37481616883117	-6.23003	10.3834283121739	down
PP13439	-0.6728	4.33580366875922e-09	4.82740573923167e-08	5.61564006493507	-6.22097	10.3385980933738	down
LOC285902	-0.535891	4.50040273500103e-09	4.98157787018982e-08	5.27457350649351	-6.21367	10.3025012079919	down
REEP1	-0.692036	4.53749428355775e-09	5.02020644138304e-08	6.51605461038961	-6.21207	10.2945495901378	down
C12orf66	-0.620905	4.54876485742613e-09	5.02791995547322e-08	6.40211331168831	-6.21158	10.2921463139861	down
ZNF711	-0.75916	4.66235307007534e-09	5.14838987660829e-08	5.33505396103896	-6.20674	10.2682529114272	down
ALPL	0.691500614583333	4.71084209886163e-09	5.19691741668053e-08	5.59276045454545	6.2047162084495	10.2582302030099	up
TNFRSF1B	0.538066565972221	4.72547330856059e-09	5.210545990355e-08	6.87685214285714	6.20410811790443	10.255226203811	up
CCR1	0.546797770833334	4.76397574312986e-09	5.25047037585795e-08	6.3853887012987	6.20251670558316	10.2473653783957	up
TRMT2B	0.522813076388887	4.80002658120681e-09	5.2876556657685e-08	6.19468292207792	6.20103803659226	10.2401	up
MSH2	-0.610307	4.88324723033235e-09	5.37157195336559e-08	6.6687162987013	-6.19767	10.2234120471591	down
CFH	0.589220590277778	4.89452654272598e-09	5.38031873895214e-08	9.84034688311688	6.19721318433419	10.2211772155619	up
PDZD8	-0.615837	4.89590192941362e-09	5.38031873895214e-08	7.93845974025974	-6.19716	10.2209050555147	down
RGS18	0.620764802083333	4.99589726908835e-09	5.48757222836013e-08	5.19253915584416	6.19319005704092	10.2013204506946	up
IL36RN	-0.621301	5.12154737724425e-09	5.60406523153268e-08	8.84313694805195	-6.18831	10.1772603547014	down
AKAP12	0.596643708333333	5.22908093463306e-09	5.6890809217501e-08	6.86218850649351	6.18423193739589	10.1571340901046	up
ODAM	1.40211616666667	5.27516085741595e-09	5.73103895620498e-08	10.723301038961	6.18250822128275	10.1486361865681	up
RP6-99M1.2	-0.617134	5.39933138108832e-09	5.84552361844694e-08	5.15746357142857	-6.17794	10.126101897285	down
PLA2G2D	0.506600850694444	5.40097767893219e-09	5.84552361844694e-08	6.13833402597403	6.17787603784323	10.1258066277804	up
FBN1	0.614559999999997	5.467468637912e-09	5.91189425498235e-08	9.21442344155844	6.17547067576736	10.1139559445968	up
ARG1	-1.45085	5.62384732272301e-09	6.07524205589719e-08	6.13178045454545	-6.16992	10.0866438693811	down
LINC00525	0.850472076388889	5.76737403144365e-09	6.22147656008631e-08	4.46938694805195	6.16496665919129	10.0622375793387	up
TPRG1	-0.57886	5.80454210220545e-09	6.25313571810869e-08	8.79075207792208	-6.1637	10.0560163870385	down
SLC47A2	-0.771758	5.80492144460789e-09	6.25313571810869e-08	7.10536084415584	-6.16369	10.0559530985406	down
RAB39B	0.515237104166668	6.02209174487986e-09	6.47792473544199e-08	3.74095915584416	6.1564583354048	10.0203842945167	up
SPIN4	-0.66944	6.10052470730363e-09	6.54997678569249e-08	6.75301798701299	-6.15391	10.007853192516	down
LOC100506990	-0.554079	6.13499879904489e-09	6.5746497668453e-08	8.13582006493506	-6.1528	10.0023962789322	down
BCL11B	-0.635235	6.15168333476328e-09	6.58944357206853e-08	8.97232116883117	-6.15226	9.99976629536791	down
ARMCX3	0.592805524305553	6.20912999872121e-09	6.62925312042656e-08	8.16821681818182	6.15043281707729	9.99076529616512	up
PAPLN	-0.626239	6.26914202795804e-09	6.69020380595522e-08	7.33478136363636	-6.14854	9.98145096593903	down
USP38	-0.569066	6.31162231564317e-09	6.722994347389e-08	8.04224058441558	-6.14721	9.97491150721645	down
GDA	-1.00113	6.32466551827376e-09	6.73062079340017e-08	5.98487168831169	-6.1468	9.97291246443396	down
DEFB1	-0.693127	6.37550278719995e-09	6.7784156027479e-08	7.4612511038961	-6.14522	9.9651601858795	down
IGFBP5	0.596703802083333	6.45666568834260e-09	6.85515132015214e-08	10.5553325324675	6.1427267306596	9.95291087419455	up
PER2	-0.675254	6.48031010252449e-09	6.87706378227088e-08	9.15534967532468	-6.14201	9.94937139001811	down
C1S	0.576722305555556	6.66443710021382e-09	7.05936670615242e-08	10.7514517532468	6.1364792737835	9.92224273762856	up
IGFBP3	-0.535658	6.82175323713184e-09	7.21600590449981e-08	9.96074675324675	-6.13187	9.89965236207488	down
MEF2B	0.547052364583333	6.94829645327447e-09	7.32950773863162e-08	5.5479638961039	6.12824620383689	9.88186	up
LOC344887	-0.807058	6.9618201365474e-09	7.34038915779744e-08	6.35127142857143	-6.12786	9.87997369082534	down
TGM7	-0.651292	7.00327924085616e-09	7.37730336237518e-08	6.28442285714286	-6.12669	9.87422489780284	down
RNF6	-0.512474	7.17062489927314e-09	7.54316771013193e-08	9.18409454545455	-6.12203	9.85136174792418	down
LINC00537	-0.503092	7.26451459468505e-09	7.63140927118429e-08	7.62362785714286	-6.11945	9.8387671782846	down
HMGCS1	-0.56763	7.31255872082832e-09	7.67835445307719e-08	8.00315402597403	-6.11815	9.83238533582129	down
LGALS8	-0.520566	7.40835273566286e-09	7.77537204550304e-08	7.98303558441558	-6.11558	9.81978510138013	down
CXCL8	1.28045841319444	7.41200630991632e-09	7.77563981526297e-08	8.70491688311688	6.11548194263156	9.81930776548477	up
MS4A1	1.25484562847222	7.45899729781364e-09	7.81418764532857e-08	7.23688493506493	6.11423249135665	9.81318935484471	up
OTUD6B	-0.620499	7.57783653934686e-09	7.9169360739843e-08	6.55068941558442	-6.11111	9.79788662489178	down
CNFN	-0.580466	7.72541079447586e-09	8.05639922413891e-08	11.8578038961039	-6.10729	9.77921480826262	down
RUNX3	0.735807194444443	7.97076740574916e-09	8.28959810197913e-08	7.24317344155844	6.1011041979827	9.74894773265093	up
TFPI	0.626237388888889	8.15450359668714e-09	8.44613138488917e-08	7.59149538961039	6.09659191753191	9.72688690624291	up
PIK3CB	-0.50443	8.17637033122447e-09	8.46494810762063e-08	7.74244753246753	-6.09606	9.72429462253524	down
ANO1	-0.534961	8.27537517523317e-09	8.55196856410727e-08	7.6735611038961	-6.09368	9.71264389326507	down
DENND4C	-0.511395	8.38900611463964e-09	8.64596666229527e-08	9.02229525974026	-6.09098	9.69944279910551	down
APC	-0.555282	8.39360169418096e-09	8.64680804875553e-08	7.24042480519481	-6.09087	9.6989126812451	down
TAPBP	0.61800714236111	8.87634788191724e-09	9.10721253534827e-08	9.72380097402597	6.07978108648537	9.64478546272161	up
HAUS6	-0.61208	8.99483533041839e-09	9.22051220250774e-08	6.03988428571429	-6.07715	9.6319509458942	down
TRAC	0.564167454861109	9.16046627455419e-09	9.35676198043749e-08	7.64089090909091	6.07352984819254	9.61429078168882	up
RASEF	-0.607196	9.33824250040814e-09	9.51286680362147e-08	9.70568032467532	-6.06971	9.59568794963671	down
HOMER2	-0.560514	9.59627353793634e-09	9.74535013528555e-08	7.66490863636364	-6.0643	9.56930860145414	down
MGAT2	0.512125562500001	9.70808911728969e-09	9.83271708736556e-08	8.2344125974026	6.06200014109556	9.55809721252677	up
SDC2	0.513831822916667	9.84158653196328e-09	9.94591430438692e-08	7.34695616883117	6.05928629820556	9.54487999233561	up
SGMS1	-0.542722	1.04429950773288e-08	1.05119105749794e-07	7.79076383116883	-6.04749	9.48748040536126	down
RNF217	-0.533886	1.04824378593175e-08	1.05423375042279e-07	7.00589272727273	-6.04674	9.48383242648293	down
IGF2	0.717310444444443	1.06249773287868e-08	1.0662257950993e-07	9.1598974025974	6.04405424396668	9.47076289188379	up
DTL	-0.524841	1.09731684020728e-08	1.09923858598698e-07	6.18912012987013	-6.03763	9.43956119431609	down
GNLY	0.556186034722222	1.11403317864333e-08	1.11549580426081e-07	5.55219597402597	6.0346235757718	9.42493212053773	up
BTN3A2	0.588597447916666	1.1214006398897e-08	1.1214006398897e-07	9.26539974025974	6.03331047111642	9.41855424809841	up
RDH10	0.528732850694446	1.12627953356647e-08	1.12578749357802e-07	8.79043331168831	6.03244555452028	9.41435373476576	up
FKBP2	0.528949600694444	1.13752867638429e-08	1.13504823879951e-07	8.63866123376623	6.03046526416294	9.40473774882916	up
CTA-292E10.6	0.754437166666667	1.16153821598449e-08	1.15598061686494e-07	4.31444233766234	6.0263021286935	9.38452855714508	up
PTPN13	-0.573332	1.17015997411509e-08	1.163548900815e-07	9.34289272727273	-6.02483	9.37737342491307	down
CTSZ	0.532109357638888	1.21142331543763e-08	1.20144627036033e-07	6.14226253246753	6.01791570974734	9.34384437632403	up
RDH12	-0.540563	1.22748207639121e-08	1.21474004791656e-07	8.55587045454545	-6.01529	9.33110384190899	down
PDIA4	0.600901812499997	1.22991120361163e-08	1.21661774053758e-07	8.29931357142857	6.01489341087454	9.32919119277053	up
IL19	0.689275190972222	1.2523475476349e-08	1.23613942579321e-07	6.3572401948052	6.01128493564839	9.31170198297118	up
EPHX2	-0.555607	1.27088355860692e-08	1.25335413021234e-07	7.16313532467532	-6.00835	9.29748818470155	down
TMEM65	-0.500246	1.28675667731221e-08	1.26682412981512e-07	7.2819375974026	-6.00587	9.28548039726546	down
FAM20C	0.59872267361111	1.31053627649002e-08	1.28580917693361e-07	7.8447312987013	6.00221	9.26776623152218	up
MAP4K3	-0.554104	1.33674864535155e-08	1.30928120743337e-07	6.94161363636364	-5.99826	9.24860899853805	down
G0S2	0.801484802083335	1.40189761699311e-08	1.36840518245744e-07	7.78958974025974	5.98873955093677	9.20257853754283	up
DST	-0.556307	1.41013548985353e-08	1.37585927538801e-07	10.4286368831169	-5.98757	9.19691130867014	down
BC069776	-0.699743	1.41909619059783e-08	1.38317760510387e-07	4.98593181818182	-5.9863	9.19078433658581	down
MSX2	-0.564131	1.44967139454078e-08	1.40962522342087e-07	5.57628824675325	-5.98203	9.17016604622182	down
SGMS2	-0.545737	1.47762472903353e-08	1.43375970315043e-07	8.27230474025974	-5.97821	9.1516933828389	down
LGALS7	-0.728664	1.48253412973042e-08	1.43730427492508e-07	12.0305704545455	-5.97754	9.14848522249125	down
GPR37	-0.604525	1.51566171653873e-08	1.46631459088398e-07	4.25234844155844	-5.97312	9.12711143102295	down
IGFBP4	0.834383809027775	1.52002653859177e-08	1.46977401014708e-07	9.35789487012987	5.97254059230139	9.12433020824205	up
RASAL3	0.566605677083334	1.52765830027216e-08	1.47542515450515e-07	6.65267584415584	5.97153694674253	9.11948648594836	up
ERN1	0.61642326388889	1.54238061532545e-08	1.48776005390583e-07	8.03428298701299	5.96961464346397	9.11021062005147	up
PKHD1L1	0.77248	1.64146051658043e-08	1.57346488336915e-07	4.94665545454545	5.95712745126132	9.05000039614056	up
GCA	0.504430409722223	1.70118247864631e-08	1.62517975413058e-07	6.73645480519481	5.94995287116455	9.0154419297078	up
GZMK	0.757067576388891	1.74999369117578e-08	1.66278470324343e-07	6.7457324025974	5.94427009867365	8.98808767948465	up
HSP90B1	0.571195312500002	1.80841560027391e-08	1.71260550224615e-07	11.4960651298701	5.93766926604619	8.95633485715894	up
PVRL4	-0.535701	1.86800707995812e-08	1.76320140220469e-07	8.16336850649351	-5.93115	8.92498764838492	down
ATF5	0.647678	1.90365022801814e-08	1.79610380276515e-07	6.66450532467532	5.92734462711535	8.90671329556192	up
MINK1	-0.615203	1.94800731214654e-08	1.83341197751786e-07	9.55133571428571	-5.92271	8.88444402690656	down
WEE1	-0.609461	1.98139904222047e-08	1.86101847643696e-07	8.5006987012987	-5.91928	8.86801239719069	down
TMOD2	-0.502859	1.98844929171323e-08	1.8661082770467e-07	5.49434051948052	-5.91857	8.8645785383804	down
P2RY13	0.533954371527779	2.02329010601275e-08	1.89724908301524e-07	5.12357266233766	5.91506912473962	8.8477862078547	up
SERPINB7	-0.708972	2.03930397544777e-08	1.9091356365894e-07	6.02327954545455	-5.91348	8.84016487040902	down
TPM1	0.599184177083332	2.056077491845e-08	1.92405124799237e-07	8.57080272727273	5.9118291702314	8.83224600553444	up
HEPH	0.517017	2.09357344276626e-08	1.95476083128971e-07	6.79211194805195	5.90818542495983	8.81477545337073	up
PF4	0.543922065972222	2.10655945983458e-08	1.96406195766158e-07	6.16023168831169	5.90694	8.80879783424199	up
C21orf91	-0.612245	2.11754880753428e-08	1.97270019203519e-07	8.95881435064935	-5.90589	8.80376806602158	down
SULF1	0.56268490277778	2.15387672541307e-08	2.0008404172737e-07	7.0392687012987	5.90245737662926	8.78732507438912	up
SC5D	-0.503755	2.18493424832749e-08	2.02640030813672e-07	9.11856435064935	-5.89957	8.7734863610271	down
CUX1	-0.553088	2.29384680205011e-08	2.11882175336724e-07	9.37219194805195	-5.88975	8.72646720781274	down
Igk	0.727587253472223	2.30388496201138e-08	2.12723518687733e-07	6.4422762987013	5.88886349724201	8.72224670315587	up
IREB2	-0.501748	2.32514929863503e-08	2.14600306384709e-07	7.83254305194805	-5.88701	8.71336669973158	down
LCE3D	-0.889407	2.39477255597655e-08	2.20492539560336e-07	11.1483212987013	-5.88104	8.68485083304518	down
CXCL13	1.21937655902778	2.4451266589289e-08	2.24226444714602e-07	10.0069718831169	5.87683468131876	8.66473987813012	up
MAPT	-0.504038	2.48426520664502e-08	2.27633111445888e-07	6.89784090909091	-5.87362	8.64939277243063	down
FILIP1L	0.527376267361111	2.53255753123007e-08	2.31779665258176e-07	7.66470175324675	5.86972529002417	8.63078661102855	up
CCNE2	-0.578242	2.57208246207065e-08	2.35114849109774e-07	5.37244681818182	-5.86659	8.61582091840039	down
IRF8	0.502949677083333	2.58613227257551e-08	2.36210404776558e-07	7.73628928571429	5.86548677040035	8.61055654000516	up
NHS	-0.610653	2.5883217777188e-08	2.36316050575444e-07	5.76049155844156	-5.86532	8.60973872649802	down
AIM1L	-0.543213	2.6335563425018e-08	2.39776240017673e-07	7.52754194805195	-5.86181	8.59299619467111	down
FOS	1.17814732638889	2.64142552589864e-08	2.40205946075361e-07	10.2975842207792	5.86120155915208	8.59011303543154	up
LGR4	-0.694508	2.65421395152056e-08	2.41273004413152e-07	7.83346441558442	-5.86022	8.58544583511683	down
SEMA3C	-0.64654	2.6567927513631e-08	2.41411509734661e-07	7.18973681818182	-5.86003	8.58450741836709	down
PCDH7	-0.834905	2.7010996951664e-08	2.4514542255219e-07	7.06217798701299	-5.85667	8.56852521666897	down
PGAP1	-0.580359	2.71725698418705e-08	2.46318699675911e-07	6.72709824675325	-5.85547	8.56276228670581	down
AF520793	-0.510906	2.75385816054166e-08	2.4934022442894e-07	5.85232097402597	-5.85275	8.54983342935704	down
IFRD1	-0.505177	2.81722576679015e-08	2.54775199779283e-07	8.0311438961039	-5.84814	8.52785137303345	down
CNTNAP3	-0.683081	2.85080879015224e-08	2.57405308282097e-07	6.09161461038961	-5.84573	8.51640145485388	down
RAB25	-0.548653	2.90535707002956e-08	2.61899505492165e-07	10.6893485064935	-5.84189	8.49808843086139	down
RP11-680F8.4	-0.605367	2.98832992416072e-08	2.68761747896215e-07	6.12462220779221	-5.83617	8.47088268994327	down
SLURP1	-0.779813	3.05840745533627e-08	2.73987324111566e-07	9.24017649350649	-5.83146	8.44848815205119	down
TIE1	0.644145854166665	3.07219790600054e-08	2.751150218759e-07	6.14031668831169	5.83054608950258	8.44414173780256	up
RPTN	-1.26546	3.08467673235916e-08	2.76124427372369e-07	10.4937352597403	-5.82972	8.44022552473353	down
NUF2	-0.564466	3.17999765989893e-08	2.83437267076305e-07	5.33203597402597	-5.82353	8.41082443332972	down
SETD9	-0.749661	3.19305382448742e-08	2.84379414185567e-07	5.59714461038961	-5.8227	8.40686624158566	down
BCL2A1	0.799774510416666	3.21346541678397e-08	2.86085948389172e-07	5.20739084415584	5.82140525576525	8.40071049741505	up
GPR110	0.684967430555557	3.22176281819238e-08	2.86601606843863e-07	6.72759376623377	5.82088	8.39821934916229	up
RGS2	0.775580815972221	3.52504658987994e-08	3.11281613185847e-07	9.39196792207792	5.8025619459279	8.31131691698403	up
DAB2	0.551396399305556	3.60878532426376e-08	3.17573108535211e-07	8.99410480519481	5.79777577744414	8.28864065257993	up
RAI14	0.508734319444444	3.76276304885501e-08	3.30234056608373e-07	8.07832538961039	5.78925217553176	8.24828661334777	up
LSP1	0.531860510416665	4.19838295708356e-08	3.65104530817453e-07	7.39782772727273	5.76686921759272	8.14249867661924	up
GJC1	0.543953600694446	4.2697098208419e-08	3.70884436981255e-07	6.8837998051948	5.76342247781816	8.12623	up
WNT2B	-0.561431	4.28241704984665e-08	3.71706001898677e-07	7.14705558441558	-5.76281	8.1233624698785	down
BBS7	-0.556887	4.30565687551793e-08	3.73156929211554e-07	5.63293233766234	-5.76171	8.11813668096022	down
TMC8	0.510238027777778	4.4159909340321e-08	3.82284799737626e-07	6.6502698051948	5.75652662632397	8.09370593869206	up
CD163	0.666363010416666	4.42928373882396e-08	3.83290514161468e-07	7.15810058441558	5.75591111180002	8.0908039369083	up
C8orf4	0.673516388888889	4.45685586032879e-08	3.85239373193512e-07	6.55414097402597	5.75464014659682	8.08481227773479	up
ALDH1L2	0.761644048611109	4.48252845729421e-08	3.87046974313041e-07	4.96532071428571	5.75346364150488	8.07926668918958	up
SERPINH1	0.612375381944442	4.51524543671223e-08	3.89403752702509e-07	8.67931577922078	5.75197383237409	8.07224535735555	up
ITGA4	0.595170333333331	4.52052954956683e-08	3.89712570060622e-07	6.47207681818182	5.75173420503855	8.07111612562458	up
UCP2	0.697764631944443	4.81863984345237e-08	4.13542684239273e-07	7.95035233766234	5.7386409591467	8.00946108643573	up
RABAC1	0.601178854166662	4.82807129310869e-08	4.14196742355931e-07	9.5261111038961	5.73823978225024	8.00757341160578	up
ZNF107	-0.690578	4.84795281718074e-08	4.15590709842995e-07	5.70690051948052	-5.7374	8.00360625855773	down
DNAJA4	-0.561163	4.87280536621054e-08	4.17252196028807e-07	7.98255201298701	-5.73635	7.99867004518384	down
H1FX	0.615840500000001	5.05795231713509e-08	4.308486560538e-07	8.96901428571429	5.72869156778138	7.96267100998858	up
F3	-0.590541	5.22465783085303e-08	4.42577457126684e-07	8.37724162337662	-5.72203	7.93136952785245	down
IGSF9	-0.508966	5.29473831392729e-08	4.47685190771088e-07	6.61948266233766	-5.71929	7.91850849750218	down
MMP12	1.28889967708334	5.37818005322524e-08	4.53734364372395e-07	9.41786071428571	5.71607554887863	7.9034159984255	up
FLRT3	-0.642711	5.47293918037908e-08	4.61048779260211e-07	5.46615058441558	-5.71248	7.8865583416983	down
ZDHHC21	-0.638262	5.8221391276112e-08	4.89025489132688e-07	7.32853318181818	-5.69975	7.82686403387167	down
CTSV	-0.570773	6.16245759975343e-08	5.14024899315926e-07	8.5610124025974	-5.68804	7.77204351117604	down
HBG1	0.740568152777779	6.17837422593558e-08	5.14977057520605e-07	7.61304519480519	5.68750813628504	7.76955437679072	up
PRKX	-0.524377	6.37174422517294e-08	5.29359142599698e-07	7.20964863636364	-5.68115	7.73981688746618	down
PLEKHO1	0.504324538194444	6.43963002599956e-08	5.34223114557179e-07	6.54958902597403	5.67896142288054	7.72959102455191	up
RPN2	0.504703517361111	6.58266143767373e-08	5.44509377057031e-07	10.8070451948052	5.67442487613958	7.70839465175931	up
PHAX	-0.56086	6.63791101504695e-08	5.47891067908637e-07	7.3580087012987	-5.6727	7.70033029857916	down
LOC100129406	-0.554922	6.702800913509e-08	5.5244987356299e-07	6.30480324675325	-5.67069	7.6909442499645	down
HERC6	-0.654433	6.79566733694869e-08	5.59902299853749e-07	7.57881857142857	-5.66784	7.67766867829079	down
CHRNA9	-0.748623	6.9552998612558e-08	5.71408476931895e-07	5.01366084415584	-5.66304	7.65526778281151	down
MGLL	-0.503422	7.02947301208109e-08	5.77087701888824e-07	9.3867125974026	-5.66085	7.64503391265995	down
NKG7	0.503080392361112	7.06312107677319e-08	5.79434242511906e-07	5.99617474025974	5.65986209929834	7.64042701598595	up
APOBEC3G	0.637320618055554	7.08818218668032e-08	5.81281750649627e-07	7.06656603896104	5.6591293330237	7.63701005863097	up
LYZ	0.575477871527774	7.20711536301184e-08	5.90400284660619e-07	10.6901221428571	5.65568600742138	7.62095739273905	up
EMP3	0.644165378472222	7.31045151018657e-08	5.97795320061003e-07	8.49762012987013	5.65273905780463	7.60722390113536	up
CCL19	0.835056326388886	7.34839142525151e-08	6.00683086137029e-07	8.40577149350649	5.65166729627789	7.60223039948652	up
EP300-AS1	-0.526004	7.5789464762083e-08	6.18204261588756e-07	3.9689925974026	-5.64527	7.57243013223679	down
ZBTB7A	-0.505194	7.70487902743003e-08	6.27804957790595e-07	9.04131733766234	-5.64185	7.55653403974828	down
LOC101928916	0.704805576388891	8.30136241976066e-08	6.71861238642108e-07	9.08017467532468	5.62638445820865	7.48461421973775	up
UHRF1BP1L	-0.501519	8.33662676227091e-08	6.74476733807491e-07	6.62531350649351	-5.6255	7.4805259213285	down
C1QC	0.685583871527775	8.46302062322719e-08	6.83494217647152e-07	7.57735980519481	5.6223792412097	7.46601372109825	up
GHR	-0.611779	8.57524614748041e-08	6.91581360078787e-07	5.97942474025974	-5.61964	7.45330913755047	down
KYNU	0.724227315972222	8.5865205397693e-08	6.92246617159695e-07	8.67717863636364	5.61936950166032	7.4520420304897	up
FFAR2	0.580583357638889	8.69207962922602e-08	6.99278417428591e-07	5.18009149350649	5.61683033954965	7.44026	up
NEDD9	0.675180444444444	8.79955855825394e-08	7.07427617051476e-07	6.87351097402597	5.61427577877639	7.42840739539036	up
IGDCC4	0.679369381944444	8.84261636704877e-08	7.10639488858714e-07	5.66948311688312	5.61326092674762	7.4237	up
RAPGEFL1	-0.526039	9.39438246917972e-08	7.49192997193559e-07	8.62218220779221	-5.60067	7.3653331910058	down
GDAP1	-0.591459	9.76127739878977e-08	7.74941106468806e-07	6.01318818181818	-5.59269	7.32839	down
LCE2B	-1.00612	1.02743107921989e-07	8.12850037778392e-07	5.72141681818182	-5.58201	7.27900871640196	down
CDSN	-1.05686	1.03573750613432e-07	8.18289852912751e-07	8.05528279220779	-5.58033	7.27124599582824	down
LINC01003	-0.673013	1.03703248829123e-07	8.19030146085723e-07	6.38726948051948	-5.58007	7.27004140108201	down
ST6GALNAC4	0.664402767361107	1.05065954777741e-07	8.29220091519393e-07	7.01680467532467	5.57734107078349	7.25745608251661	up
HACE1	-0.511707	1.05620692151956e-07	8.32736539089162e-07	6.65455967532468	-5.57624	7.25237956169753	down
AGPAT4	-0.507697	1.09854123349172e-07	8.61826579460963e-07	6.05604681818182	-5.56803	7.21449623096483	down
LOC100506098	0.724611538194445	1.11755008770569e-07	8.74471477657533e-07	8.31563818181818	5.56444852313661	7.19795942062109	up
UGT2B17	0.641909194444445	1.13196970725409e-07	8.84846836418637e-07	3.98228798701299	5.56176824459622	7.18560193152618	up
COL21A1	-0.575274	1.14217453522586e-07	8.91909671193437e-07	6.57421428571429	-5.55989	7.17695141990801	down
FAM117B	-0.539017	1.1449603946846e-07	8.93780069272729e-07	8.20303116883117	-5.55938	7.17460333359877	down
SH3YL1	-0.54574	1.19066882846505e-07	9.27246521282513e-07	9.68534012987013	-5.55119	7.13687419559859	down
COL4A4	0.558250458333333	1.19988168334794e-07	9.33785473299353e-07	5.19189214285714	5.54957736523787	7.12944558220288	up
C6orf132	-0.54235	1.23881630615867e-07	9.6179562554837e-07	8.22121025974026	-5.54289	7.09866991786511	down
GIMAP2	0.584007697916666	1.24581469188863e-07	9.66900954898638e-07	6.48184616883117	5.54170831181989	7.09324099303148	up
FAP	0.530707152777778	1.25630899451386e-07	9.73724586533778e-07	7.27454915584416	5.53995027302728	7.08515714537313	up
GLCE	-0.540265	1.28674923874881e-07	9.94958519181234e-07	6.43507201298701	-5.53493	7.0620859754916	down
CEACAM1	0.690179940972222	1.29424518691371e-07	1.00007868546388e-06	8.88319519480519	5.5337125609901	7.05648859113106	up
CDC42-IT1	-0.639022	1.29653063732522e-07	1.00137366149324e-06	5.3613012987013	-5.53334	7.05478845672424	down
TNFAIP6	0.749855052083331	1.31669844157703e-07	1.01468711159591e-06	7.46015525974026	5.53010424471573	7.03991459960649	up
FLG	-1.23442	1.32297297775578e-07	1.01881030369706e-06	7.90686077922078	-5.52911	7.03533362578063	down
CD69	0.857981440972223	1.42084464190363e-07	1.0839921776177e-06	5.77269350649351	5.51411680056833	6.96656685247719	up
CRY1	-0.513964	1.42334262828952e-07	1.08553597784214e-06	7.61065188311688	-5.51375	6.96487449084702	down
CD177	0.96719670138889	1.42568236143221e-07	1.08623418013883e-06	8.59259701298701	5.51340227397997	6.96329204127512	up
GZMB	0.72465127777778	1.54052205243257e-07	1.16365614261001e-06	7.1565	5.49710123567551	6.88865859079485	up
PLD3	0.541416725694442	1.5602072199884e-07	1.17658342759837e-06	7.89872909090909	5.49442667947262	6.87642743980186	up
PRPF39	-0.557864	1.58218000469678e-07	1.19197492615944e-06	7.22018876623377	-5.49148	6.86295621631071	down
KIF11	-0.584922	1.67192557965791e-07	1.25298582582944e-06	6.46334805194805	-5.47985	6.80981447669626	down
RP13-39P12.3	-0.575734	1.71258107077439e-07	1.28093674074267e-06	5.56161454545455	-5.47477	6.78667497290698	down
IFT74	-0.539715	1.78628499441058e-07	1.33127689485714e-06	5.54323636363636	-5.46587	6.74609539505969	down
FAM107B	0.593435802083333	1.83702020250062e-07	1.36597407322763e-06	8.01280266233766	5.45995135636746	6.71912535014915	up
OLFML3	0.526243402777778	1.85598846098515e-07	1.37739266906715e-06	7.88894922077922	5.45777846789752	6.70923338454256	up
LINC00478	-0.757159	1.93792399955001e-07	1.43216088855634e-06	5.75409681818182	-5.44863	6.66763655837611	down
CHAC1	0.554449381944443	1.97654976749964e-07	1.45741085015764e-06	6.79533292207792	5.44445444724649	6.64863465281504	up
IL7R	0.682695517361113	2.00471388585593e-07	1.47627466071399e-06	8.28615649350649	5.44145626270439	6.63501247721356	up
MAP4K5	-0.523194	2.07348358618973e-07	1.52299532751271e-06	7.92324480519481	-5.4343	6.60254022931075	down
ASS1	0.569123072916664	2.12523177436391e-07	1.5585033012002e-06	9.69480798701299	5.42907430179651	6.57880920672622	up
VNN1	0.903792121527778	2.13496798861351e-07	1.56514154371923e-06	6.82384785714286	5.42810412025666	6.57440909880959	up
CLN8	-0.58999	2.1465745699286e-07	1.57213912163785e-06	7.84566396103896	-5.42695	6.56918991053316	down
CCR7	0.624687333333335	2.37396226083297e-07	1.71941299550043e-06	6.21993201298701	5.40555122854391	6.47227452655869	up
ID4	-0.559878	2.42225470169882e-07	1.7505112942157e-06	8.69841857142857	-5.40126	6.45289298761415	down
CD36	-0.764487	2.57463762454837e-07	1.8536094666352e-06	7.33221642857143	-5.38826	6.39418105214379	down
ZC3H12D	0.619193795138891	2.65832804513485e-07	1.91083268802898e-06	5.2263775974026	5.38143940889881	6.36340047904619	up
AX746755	-0.540003	2.99182418609361e-07	2.12652803286181e-06	6.42771766233766	-5.35618	6.24969629504437	down
ADAMTS1	0.636500659722223	3.13284167150485e-07	2.21506234375868e-06	7.61050746753247	5.34631444021214	6.20539366905547	up
GOLGA6L4	-0.554276	3.17269010927354e-07	2.23839499538016e-06	9.57124	-5.34361	6.19323659127506	down
CTD-2292M16.8	-0.632371	3.3128848416111e-07	2.32297901244444e-06	5.35484090909091	-5.33433	6.15164958862633	down
TRIM13	-0.64499	3.40299715455331e-07	2.37960192225488e-06	8.50611292207792	-5.32857	6.1258400766976	down
VPS13C	0.51876186111111	3.42122278226267e-07	2.39088507202718e-06	8.23158876623377	5.32742244499862	6.1207033383898	up
RNF144A-AS1	0.614614989583333	3.49421150246865e-07	2.43816892883448e-06	6.24665792207792	5.32288724089171	6.10040332181764	up
KLF14	0.50004702777778	3.61041201932362e-07	2.51541495134362e-06	5.55344402597403	5.31585410687086	6.06894589023139	up
YTHDC2	-0.506588	3.62182176412983e-07	2.52259610238327e-06	7.21369214285714	-5.31518	6.06591197313652	down
KRT16	-0.635966	3.65709624052799e-07	2.54406694993251e-06	13.0122413636364	-5.31309	6.05659251458842	down
CLCA4	0.817810881944443	3.81058218274822e-07	2.63561427875693e-06	10.332212987013	5.30424046346204	6.01706381288276	up
HNRNPU-AS1	-0.549604	3.83478515978162e-07	2.64995120675939e-06	7.11894435064935	-5.30288	6.01097662477064	down
FAM20A	0.612409388888889	3.99589316713383e-07	2.74882849260439e-06	7.65770909090909	5.29400704062758	5.97141262410828	up
HAS2	0.656075444444443	4.0473173075839e-07	2.78169480316971e-06	6.47758571428571	5.29124916363208	5.95912019459912	up
KRAS	-0.523804	4.16394378275839e-07	2.85670266115478e-06	9.51817383116883	-5.28512	5.93181218695799	down
RPE	-0.515777	4.25814379088908e-07	2.91172534176755e-06	7.70232097402597	-5.28029	5.91030927642826	down
PLA2G7	0.561308472222223	4.26565381936974e-07	2.91511826126582e-06	5.48887116883117	5.27990769535347	5.90861554583599	up
KRT76	-0.808837	4.27599658765132e-07	2.92044184852126e-06	13.2450531168831	-5.27938	5.90628783588054	down
C1QB	0.591470399305556	4.33796066372734e-07	2.95570399005603e-06	7.01476467532468	5.27627608289992	5.8924595005859	up
MMP2	0.590360597222219	4.7464614588183e-07	3.20540254361756e-06	9.79702155844156	5.25680520756904	5.80597055113558	up
ADAM12	0.648577420138889	4.78870219710319e-07	3.22916316739526e-06	6.20936922077922	5.25488580572566	5.79745666847845	up
NRIP1	-0.717931	4.82625533183884e-07	3.25352746000214e-06	8.68010818181818	-5.25319	5.78995057567296	down
CCR2	0.535819503472223	4.99502160991538e-07	3.34953383455053e-06	5.45664298701299	5.24574147395834	5.75692490746885	up
SNX16	-0.54339	5.24114164787715e-07	3.50123564681545e-06	7.06559006493506	-5.2353	5.71071427478828	down
MNDA	0.628505555555556	5.26824587975024e-07	3.51626212744123e-06	7.25196844155844	5.23418206622594	5.70575884430943	up
EPHA7	0.677736458333333	5.27898503862496e-07	3.52137544267461e-06	6.04276162337662	5.23373973306245	5.70380248357618	up
CADM1	0.563342215277778	5.39394911724749e-07	3.58864657756972e-06	8.20178753246753	5.22905862439373	5.68310584641408	up
TIGD2	-0.520948	5.48039390504645e-07	3.63769691173376e-06	6.42839123376623	-5.2256	5.66783264817105	down
WDR66	-0.667166	5.68682310298244e-07	3.75944850032471e-06	5.3285461038961	-5.21756	5.63231592258968	down
LCE1B	-0.811087	5.81048758219584e-07	3.83013413657853e-06	5.96787564935065	-5.21288	5.61165299349501	down
LOR	-1.38249	5.82969347351778e-07	3.84058124601459e-06	9.26406681818182	-5.21216	5.6084835104695	down
NRCAM	0.606540086805556	6.04096408448777e-07	3.96265075266858e-06	7.62977194805195	5.20439933306664	5.57429321633453	up
CYSLTR1	0.525925496527778	6.05887384728802e-07	3.97325977718401e-06	5.89041733766234	5.20375394347458	5.57145017772698	up
FDCSP	0.573291013888891	6.0836846348797e-07	3.98724446995266e-06	13.3395370779221	5.20286293163086	5.56752554197858	up
EREG	-0.941057	6.61290703625219e-07	4.29594869362437e-06	7.64485850649351	-5.18465	5.4874270509585	down
HBA1	0.812730312499996	6.6411221430901e-07	4.31305349514339e-06	12.4208869480519	5.18372419412588	5.4833390702047	up
TMPRSS11B	-0.529204	6.72633932562092e-07	4.36097035336375e-06	11.6312779220779	-5.18094	5.47109715605497	down
FAM65B	0.50906679513889	6.98389608156519e-07	4.51388537701163e-06	5.62808266233766	5.17271730162029	5.43502126510124	up
FNBP1L	-0.501271	7.08635690946336e-07	4.57106980796509e-06	6.68708818181818	-5.16953	5.42103913919392	down
SFRP2	0.709934065972221	7.45701000085047e-07	4.78050963349563e-06	8.30617668831169	5.15835858793452	5.37209840695028	up
DUOX1	-0.521944	7.49932591227016e-07	4.80359957650452e-06	9.08024863636364	-5.15712	5.36666687539904	down
VCAM1	0.596591208333332	7.98648638104817e-07	5.08291539355722e-06	7.67482532467533	5.1433043312645	5.30626002905269	up
BCAT1	0.725999895833335	8.08565814914134e-07	5.137457885375e-06	6.21712909090909	5.14059293928864	5.29441645464159	up
IL1A	0.766041	8.17044880824389e-07	5.18413390828121e-06	9.09698831168831	5.1383002526784	5.28440526299655	up
CYP4X1	0.651429798611113	8.24169745547384e-07	5.22789126091604e-06	7.08417603896104	5.13639155062251	5.27607317811697	up
LOC101928605	-0.538952	9.98688743995176e-07	6.21768665649242e-06	4.73674422077922	-5.09405	5.0918057829248	down
MUC4	0.934854604166666	1.01812716690286e-06	6.32150599151629e-06	6.16537766233766	5.08978831646145	5.07331674941306	up
KDM1B	-0.528531	1.21253542315222e-06	7.40400599992605e-06	6.3563875974026	-5.05104	4.90575413290068	down
RP5-1092A3.4	0.532460944444444	1.23695689005282e-06	7.52701426712992e-06	4.23413097402597	5.04661050050314	4.88663850376183	up
MMP13	1.10806906944444	1.36698497983986e-06	8.24370488632998e-06	7.51684720779221	5.02434907418771	4.79083659651965	up
ERC2	-0.525538	1.44115462958949e-06	8.63635880696898e-06	4.65766597402597	-5.01256	4.74020480409544	down
LOC100996760	-0.555088	1.48037690731904e-06	8.8551695789437e-06	7.02290175324675	-5.00655	4.71447629879718	down
COL17A1	-0.558108	1.51229680925588e-06	9.02958011371988e-06	8.59340993506494	-5.00178	4.69403749924153	down
HTR3A	-0.705204	1.51609469532435e-06	9.04989476363715e-06	6.70534603896104	-5.00122	4.6916345076927	down
CTHRC1	0.542144059027777	1.5330620038616e-06	9.14640381964884e-06	9.00620415584416	4.99873242347386	4.68097219505189	up
EPOR	0.555272496527778	1.65469500765456e-06	9.80814035625294e-06	8.43602818181818	4.98162682010199	4.60783525527064	up
CMAHP	0.53178694097222	1.67585224083141e-06	9.92326585668287e-06	7.14619285714286	4.97877657330401	4.59566629541098	up
CD74	0.606383798611112	1.71085517492119e-06	1.01174376847239e-05	11.4175404545455	4.97413686359431	4.57586809467649	up
KAL1	-0.602396	1.86795486357933e-06	1.09502452674084e-05	5.98435805194805	-4.95439	4.49174192817032	down
BC034636	-0.50042	1.96821617373754e-06	1.14762451720476e-05	5.57577194805195	-4.94261	4.44168540824638	down
GPR34	0.532918711805556	2.04640645431893e-06	1.18897358239759e-05	6.40218584415584	4.93381947413424	4.40439210607553	up
DEPDC7	-0.544827	2.14692519319933e-06	1.24295669079961e-05	6.43776577922078	-4.92299	4.35849526444219	down
KLK10	-0.536284	2.24630056350002e-06	1.29349260502725e-05	11.7692794805195	-4.91275	4.31519201249189	down
SERINC2	0.525571614583332	2.49712563323949e-06	1.42479387751919e-05	7.75579896103896	4.88875045324975	4.21390915643414	up
KRT2	-1.47693	2.52087039341932e-06	1.43726674810451e-05	7.35306350649351	-4.8866	4.20485566442941	down
VANGL2	-0.502328	2.60942214131892e-06	1.48147837700687e-05	6.98790850649351	-4.87875	4.17183056443147	down
MIR21	0.523132	2.8199809222524e-06	1.58684612644208e-05	10.2994493506494	4.86108438214358	4.09761249196523	up
WISP1	0.63672838888889	2.95453131212455e-06	1.65361243692294e-05	6.87639649350649	4.85045108265378	4.05304333081009	up
MLANA	-0.730811	2.9665458059355e-06	1.65993074198592e-05	4.99224253246753	-4.84952	4.04916310591983	down
MIR6732	0.532547	2.97809578337158e-06	1.66517183586368e-05	8.15769396103896	4.84863721950029	4.04544773567828	up
EBF1	0.582792055555552	2.98638718901423e-06	1.6693999238858e-05	7.52185025974026	4.84800229736795	4.04278947751817	up
PHLDA1	0.555409076388891	3.1656433726273e-06	1.75862320538715e-05	9.23162253246753	4.83467747054271	3.98706088669798	up
IFI27	-0.760969	3.45673875406379e-06	1.9028077324099e-05	10.5805798701299	-4.81452	3.90297969178603	down
IL6	0.784367368055555	3.50872178848328e-06	1.93072521694318e-05	6.8565737012987	4.81109664082144	3.8887155520159	up
CXCL2	0.873907388888888	4.43492130867762e-06	2.39318395147509e-05	7.7072725974026	4.75711937504526	3.66494018589884	up
FMO1	0.653154052083331	4.70507341816834e-06	2.51893315061475e-05	6.97771168831169	4.74342917216232	3.60848246562533	up
EGR1	0.784510246527775	4.75409337367632e-06	2.54203450314827e-05	11.3784445454545	4.74102679240452	3.59858766817531	up
AIM2	0.523445708333331	4.78469409769064e-06	2.55421840772659e-05	7.06643545454545	4.73953922020969	3.59246260541909	up
ZNF573	-0.521538	5.30342996006198e-06	2.80107288749349e-05	5.54080701298701	-4.71563	3.49421820992295	down
ASPM	-0.536351	5.63178475147021e-06	2.95471761324555e-05	7.00365584415584	-4.70164	3.4368974174543	down
DCT	-0.8418	6.36602373156478e-06	3.29759164542002e-05	6.06171454545455	-4.67301	3.32000028752937	down
CDH19	-0.60965	6.48259215723829e-06	3.3534186877145e-05	4.76277564935065	-4.66876	3.3026960513904	down
PI15	0.666709927083334	7.07325815915447e-06	3.62536170881394e-05	5.35088707792208	4.6483034299083	3.21955352118715	up
MS4A7	0.505879413194443	7.36403205230958e-06	3.75756140403308e-05	7.67284084415584	4.63883145640986	3.18115096625614	up
AHDC1	-0.501996	7.42237842283386e-06	3.78395762732707e-05	6.05200636363636	-4.63697	3.1736287395663	down
HIST1H4A	-0.50292	8.91254793175651e-06	4.44889046037563e-05	9.17324272727273	-4.59378	2.99930131059681	down
ATP7A	-0.531871	9.30036256213231e-06	4.620896751826e-05	6.98080967532468	-4.58368	2.95873524852306	down
PTGR1	-0.545326	1.18996369129606e-05	5.76219455171509e-05	10.4405014285714	-4.52496	2.72414269011556	down
LAMC2	0.600545343749998	1.25631065434265e-05	6.04900644024432e-05	8.60932571428572	4.51196416292779	2.67252843440435	up
CCL3	0.548368232638889	1.25820865734035e-05	6.05294661058606e-05	6.0069625974026	4.51160214598653	2.6710924817907	up
HLA-DQA1	0.650599024305556	1.3073415152006e-05	6.25904454232887e-05	9.53377474025974	4.50240932013319	2.63465843389854	up
NLRC3	0.500629159722223	1.78353914159234e-05	8.30093074850137e-05	5.52114954545455	4.42738489963074	2.33945346765756	up
AP1S3	-0.556699	1.86829366347808e-05	8.61999576938463e-05	5.1015461038961	-4.4161	2.2953629789086	down
SETD8	-0.504368	1.87539711836727e-05	8.64928161020826e-05	8.91938662337662	-4.41517	2.2917593723192	down
KRT1	-1.18577	1.99674973422197e-05	9.15910864454662e-05	11.8363492207792	-4.39989	2.23222838157178	down
NFIX	-0.551385	2.06052994920607e-05	9.42144788925556e-05	8.32569824675325	-4.39221	2.20238145199456	down
SPATS2	0.50325057986111	2.25323493292593e-05	0.000102046744389044	7.26254701298701	4.37033250680463	2.11753754182889	up
INHBA	0.642201649305556	2.53465482493508e-05	0.000113444644746703	7.20984155844156	4.34141193313932	2.00590223298154	up
ASPRV1	-0.905607	2.76812831495055e-05	0.000122837036163826	7.67576077922078	-4.31967	1.9223617614783	down
CXCL3	0.659374784722221	3.00202327022876e-05	0.000132063627038712	6.14383733766234	4.2995885009212	1.8454876718483	up
BBIP1	-0.520231	3.5410013313734e-05	0.000153385290537341	9.17093155844156	-4.2585	1.6890911246272	down
NR4A1	0.503567163194445	3.64735580680253e-05	0.000157574586215336	7.99265577922078	4.25110979594815	1.6610756053153	up
ATP1B1	-0.504064	3.68246684656591e-05	0.00015888146605587	11.136462987013	-4.24871	1.65200676256473	down
ADAMDEC1	0.591665232638889	4.83439501855574e-05	0.000202658406054517	6.92430603896104	4.18026240994648	1.39455189207452	up
KRT3	-0.789577	5.03233783813337e-05	0.000209956035259831	6.59134850649351	-4.1701	1.35662420392494	down
HAL	-0.864872	5.51809346377332e-05	0.00022805993217329	6.02466383116883	-4.14671	1.26956147558687	down
ZDHHC11	-0.636872	5.65022804397019e-05	0.000233099923631514	7.42034188311688	-4.14068	1.24721084255078	down
MMP3	0.956208447916667	5.71420788406069e-05	0.000235272766577845	6.53128233766234	4.13781515348043	1.23657677772186	up
LOC101930415	-0.706161	6.46495162094591e-05	0.000263012256556263	7.02570363636364	-4.10628	1.12004004552229	down
SECISBP2L	-0.549883	6.64813708314626e-05	0.000269745303178554	7.50923305194805	-4.09912	1.09367263051415	down
KRT23	-0.617959	8.03125448324613e-05	0.000319685286319888	7.61750993506493	-4.05043	0.915424889468678	down
DDX60	-0.503844	0.000111596092480117	0.000431230888002112	7.48593396103896	-3.96467	0.60566554507145	down
MCTP1	0.504554909722223	0.00011161491777747	0.000431230888002112	7.31203506493507	3.96462941415296	0.605506875462945	up
ECM1	0.519549815972223	0.000118419787644173	0.000455062939418655	10.6534144155844	3.94906027971013	0.549847489979188	up
IGFL1	-0.573456	0.000127379915481175	0.000485661134179185	6.28212590909091	-3.92981	0.481278857771417	down
IL1R2	-0.504329	0.000131617146632422	0.000499983449269435	6.89851551948052	-3.92115	0.450526645394674	down
FMO2	-0.526459	0.000154410330338616	0.000575204877588332	9.95525298701299	-3.87869	0.300526784619427	down
BEX5	0.705228222222224	0.000156898811287022	0.000583714601991393	6.16898636363636	3.87443	0.285520781442817	up
CXCL5	0.678175951388889	0.00016243561075013	0.000601477063272855	4.43177253246753	3.86515451065653	0.252975039222835	up
C11orf96	0.558122527777781	0.00018695635284662	0.000682054577214594	7.37973675324675	3.82740342659883	0.121116915449013	up
SPRR2G	-0.677084	0.000326294720755711	0.00112417154207057	11.0139824025974	-3.67512	-0.399858	down
PSORS1C2	-0.516495	0.000339985899594212	0.0011658988882967	5.97494305194805	-3.6637	-0.438217	down
MMP1	0.882057881944444	0.000461424118021908	0.00152607456206147	6.61433993506494	3.57800329336206	-0.722824	up
SLC6A14	-0.551583	0.000462059944940424	0.00152795657468376	7.54989246753247	-3.57761	-0.724106	down
TYRP1	-1.09247	0.000647411147990045	0.00205618643337205	5.93668831168831	-3.48118	-1.0375	down
IFIT1	-0.535312	0.000736448940352322	0.00229907924072331	7.72514922077922	-3.44382	-1.15696	down
PTGS2	0.627315246527779	0.00075602188073368	0.00235515741368859	6.26058233766234	3.43617918299273	-1.18126	up
C4orf26	0.768949701388891	0.000761801650851426	0.00237046399720939	8.58920837662338	3.43395799230066	-1.18832	up
RNASE7	-0.652328	0.000916436921841678	0.00279686231449081	6.64345831168831	-3.37973	-1.35931	down
COL6A2	0.516841194444448	0.0010582533312906	0.00317087954687389	9.5432462987013	3.3370618004091	-1.4922	up
SERPINB11	-0.787805	0.00127292120862122	0.00372768939629508	8.85053006493506	-3.28169	-1.66247	down
OGN	0.590029680555554	0.0013650235706734	0.00396946356088046	7.37660441558442	3.26056946277139	-1.72678	up
HORMAD1	-0.596788	0.00166508518152599	0.00473491784157528	4.42542064935065	-3.19992	-1.90939	down
EGR3	-0.509425	0.00217595721397249	0.0059874805839676	7.07002798701299	-3.11688	-2.15455	down
COMP	-0.535052	0.00546137626224679	0.0133714594842383	6.83157253246753	-2.81777	-2.99007	down
DEFB4A	-0.532287	0.00864335816459683	0.0199415180806671	10.0406374675325	-2.65942	-3.4016	down
FOSB	0.543566045138888	0.00909757426533149	0.0208423449675363	8.18449831168831	2.64132801257882	-3.44726	up
NR4A2	0.504823993055554	0.0106160139173903	0.0238085079817575	7.89988357142857	2.5862298600424	-3.5845	up
H19	-0.548575	0.0215578913894754	0.0437273541658862	7.27185435064935	-2.32139	-4.20688	down
