# Supplementary material for: Exploration Novel Therapeutic Targets for Periodontitis via Stress Granules Biomarkers
Source: Int Dent J. 2026 Jan 22;76(2):109390. doi: 10.1016/j.identj.2025.109390 (PMC12861231; doi:10.1016/j.identj.2025.109390)
Supplement: Supplementary file 4 [file mmc4.xlsx]

## Sheet: PECAM1_gs
ID	Description	setSize	enrichmentScore	NES	pvalue	p.adjust	qvalue	rank	leading_edge	core_enrichment
REACTOME_FORMATION_OF_THE_CORNIFIED_ENVELOPE	REACTOME_FORMATION_OF_THE_CORNIFIED_ENVELOPE	101	-0.672152	-2.98946	1e-10	7.24267866687127e-09	4.86656763583321e-09	3590	tags=59%	list=16%	signal=50%	KLK13/KRT12/KRT20/KRT75/CASP14/SPRR3/KRT74/KLK14/SPRR2G/KRT23/DSG4/PPL/KRT72/KRT37/JUP/KRT78/KLK5/PRSS8/SPRR2B/KLK8/KRT32/SPINK6/KRT13/KRT33A/KRT3/SPRR1A/DSG3/SPINK5/KRT1/KRT5/KRT31/EVPL/LCE1B/LCE2B/RPTN/LCE3D/KRT2/FLG/KRT10/KRT15/DSP/SPRR1B/CDSN/IVL/KRT6A/KRT76/PKP3/PERP/PCSK6/KRT6B/DSC3/KRT16/CSTA/KRT80/KRT14/TGM5/PKP1/DSC1/DSG1/DSC2
KEGG_MEDICUS_REFERENCE_TRANSLATION_INITIATION	KEGG_MEDICUS_REFERENCE_TRANSLATION_INITIATION	76	-0.678121	-2.88081	1e-10	7.24267866687127e-09	4.86656763583321e-09	6481	tags=84%	list=28%	signal=61%	RPS14/RPL15/RPL32/RPL7A/RPL12/RPL14/FAU/RPS27/RPL4/RPL34/RPL18/RPS11/RPS9/RPL3/RPL13A/RPS4X/RPS3A/RPL38/RPS6/RPS20/RPL23/RPL24/RPS15A/RPL19/RPL9/RPS23/RPL21/RPL37A/RPS5/RPSA/RPS21/RPL36A/RPS3/RPLP1/RPS10/RPL39/RPL17/RPL31/RPLP2/RPL5/RPS24/RPLP0/RPL7/RPS18/RPL22/RPL41/RPS28/RPL29/RPL27/RPS27A/RPL13/RPL36/RPS16/RPS7/RPS25/RPS19/RPL30/RPS12/RPS8/RPL6/RPL10A/RPL37/RPL27A/RPL11
REACTOME_RRNA_PROCESSING	REACTOME_RRNA_PROCESSING	186	-0.571017	-2.85773	1e-10	7.24267866687127e-09	4.86656763583321e-09	6163	tags=65%	list=27%	signal=48%	RPL7A/RPL12/RPL14/RCL1/FAU/RPS27/RPL4/WDR18/RPL34/NCL/RPP21/EXOSC3/NAT10/WDR12/RPL18/NOL11/BYSL/RPS11/RPL26L1/RPS9/RPL3/RPL13A/EXOSC10/SENP3/UTP20/RPS4X/RPS3A/EXOSC4/RPL38/RPS6/PES1/RPS20/RPP14/RPL23/RPP30/EBNA1BP2/TFB1M/RPL24/RPS15A/RPL19/RPL9/EXOSC5/RPS23/WDR36/TBL3/TRMT10C/TEX10/RPL21/PDCD11/DDX21/RPL37A/TSR3/LAS1L/UTP18/BMS1/RPS5/RPSA/WDR3/DIMT1/RPS21/KRR1/RIOK1/IMP3/RPL36A/RPS3/WDR43/LTV1/RP…
REACTOME_KERATINIZATION	REACTOME_KERATINIZATION	135	-0.601509	-2.8447	1e-10	7.24267866687127e-09	4.86656763583321e-09	3590	tags=44%	list=16%	signal=38%	KLK13/KRT12/KRT20/KRT75/CASP14/SPRR3/KRT74/KLK14/SPRR2G/KRT23/DSG4/PPL/KRT72/KRT37/JUP/KRT78/KLK5/PRSS8/SPRR2B/KLK8/KRT32/SPINK6/KRT13/KRT33A/KRT3/SPRR1A/DSG3/SPINK5/KRT1/KRT5/KRT31/EVPL/LCE1B/LCE2B/RPTN/LCE3D/KRT2/FLG/KRT10/KRT15/DSP/SPRR1B/CDSN/IVL/KRT6A/KRT76/PKP3/PERP/PCSK6/KRT6B/DSC3/KRT16/CSTA/KRT80/KRT14/TGM5/PKP1/DSC1/DSG1/DSC2
KEGG_RIBOSOME	KEGG_RIBOSOME	83	-0.648751	-2.80959	1e-10	7.24267866687127e-09	4.86656763583321e-09	6400	tags=81%	list=28%	signal=58%	RPL15/RPL32/RPL7A/RPL12/RPL14/FAU/RPS27/RPL4/RPL34/RPL18/RPS11/RPL26L1/RPS9/RPL3/RPL13A/RPS4X/RPS3A/RPL38/RPS6/RPS20/RPL23/RPL24/RPS15A/RPL19/RPL9/RPS23/RPL21/RPL37A/RPS5/RPSA/RPS21/RPL36A/RPS3/RPLP1/RPS10/MRPL13/RPL39/RPL17/RPL31/RPLP2/RPL5/RPS24/RPLP0/RPL7/RSL24D1/RPL22L1/RPS18/RPL22/RPL41/RPS28/RPL29/RPL27/RPS27A/RPL13/RPL36/RPS16/RPS7/RPS25/RPS19/RPL30/RPS12/RPS8/RPL6/RPL10A/RPL37/RPL27A/RPL11
WP_CYTOPLASMIC_RIBOSOMAL_PROTEINS	WP_CYTOPLASMIC_RIBOSOMAL_PROTEINS	84	-0.63652	-2.76104	1e-10	7.24267866687127e-09	4.86656763583321e-09	6481	tags=79%	list=28%	signal=57%	RPS14/RPL15/RPL32/RPL7A/RPL12/RPL14/FAU/RPS27/RPL4/RPL34/RPL18/RPS11/RPS9/RPL3/RPL13A/RPS4X/RPS3A/RPL38/RPS6/RPS20/RPL23/RPL24/RPS15A/RPL19/RPL9/RPS23/RPL21/RPL37A/RPS5/RPSA/RPS21/RPL36A/RPS3/RPLP1/RPS10/RPL39/RPS6KB2/RPL17/RPL31/RPLP2/RPL5/RPS24/RPLP0/RPL7/RPS18/RPL22/RPL41/RPS28/RPL29/RPL27/RPS27A/RPL13/RPL36/RPS16/RPS7/RPS25/RPS19/RPL30/RPS12/RPS8/RPL6/RPL10A/RPL37/RPL27A/MRPL19/RPL11
REACTOME_EUKARYOTIC_TRANSLATION_INITIATION	REACTOME_EUKARYOTIC_TRANSLATION_INITIATION	115	-0.603053	-2.7374	1e-10	7.24267866687127e-09	4.86656763583321e-09	6481	tags=70%	list=28%	signal=50%	RPS14/RPL15/RPL32/RPL7A/RPL12/RPL14/EIF5B/EIF2B1/FAU/RPS27/RPL4/RPL34/EIF3K/EIF3L/EIF3F/RPL18/EIF3H/RPS11/RPL26L1/RPS9/RPL3/RPL13A/RPS4X/RPS3A/RPL38/RPS6/RPS20/RPL23/RPL24/RPS15A/EIF4A1/RPL19/EIF3J/RPL9/RPS23/RPL21/RPL37A/RPS5/EIF3A/RPSA/RPS21/RPL36A/RPS3/RPLP1/RPS10/RPL39/RPL17/RPL31/RPLP2/RPL5/RPS24/RPLP0/RPL7/RPL22L1/RPS18/RPL22/RPL41/RPS28/RPL29/RPL27/RPS27A/RPL13/RPL36/EIF4G1/EIF3E/EIF1AX/EI…
WP_MICROGLIA_PATHOGEN_PHAGOCYTOSIS_PATHWAY	WP_MICROGLIA_PATHOGEN_PHAGOCYTOSIS_PATHWAY	40	0.779950845802297	2.70436543495138	1e-10	7.24267866687127e-09	4.86656763583321e-09	2215	tags=70%	list=10%	signal=63%	PLCG2/RAC2/PIK3CG/NCF4/NCF1/NCKAP1L/VAV1/CYBA/NCF2/LYN/ITGAM/HCK/FCER1G/ITGB2/PIK3R3/C1QA/ARPC1B/C1QB/PIK3CD/VAV2/TYROBP/FCGR1A/PTPN6/PIK3R6/C1QC/LAT/TREM1/CYBB
WP_EXTRAFOLLICULAR_AND_FOLLICULAR_B_CELL_ACTIVATION_BY_SARSCOV2	WP_EXTRAFOLLICULAR_AND_FOLLICULAR_B_CELL_ACTIVATION_BY_SARSCOV2	72	0.700119481834572	2.69753208465408	1e-10	7.24267866687127e-09	4.86656763583321e-09	4008	tags=64%	list=18%	signal=53%	SLAMF7/XBP1/FCRL5/IFNAR2/IRF4/CD19/CXCR4/CD79A/C3/TNFSF13/C4A/SELL/PAX5/ITGB2/ITGAX/PTPRC/CR1/PRDM1/CR2/ETS1/CXCL12/IRF8/TNFSF13B/CXCL13/GPR183/MS4A1/CD22/IFITM1/CD40/CCR7/TLR4/IL6/CD1D/STAT5A/CCL19/CD69/TMSB10/PDCD1/ICOS/IL10/AICDA/ZEB2/CCL21/CD40LG/CXCR5/SYK
REACTOME_EUKARYOTIC_TRANSLATION_ELONGATION	REACTOME_EUKARYOTIC_TRANSLATION_ELONGATION	89	-0.61323	-2.68164	1e-10	7.24267866687127e-09	4.86656763583321e-09	6553	tags=78%	list=29%	signal=56%	EEF2/RPS14/RPL15/RPL32/RPL7A/RPL12/RPL14/FAU/RPS27/RPL4/RPL34/RPL18/RPS11/RPL26L1/RPS9/RPL3/RPL13A/RPS4X/RPS3A/EEF1G/RPL38/RPS6/RPS20/RPL23/RPL24/RPS15A/RPL19/RPL9/RPS23/RPL21/RPL37A/RPS5/RPSA/RPS21/RPL36A/RPS3/RPLP1/RPS10/RPL39/RPL17/RPL31/RPLP2/RPL5/RPS24/RPLP0/RPL7/RPL22L1/RPS18/RPL22/RPL41/RPS28/RPL29/RPL27/RPS27A/RPL13/RPL36/RPS16/RPS7/RPS25/RPS19/RPL30/RPS12/EEF1B2/RPS8/RPL6/RPL10A/RPL37/RP…
REACTOME_IMMUNOREGULATORY_INTERACTIONS_BETWEEN_A_LYMPHOID_AND_A_NON_LYMPHOID_CELL	REACTOME_IMMUNOREGULATORY_INTERACTIONS_BETWEEN_A_LYMPHOID_AND_A_NON_LYMPHOID_CELL	127	0.629042635665259	2.65649	1e-10	7.24267866687127e-09	4.86656763583321e-09	4188	tags=59%	list=18%	signal=49%	ICAM2/SLAMF7/FCGR2B/IGLV1-44/ICAM3/IGKV1-17/CD19/MICB/IGLV6-57/ITGAL/C3/CD200/ICAM4/CD300A/ITGA4/SELL/LILRB2/ITGB2/HLA-C/LILRB1/FCGR3A/KLRB1/CD3D/PILRA/HLA-B/LILRB3/ITGB1/CD34/TYROBP/ITGB7/ICAM1/KLRC1/VCAM1/CD22/KLRF1/IFITM1/FCGR1A/LILRB4/HCST/CD40/CD247/HLA-G/CD226/B2M/SIGLEC1/CD300LF/IGHV1-69/HLA-F/CD8A/LAIR1/CD33/LILRA3/SIGLEC10/CD1D/TREM1/LILRB5/HLA-A/SIGLEC9/CLEC2B/HLA-E/SLAMF6/COLEC12/CLEC2…
KEGG_GRAFT_VERSUS_HOST_DISEASE	KEGG_GRAFT_VERSUS_HOST_DISEASE	37	0.774536782543738	2.62734796378102	1e-10	7.24267866687127e-09	4.86656763583321e-09	3038	tags=65%	list=13%	signal=56%	HLA-DOB/HLA-DMA/HLA-C/HLA-DMB/IL1B/CD86/GZMB/HLA-B/PRF1/KLRC1/HLA-DQB1/HLA-DRA/HLA-G/IL1A/HLA-F/HLA-DRB1/HLA-DPA1/HLA-DQA1/HLA-DOA/IL6/HLA-A/HLA-E/FASLG/HLA-DPB1
KEGG_CELL_ADHESION_MOLECULES_CAMS	KEGG_CELL_ADHESION_MOLECULES_CAMS	127	0.622034776213735	2.62689902680823	1e-10	7.24267866687127e-09	4.86656763583321e-09	3038	tags=50%	list=13%	signal=43%	PECAM1/ICAM2/HLA-DOB/ITGA8/ICAM3/SELPLG/SELP/ITGAL/CDH5/JAM2/ITGAM/ITGA4/SELL/ESAM/HLA-DMA/ITGB2/SELE/HLA-C/HLA-DMB/CD2/SDC2/CADM1/PTPRC/CD86/ALCAM/HLA-B/ITGB1/CD34/ITGB7/VCAN/PTPRM/ICAM1/CLDN10/JAM3/VCAM1/NRCAM/CD22/HLA-DQB1/GLG1/CD40/CD6/HLA-DRA/HLA-G/CD226/SIGLEC1/CD276/HLA-F/HLA-DRB1/HLA-DPA1/CD8A/HLA-DQA1/CD4/HLA-DOA/CLDN5/HLA-A/PDCD1/HLA-E/CNTNAP1/NLGN2/ICOS/ITGA9/CLDN6/HLA-DPB1
REACTOME_ANTIGEN_ACTIVATES_B_CELL_RECEPTOR_BCR_LEADING_TO_GENERATION_OF_SECOND_MESSENGERS	REACTOME_ANTIGEN_ACTIVATES_B_CELL_RECEPTOR_BCR_LEADING_TO_GENERATION_OF_SECOND_MESSENGERS	36	0.784338907550172	2.62566135729069	1e-10	7.24267866687127e-09	4.86656763583321e-09	1683	tags=56%	list=7%	signal=52%	PLCG2/IGLV1-44/BTK/IGKV1-17/CD19/CD79B/IGHD/SH3KBP1/CD79A/IGLV6-57/VAV1/IGHM/PIK3AP1/LYN/GRB2/FYN/PIK3CD/CD22/PTPN6/IGHV1-69
KEGG_INTESTINAL_IMMUNE_NETWORK_FOR_IGA_PRODUCTION	KEGG_INTESTINAL_IMMUNE_NETWORK_FOR_IGA_PRODUCTION	45	0.747728581283201	2.61599407536056	1e-10	7.24267866687127e-09	4.86656763583321e-09	3885	tags=67%	list=17%	signal=55%	TNFRSF17/HLA-DOB/CXCR4/TNFSF13/ITGA4/HLA-DMA/HLA-DMB/IL15RA/CCR10/CD86/CXCL12/TNFSF13B/ITGB7/TNFRSF13B/HLA-DQB1/CD40/HLA-DRA/HLA-DRB1/HLA-DPA1/HLA-DQA1/HLA-DOA/IL6/IL15/ICOS/HLA-DPB1/IL10/AICDA/TGFB1/MAP3K14/CD40LG
REACTOME_NONSENSE_MEDIATED_DECAY_NMD	REACTOME_NONSENSE_MEDIATED_DECAY_NMD	110	-0.572027	-2.59559	1e-10	7.24267866687127e-09	4.86656763583321e-09	6481	tags=71%	list=28%	signal=51%	RPS14/RPL15/RPL32/NCBP1/RPL7A/RPL12/RPL14/UPF3B/FAU/RPS27/RPL4/RPL34/RPL18/GSPT1/PPP2R1A/RPS11/RPL26L1/RPS9/EIF4A3/RPL3/RPL13A/MAGOHB/RPS4X/RPS3A/RPL38/RPS6/RPS20/RPL23/RPL24/RPS15A/PNRC2/RPL19/RPL9/RPS23/RPL21/MAGOH/RPL37A/RPS5/RPSA/PPP2CA/RPS21/RPL36A/RPS3/UPF3A/RPLP1/RPS10/RPL39/RPL17/RPL31/RPLP2/PPP2R2A/RPL5/RPS24/RPLP0/RPL7/RPL22L1/RPS18/RPL22/RPL41/RPS28/RPL29/RPL27/RPS27A/RPL13/RPL36/EIF4G…
WP_ALLOGRAFT_REJECTION	WP_ALLOGRAFT_REJECTION	85	0.657021320320517	2.58677153843656	1e-10	7.24267866687127e-09	4.86656763583321e-09	4004	tags=58%	list=18%	signal=48%	HLA-DOB/C3/C4A/HLA-DMA/CASP3/HLA-C/HLA-DMB/IL1B/C1QA/CD86/C1QB/CXCL12/C2/GZMB/HLA-B/GNLY/PRF1/CXCL13/VIM/ABCB1/HLA-DQB1/CXCL8/CD40/HLA-DRA/HLA-G/IL1A/C1QC/HLA-F/HLA-DRB1/HLA-DPA1/COL5A1/HLA-DQA1/PDGFRA/HLA-DOA/CCL19/HLA-A/HLA-E/IL2RA/FASLG/FOXP3/HLA-DPB1/IL10/TGFB1/LRRK2/CCL21/CD40LG/MICA/CASP8/CXCR5
REACTOME_COMPLEMENT_CASCADE	REACTOME_COMPLEMENT_CASCADE	59	0.691280798695821	2.56026792474871	1e-10	7.24267866687127e-09	4.86656763583321e-09	3306	tags=53%	list=14%	signal=45%	IGLV1-44/IGHG1/IGKV1-17/CD19/IGLV6-57/FCN1/C3/C4A/C5AR1/CFI/C3AR1/CFB/C1QA/C1S/CFHR2/CR1/CR2/C1QB/CFP/C2/CFH/C1R/CD46/IGHV1-69/C1QC/COLEC11/SERPING1/FCN3/CD81/F2/MASP1
KEGG_LEISHMANIA_INFECTION	KEGG_LEISHMANIA_INFECTION	69	0.666228595071952	2.55293236666201	1e-10	7.24267866687127e-09	4.86656763583321e-09	3361	tags=55%	list=15%	signal=47%	HLA-DOB/NCF4/NCF1/FCGR3B/C3/CYBA/NCF2/FCGR2A/PRKCB/FCGR2C/ITGAM/ITGA4/HLA-DMA/TGFB3/ITGB2/FCGR3A/HLA-DMB/IL1B/CR1/ITGB1/MARCKSL1/HLA-DQB1/FCGR1A/PTPN6/HLA-DRA/TLR4/TLR2/IL1A/HLA-DRB1/HLA-DPA1/HLA-DQA1/HLA-DOA/TGFB2/HLA-DPB1/IL10/PTGS2/TGFB1/JAK1
WP_TYROBP_CAUSAL_NETWORK_IN_MICROGLIA	WP_TYROBP_CAUSAL_NETWORK_IN_MICROGLIA	59	0.688093259879717	2.54846236989291	1e-10	7.24267866687127e-09	4.86656763583321e-09	2447	tags=66%	list=11%	signal=59%	IL10RA/SLC7A7/HCLS1/RNASE6/BIN2/CREB3L2/APBB1IP/NCKAP1L/C3/NCF2/SAMSN1/ITGAM/TNFRSF1B/ITGB2/SH2B3/ITGAX/RGS1/TCIRG1/RUNX3/NRROS/GIMAP2/HLX/CD37/SLC1A5/NPC2/IGSF6/KCNE3/LYL1/TYROBP/LOXL3/TMEM106A/C1QC/CD84/CD4/LHFPL2/PLEK/STAT5A/CYTL1/PPP1R18
PID_INTEGRIN1_PATHWAY	PID_INTEGRIN1_PATHWAY	65	0.672444700710902	2.54424515990691	1e-10	7.24267866687127e-09	4.86656763583321e-09	4223	tags=68%	list=18%	signal=55%	ITGA8/COL4A1/TGM2/JAM2/LAMC1/CD14/F13A1/ITGA4/COL4A3/ITGA7/ITGA1/NID1/LAMA1/FBN1/LAMA4/COL4A4/ITGA5/ITGB1/VCAM1/LAMC2/COL5A1/LAMB1/ITGA11/PLAUR/LAMA3/COL6A3/MDK/LAMB3/COL11A2/ITGA9/CD81/TGFBI/FN1/THBS1/ITGA10/FGB/COL6A2/SPP1/COL18A1/PLAU/COL5A2/COL3A1/THBS2/COL11A1
REACTOME_EXTRACELLULAR_MATRIX_ORGANIZATION	REACTOME_EXTRACELLULAR_MATRIX_ORGANIZATION	294	0.546013427659086	2.5381168388893	1e-10	7.24267866687127e-09	4.86656763583321e-09	4990	tags=53%	list=22%	signal=42%	PECAM1/ICAM2/ITGA8/COL15A1/ICAM3/PXDN/VWF/A2M/COL4A1/LOXL2/KDR/ITGAL/COL4A2/MMP7/JAM2/CTSS/LAMC1/ICAM4/PLOD3/ITGAM/ITGA4/TIMP1/EMILIN2/FMOD/TGFB3/COL4A3/CASP3/ADAMTS9/ITGB2/ITGA7/ITGAX/NID2/ITGA1/NID1/CTSL/LAMA1/FBN1/COL23A1/SDC2/LAMA4/COL4A4/ITGA5/PLOD1/MMP25/MMP9/DCN/ITGB1/ADAM8/ITGB7/VCAN/LOXL3/ICAM1/MMP14/PDGFB/ADAM12/JAM3/FGF2/MMP12/CRTAP/COL9A3/VCAM1/PDGFA/ADAMTS2/DDR2/EFEMP2/COL13A1/LAMC2/…
REACTOME_REGULATION_OF_EXPRESSION_OF_SLITS_AND_ROBOS	REACTOME_REGULATION_OF_EXPRESSION_OF_SLITS_AND_ROBOS	161	-0.51275	-2.48808	1e-10	7.24267866687127e-09	4.86656763583321e-09	6603	tags=61%	list=29%	signal=44%	RNPS1/PSME4/LHX3/RPS14/RPL15/PSMD1/RPL32/PSMD12/NCBP1/RPL7A/RPL12/RPL14/UPF3B/FAU/RPS27/RPL4/RPL34/PSMB7/RPL18/GSPT1/PSMC2/RPS11/RPL26L1/RPS9/EIF4A3/RPL3/RPL13A/PSME3/MAGOHB/RPS4X/RPS3A/RPL38/RPS6/RPS20/RPL23/RPL24/RPS15A/PSMD10/RPL19/RPL9/PSMD14/RPS23/RPL21/MAGOH/RPL37A/PSMD6/PSMC1/SLIT2/RPS5/RPSA/PSMD2/RPS21/PSMC6/RBX1/RPL36A/RPS3/UPF3A/RPLP1/RPS10/PSMC5/PSMD11/PSMD5/RPL39/RPL17/RPL31/RPLP2/RPL…
REACTOME_REGULATION_OF_INSULIN_LIKE_GROWTH_FACTOR_IGF_TRANSPORT_AND_UPTAKE_BY_INSULIN_LIKE_GROWTH_FACTOR_BINDING_PROTEINS_IGFBPS	REACTOME_REGULATION_OF_INSULIN_LIKE_GROWTH_FACTOR_IGF_TRANSPORT_AND_UPTAKE_BY_INSULIN_LIKE_GROWTH_FACTOR_BINDING_PROTEINS_IGFBPS	121	0.59432103898489	2.4864446718196	1e-10	7.24267866687127e-09	4.86656763583321e-09	4570	tags=50%	list=20%	signal=41%	HSP90B1/WFS1/FUCA2/GAS6/DNAJC3/C3/FSTL1/LAMC1/CALU/C4A/RCN1/TGOLN2/TIMP1/LGALS1/FBN1/SDC2/FAM20C/SERPINA1/SPARCL1/TMEM132A/MGAT4A/MIA3/VCAN/STC2/APOL1/APOE/IGFBP7/MXRA8/MBTPS1/IGFBP5/FAM20A/MMP2/IGFBP4/PRSS23/IGF2/LAMB1/GZMH/IL6/PAPPA/MMP1/GOLM1/CHGB/VWA1/CSF1/PDIA6/KLK2/ADAM10/FN1/FSTL3/IGF1/SERPIND1/F2/IGFALS/SPP1/MATN3/CP/LTBP1/NUCB1/PRKCSH/VGF/CHRDL1
REACTOME_INTEGRIN_CELL_SURFACE_INTERACTIONS	REACTOME_INTEGRIN_CELL_SURFACE_INTERACTIONS	84	0.628620813531041	2.48204568921135	1e-10	7.24267866687127e-09	4.86656763583321e-09	4121	tags=58%	list=18%	signal=48%	PECAM1/ICAM2/ITGA8/ICAM3/VWF/COL4A1/KDR/ITGAL/COL4A2/JAM2/ICAM4/ITGAM/ITGA4/COL4A3/ITGB2/ITGA7/ITGAX/ITGA1/FBN1/COL23A1/COL4A4/ITGA5/ITGB1/ITGB7/ICAM1/JAM3/COL9A3/VCAM1/COL13A1/HSPG2/COL5A1/ITGA11/COL8A2/COL6A3/ITGA9/FN1/THBS1/ITGA10/FGB/AGRN/COL8A1/COL6A2/SPP1/COL18A1/IBSP/COL5A2/LUM/COL3A1/ICAM5
WP_COMPLEMENT_SYSTEM	WP_COMPLEMENT_SYSTEM	94	0.604932503569473	2.43211121338062	1e-10	7.24267866687127e-09	4.86656763583321e-09	3790	tags=51%	list=17%	signal=43%	ICAM2/CD93/SELPLG/CD19/SELP/FPR1/FCN1/C3/LAMC1/C4A/F13A1/SELL/C5AR1/CFI/FKBP2/ITGB2/SELE/ITGAX/FCGR3A/C3AR1/CFB/C1S/CFHR2/WAS/CR1/CR2/DCN/CFP/C2/CFH/ICAM1/ARRB2/CD40/VSIG4/CD46/TLR2/LAMB1/GNAI2/PLAUR/SERPING1/THBS1/FGB/MASP1/CALR/SPP1/IBSP/CD59/PRKACA
REACTOME_CELL_SURFACE_INTERACTIONS_AT_THE_VASCULAR_WALL	REACTOME_CELL_SURFACE_INTERACTIONS_AT_THE_VASCULAR_WALL	139	0.567627785691128	2.42332801224468	1e-10	7.24267866687127e-09	4.86656763583321e-09	3906	tags=50%	list=17%	signal=41%	PECAM1/MERTK/SLC7A7/IGLV1-44/SELPLG/IGKV1-17/IGHA1/SELP/GYPC/IGLV6-57/GAS6/ITGAL/INPP5D/IGHM/JAM2/TEK/LYN/ITGAM/ITGA4/GRB2/SELL/ESAM/FCER1G/CD48/TNFRSF10D/ITGB2/SELE/ITGAX/SLC7A6/SHC1/CD2/SDC2/LCK/IGLL1/SLC7A11/ITGA5/CD99L2/FYN/ITGB1/JAM3/VPREB3/PF4/GLG1/PTPN6/IGHV1-69/CD74/CD84/TSPAN7/VPREB1/CEACAM1/ANGPT2/TREM1/PPIL2/ANGPT1/MMP1/CEACAM3/FN1/CD177/DOK2/F2/SLC7A5/TGFB1/SIRPG/TNFRSF10B/PF4V1/SPN/C…
KEGG_NATURAL_KILLER_CELL_MEDIATED_CYTOTOXICITY	KEGG_NATURAL_KILLER_CELL_MEDIATED_CYTOTOXICITY	130	0.569993173328774	2.41670069676367	1e-10	7.24267866687127e-09	4.86656763583321e-09	3624	tags=45%	list=16%	signal=38%	ICAM2/PLCG2/RAC2/IFNAR2/PIK3CG/MICB/ITGAL/FCGR3B/VAV1/PRKCB/IFNAR1/GRB2/FCER1G/CD48/TNFRSF10D/CASP3/ITGB2/HLA-C/PIK3R3/FCGR3A/PTK2B/SHC1/LCK/LCP2/FYN/TNFRSF10C/PIK3CD/VAV2/GZMB/HLA-B/TYROBP/PRF1/ICAM1/NFATC3/KLRC1/ZAP70/BID/PTPN6/HCST/CD247/HLA-G/PPP3CB/SHC3/LAT/PPP3CC/NFATC1/SHC2/HLA-A/HLA-E/ARAF/TNFSF10/FASLG/MAP2K1/PRKCG/TNFRSF10B/NFATC4/NFATC2/CSF2
KEGG_CYTOKINE_CYTOKINE_RECEPTOR_INTERACTION	KEGG_CYTOKINE_CYTOKINE_RECEPTOR_INTERACTION	255	0.520608344055239	2.39950224542438	1e-10	7.24267866687127e-09	4.86656763583321e-09	4369	tags=45%	list=19%	signal=37%	TNFRSF17/IL10RA/CSF2RB/IFNAR2/CD27/CXCR4/KDR/CXCL1/TNFSF13/IFNAR1/CSF3/IL2RG/IL5RA/CSF3R/TGFB3/TNFRSF10D/TNFRSF1B/CCL18/CCR1/CSF1R/IL21R/IL2RB/TNFRSF4/PPBP/IL1B/IL15RA/PDGFRB/CXCL6/ACVRL1/CCR2/CCR10/TNFRSF10C/PLEKHO2/IL24/CXCL12/CCL5/TNFSF13B/TNFRSF9/INHBA/CXCL13/TNFRSF13B/CCL8/IL7R/FLT3/PDGFB/CSF2RA/INHBE/TNFRSF14/PDGFA/PF4/LTB/CXCL8/CXCL3/CD70/CD40/IL3RA/RELT/CCR7/TGFBR2/IL1A/CXCR6/XCL1/CXCL5/C…
REACTOME_COLLAGEN_FORMATION	REACTOME_COLLAGEN_FORMATION	86	0.597158991459948	2.35750883782466	1.02210430809145e-10	7.24267866687127e-09	4.86656763583321e-09	4273	tags=58%	list=19%	signal=47%	COL15A1/PXDN/COL4A1/LOXL2/COL4A2/MMP7/CTSS/PLOD3/COL4A3/CTSL/COL23A1/COL4A4/PLOD1/MMP9/LOXL3/CRTAP/COL9A3/ADAMTS2/COL13A1/LAMC2/MMP13/BMP1/ADAMTS3/CTSB/COL5A1/MMP3/COLGALT1/SERPINH1/P4HA1/COL12A1/COL24A1/LAMA3/COL8A2/LOXL4/LOXL1/COL14A1/COL6A3/LAMB3/COL11A2/COL25A1/P4HA3/COL8A1/PCOLCE/COL6A2/COL18A1/COL26A1/COL5A2/COL3A1/COL11A1/COL27A1
WP_NETWORK_MAP_OF_SARSCOV2_SIGNALING	WP_NETWORK_MAP_OF_SARSCOV2_SIGNALING	214	0.516636552580598	2.3335153903404	1e-10	7.24267866687127e-09	4.86656763583321e-09	5655	tags=52%	list=25%	signal=40%	IL16/SELP/BTN3A1/SAA1/CXCL1/CD14/CFI/CASP3/DDIT4/CFB/IL1B/CD163/CTSL/CD2/LCK/CXCL6/IGLL1/C1S/CARD11/FYN/MMP25/SKAP1/CFP/CXCL12/CFH/CCL5/CXCL13/CCL8/APOL1/TRPM2/CTSZ/NFATC3/PRKCQ/FGF2/ITIH4/HBB/ZAP70/PF4/BID/IFITM1/CXCL8/CXCL3/RRAS/PTPN6/HBD/CD247/C1R/HLA-DRA/TGFBR2/CTSB/CD226/IL1A/CXCL5/HLA-DRB1/CD8A/CCL3/CD4/LBP/IFITM3/LRG1/IL6/IRF3/CCL4/CXCL2/IL18RAP/TRAF3/TNFSF10/MAP1LC3B/SERPINE1/VPS11/FN1/NL…
WP_CYTOKINECYTOKINE_RECEPTOR_INTERACTION	WP_CYTOKINECYTOKINE_RECEPTOR_INTERACTION	247	0.502666383981806	2.30709314347278	1e-10	7.24267866687127e-09	4.86656763583321e-09	4369	tags=45%	list=19%	signal=36%	TNFRSF17/IL10RA/CSF2RB/IFNAR2/CD27/BMP6/CXCR4/CXCL1/IFNAR1/CSF3/IL2RG/IL5RA/CSF3R/TGFB3/TNFRSF1B/CCL18/CCR1/CSF1R/IL21R/IL2RB/TNFRSF4/PPBP/IL15RA/CXCL6/ACVRL1/CCR2/CCR10/TNFRSF10C/BMP8B/IL24/CXCL12/CCL5/TNFSF13B/TNFRSF9/INHBA/CXCL13/TNFRSF13B/CCL8/IL7R/INHBE/TNFRSF14/IL27RA/PF4/LTB/CXCL8/CXCL3/CD70/CD40/RELT/CCR7/TGFBR2/IL1A/CXCR6/IL17F/XCL1/CXCL5/GDF15/CCL3/IL19/IL17RA/LIF/TNFRSF21/IL6/INHBB/CCL…
REACTOME_INFLUENZA_INFECTION	REACTOME_INFLUENZA_INFECTION	149	-0.479435	-2.30028	1e-10	7.24267866687127e-09	4.86656763583321e-09	4939	tags=52%	list=22%	signal=41%	RPS11/POLR2B/RPL26L1/RPS9/NUP93/RPL3/RPL13A/NUP188/RPS4X/RPS3A/RPL38/RPS6/RPS20/RPL23/RPL24/RPS15A/RPL19/RPL9/RPS23/RPL21/RPL37A/NUP155/RPS5/HSPA1A/NUP160/RPSA/NUP133/RPS21/RPL36A/RPS3/RPLP1/IPO5/RPS10/RAE1/KPNA2/RAN/RPL39/RPL17/RPL31/RPLP2/KPNB1/NUP88/NUP35/RPL5/RPS24/RPLP0/RPL7/RPL22L1/RPS18/POLR2I/RPL22/RPL41/RPS28/RPL29/RPL27/RPS27A/NUP54/RPL13/NUP153/RPL36/RANBP2/RPS16/SEH1L/RPS7/RPS25/RPS19…
KEGG_CHEMOKINE_SIGNALING_PATHWAY	KEGG_CHEMOKINE_SIGNALING_PATHWAY	182	0.513623541077379	2.2721170412594	1e-10	7.24267866687127e-09	4.86656763583321e-09	4396	tags=45%	list=19%	signal=37%	RAC2/GNG7/PIK3CG/DOCK2/CXCR4/NCF1/VAV1/JAK3/PREX1/PRKCB/ELMO1/LYN/CXCL1/ADCY4/GRB2/HCK/CCL18/CCR1/PIK3R3/PRKACB/PPBP/PTK2B/SHC1/CXCL6/CCR2/WAS/CCR10/RASGRP2/GNG11/PXN/CXCL12/PIK3CD/VAV2/CCL5/ITK/CXCL13/CCL8/STAT2/ARRB2/GNG2/AKT3/PF4/CXCL8/CXCL3/FGR/PRKCD/CCR7/CXCR6/XCL1/SHC3/CXCL5/CCL3/RAP1B/GNAI2/SHC2/CCL4/CXCL2/CCL19/PLCB2/STAT5B/CCL14/CCL13/ADCY3/GNB1/GNB3/MAP2K1/GRK5/CCR6/TIAM2/GNG8/CCL23/PF4…
REACTOME_CELL_CYCLE_CHECKPOINTS	REACTOME_CELL_CYCLE_CHECKPOINTS	244	-0.439768	-2.25281	1e-10	7.24267866687127e-09	4.86656763583321e-09	5375	tags=46%	list=23%	signal=35%	CENPO/PHF20/TP53/PSMB7/BARD1/CENPT/ANAPC7/PSMC2/CDKN1A/PPP2R1A/UBE2C/MAPRE1/BUB3/UBE2D1/TAOK1/TOPBP1/ATRIP/PSME3/YWHAE/MCM7/HERC2/YWHAH/RCC2/ORC5/NDC80/ORC4/CDCA8/KIF18A/ANAPC4/PSMD10/CENPA/PSMD14/RFC3/PSMD6/PSMC1/EXO1/MCM10/SPC25/CENPF/CENPQ/WRN/NUP160/PPP2CA/MCM2/NUP133/CCNB2/CENPP/UBE2N/PSMD2/KAT5/PMF1/PSMC6/CENPK/CDK1/HUS1/DYNC1H1/YWHAB/DBF4/CCNA2/UBE2E1/PSMC5/PSMD11/PSMD5/ANAPC1/AHCTF1/NDE1/…
REACTOME_SEPARATION_OF_SISTER_CHROMATIDS	REACTOME_SEPARATION_OF_SISTER_CHROMATIDS	178	-0.448135	-2.22347	1e-10	7.24267866687127e-09	4.86656763583321e-09	5375	tags=45%	list=23%	signal=35%	CENPO/PSMB7/CENPT/ANAPC7/PSMC2/PPP2R1A/UBE2C/MAPRE1/BUB3/UBE2D1/TAOK1/PSME3/RCC2/NDC80/CDCA8/KIF18A/ANAPC4/PSMD10/CDCA5/CENPA/PSMD14/TUBA1B/PSMD6/PSMC1/SPC25/STAG2/CENPF/CENPQ/NUP160/PPP2CA/NUP133/CENPP/PSMD2/PMF1/PSMC6/CENPK/DYNC1H1/ESPL1/UBE2E1/PSMC5/PSMD11/PSMD5/ANAPC1/AHCTF1/NDE1/CENPN/CENPH/ZWILCH/SMC3/MAD2L1/CDC23/CENPL/PDS5A/RANGAP1/NUF2/PSMD7/PPP2R5D/PPP2R1B/RPS27A/TUBB4B/PSMA4/ZW10/PPP2R…
REACTOME_MITOTIC_METAPHASE_AND_ANAPHASE	REACTOME_MITOTIC_METAPHASE_AND_ANAPHASE	222	-0.436472	-2.19511	1e-10	7.24267866687127e-09	4.86656763583321e-09	5375	tags=44%	list=23%	signal=34%	CENPO/PSMB7/LEMD3/CENPT/ANAPC7/PSMC2/PPP2R1A/UBE2C/MAPRE1/BUB3/UBE2D1/NUP93/TAOK1/PSME3/NUP188/VRK2/RCC2/NDC80/CDCA8/KIF18A/ANAPC4/PSMD10/CDCA5/CENPA/PSMD14/TUBA1B/PSMD6/PSMC1/LMNA/NUP155/SPC25/STAG2/CHMP4B/CENPF/CENPQ/NUP160/PPP2CA/NUP133/CCNB2/CENPP/PSMD2/PMF1/PSMC6/CENPK/CDK1/DYNC1H1/ESPL1/UBE2E1/PSMC5/PSMD11/PSMD5/ANAPC1/AHCTF1/NDE1/RAN/CENPN/CENPH/ZWILCH/SMC3/MAD2L1/CDC23/CENPL/KPNB1/NUP35/P…
WP_CHEMOKINE_SIGNALING	WP_CHEMOKINE_SIGNALING	164	0.500148687036584	2.19486638896368	1e-10	7.24267866687127e-09	4.86656763583321e-09	3319	tags=38%	list=15%	signal=33%	RAC2/GNG7/PIK3CG/DOCK2/CXCR4/NCF1/VAV1/JAK3/PREX1/PRKCB/ELMO1/LYN/ADCY4/GRB2/HCK/CCR1/PIK3R3/PRKACB/PPBP/PTK2B/SHC1/CCR2/WAS/CCR10/RASGRP2/GNG11/PXN/CXCL12/PIK3CD/VAV2/CCL5/ITK/CXCL13/STAT2/ARRB2/GNG2/AKT3/PF4/CXCL3/FGR/PRKCD/CCR7/CXCR6/XCL1/SHC3/CXCL5/CCL3/RAP1B/GNAI2/SHC2/CCL4/CCL19/PLCB2/STAT5B/ADCY3/GNB1/GNB3/MAP2K1/GRK5/CCR6/TIAM2/GNG8
REACTOME_CELL_CYCLE_MITOTIC	REACTOME_CELL_CYCLE_MITOTIC	481	-0.400282	-2.16902	1e-10	7.24267866687127e-09	4.86656763583321e-09	5375	tags=43%	list=23%	signal=34%	CENPO/TPX2/DCTN3/TUBGCP3/TP53/PSMB7/LEMD3/CENPT/ANAPC7/POLD3/DCTN1/PSMC2/CDKN1A/PPP2R1A/NCAPG/UBE2C/NEDD1/MAPRE1/BUB3/ALMS1/GINS4/UBE2D1/NUP93/TAOK1/PSME3/HAUS2/NUP188/PPP1CB/TUBGCP6/CCNH/PPME1/NCAPH/YWHAE/MCM7/VRK2/HAUS3/RCC2/ORC5/NDC80/ORC4/CDCA8/DCTN2/RAB1B/KIF18A/LIN54/CEP164/MZT2B/ANAPC4/TFDP2/PSMD10/NCAPD3/CDCA5/JAK2/CENPA/PSMD14/TUBA1B/SKP2/LIN9/RFC3/SET/PSMD6/TOP2A/PSMC1/LMNA/LIG1/MCM10/N…
REACTOME_NEUTROPHIL_DEGRANULATION	REACTOME_NEUTROPHIL_DEGRANULATION	455	0.437613561796629	2.11960299118632	1e-10	7.24267866687127e-09	4.86656763583321e-09	3232	tags=35%	list=14%	signal=31%	PECAM1/PRDX4/PRCP/FTL/BIN2/CD93/CTSH/CD53/ARHGAP9/DOK3/DOCK2/ALOX5/FUCA2/MME/FPR1/GMFG/ITGAL/FCN1/CD63/NEU1/FCGR3B/NCKAP1L/DNAJC3/RNASET2/C3/STK10/MLEC/CYBA/RHOF/FCGR2A/FUCA1/PSAP/GUSB/RAB37/CTSS/CYSTM1/CXCL1/CD14/CD300A/ENPP4/ITGAM/SELL/C5AR1/P2RX1/FCER1G/LILRB2/TNFRSF1B/TBC1D10C/PTPRJ/ITGB2/HLA-C/ITGAX/COTL1/MAN2B1/GLB1/HEXB/C3AR1/PPBP/MGAM/TCIRG1/STOM/PTPRC/BST1/CR1/PTPRN2/A1BG/MMP25/ORMDL3/SE…
REACTOME_M_PHASE	REACTOME_M_PHASE	339	-0.385654	-2.03719	1e-10	7.24267866687127e-09	4.86656763583321e-09	5918	tags=45%	list=26%	signal=34%	NEK7/CENPC/RPS27/XPO1/CSNK2A2/CENPE/VRK1/HSP90AA1/ZWINT/SSNA1/SDCCAG8/CCP110/CENPO/DCTN3/TUBGCP3/PSMB7/LEMD3/CENPT/ANAPC7/DCTN1/PSMC2/PPP2R1A/NCAPG/UBE2C/NEDD1/MAPRE1/BUB3/ALMS1/UBE2D1/NUP93/TAOK1/PSME3/HAUS2/NUP188/TUBGCP6/NCAPH/YWHAE/VRK2/HAUS3/RCC2/NDC80/CDCA8/DCTN2/RAB1B/KIF18A/CEP164/MZT2B/ANAPC4/PSMD10/NCAPD3/CDCA5/CENPA/PSMD14/TUBA1B/SET/PSMD6/PSMC1/LMNA/NUP155/SPC25/STAG2/CHMP4B/NCAPG2/CE…
REACTOME_ASPARAGINE_N_LINKED_GLYCOSYLATION	REACTOME_ASPARAGINE_N_LINKED_GLYCOSYLATION	294	0.425317008368789	1.97706540924274	1e-10	7.24267866687127e-09	4.86656763583321e-09	4782	tags=42%	list=21%	signal=34%	ST6GAL1/SEL1L/FUT8/EDEM1/DERL1/EDEM2/NEU1/RPN2/KDELR3/ST8SIA4/ARFGAP3/MLEC/FUCA1/PREB/ALG5/SEC24A/NANS/LMAN1/NEU3/B4GALT3/MGAT2/MAN2A2/KDELR2/ST3GAL2/MAN1A1/GLB1/GANAB/ST3GAL5/MOGS/ST3GAL1/ST6GALNAC4/SERPINA1/MANEA/GMPPA/UGGT1/MGAT4A/MIA3/KDELR1/UGGT2/GFPT1/SLC17A5/BET1L/DDOST/ARF4/CTSZ/CANX/TUSC3/MGAT1/MGAT3/DPAGT1/DERL2/OS9/ALG2/ALG8/UAP1/TMED9/ALG14/RPN1/TMED10/BET1/SEC31B/GOSR2/FUOM/B4GALT4/C…
REACTOME_SIGNALING_BY_INTERLEUKINS	REACTOME_SIGNALING_BY_INTERLEUKINS	444	0.395053712475014	1.91239478560685	1e-10	7.24267866687127e-09	4.86656763583321e-09	4197	tags=34%	list=18%	signal=29%	IL10RA/MEF2C/CSF2RB/IRF4/HSP90B1/IGHG1/IL16/ALOX5/FPR1/VAV1/JAK3/SAA1/IKBIP/INPP5D/PTPN7/LYN/CXCL1/ITGAM/AIP/F13A1/GRB2/CSF3/TIMP1/IL2RG/IL5RA/HCK/CSF3R/TNFRSF1B/CASP3/IRAK3/ITGB2/RPS6KA2/CCR1/ITGAX/CSF1R/PIK3R3/IL21R/IL2RB/IL1B/PTK2B/IL15RA/BATF/SHC1/LCK/LCP1/MAPKAPK2/CCR2/S1PR1/FYN/CD86/MMP9/IL24/PIK3CD/CCL5/ITGB1/ICAM1/IL7R/CANX/STAT2/CSF2RA/MCL1/FGF2/VCAM1/IL27RA/VIM/PTAFR/GSDMD/CXCL8/PTPN6/I…
KEGG_ANTIGEN_PROCESSING_AND_PRESENTATION	KEGG_ANTIGEN_PROCESSING_AND_PRESENTATION	79	0.622499760021088	2.43790811590507	1.16774305513877e-10	7.90691797557294e-09	5.31288945554363e-09	3706	tags=47%	list=16%	signal=39%	HLA-DOB/CTSS/IFI30/HLA-DMA/HLA-C/HLA-DMB/CTSL/TAPBP/HLA-B/CANX/KLRC1/RFX5/HLA-DQB1/HSPA5/HLA-DRA/HLA-G/CTSB/B2M/HLA-F/CD74/HLA-DRB1/HLA-DPA1/CD8A/HLA-DQA1/CD4/HLA-DOA/PDIA3/HLA-A/HLA-E/NFYA/HSPA6/PSME1/HLA-DPB1/HSPA1L/CALR/LTA/CD8B
REACTOME_DISEASES_OF_GLYCOSYLATION	REACTOME_DISEASES_OF_GLYCOSYLATION	136	0.5284349937553	2.24648632346715	1.14763989661292e-10	7.90691797557294e-09	5.31288945554363e-09	4854	tags=50%	list=21%	signal=40%	NEU1/HEXA/MGAT2/FMOD/ADAMTS9/GLB1/HEXB/C1GALT1C1/SDC2/MOGS/NOTCH4/ADAMTS6/DCN/CFP/GFPT1/VCAN/DPAGT1/ALG2/ALG8/ADAMTS2/ALG14/PAPSS2/SPON1/ADAMTS3/HSPG2/B4GALT7/ADAMTS5/DPM3/MUC1/GNE/ADAMTSL1/ALG9/PMM2/MUC4/GALT/ALG12/POMT1/ADAMTS20/ADAMTS10/ADAMTS15/ADAMTS1/B3GALT6/B3GAT3/THBS1/ADAMTSL2/AGRN/BGN/THSD7A/MUC6/GPC4/ACAN/ALG1/MPI/LUM/B4GALT1/POMGNT1/OGN/CHST14/GPC6/THBS2/ADAMTSL5/MUC13/NUS1/OMD/CTSA/P…
KEGG_HEMATOPOIETIC_CELL_LINEAGE	KEGG_HEMATOPOIETIC_CELL_LINEAGE	85	0.59835649589491	2.35580110652195	1.91902830622369e-10	1.27114766283991e-08	8.54121294188806e-09	4481	tags=55%	list=20%	signal=45%	CD38/CD19/MME/CD14/ITGAM/ITGA4/CSF3/IL5RA/CSF3R/CSF1R/ITGA1/IL1B/CD2/CR1/ITGA5/CR2/CD3D/CD37/CD34/IL7R/FLT3/CSF2RA/MS4A1/CD22/FCGR1A/HLA-DRA/IL3RA/IL1A/HLA-DRB1/CD8A/CD33/CD4/IL6/CD1D/CSF1/IL2RA/EPO/ANPEP/CSF2/CD8B/CD59/KIT/TPO/IL4R/IL6R/ITGA3/CD7
PID_CXCR4_PATHWAY	PID_CXCR4_PATHWAY	98	0.564790431823077	2.27558415412745	2.97754085121635e-10	1.93033339865026e-08	1.29704747046266e-08	3070	tags=43%	list=13%	signal=37%	ITGA8/PIK3CG/CXCR4/VAV1/PAG1/LYN/ITGA4/HCK/ITGA7/PIK3R3/ITGA1/RGS1/PTK2B/LCK/PTPRC/ITGA5/FYN/CD3D/MMP9/PXN/CXCL12/PIK3CD/ITGB1/STAT2/ARRB2/GNG2/PTPN6/FGR/PIK3R6/CD247/HLA-DRA/RAP1B/CD4/GNAI2/STAT5A/PLCB2/STAT5B/ITGA11/LIMK1/GNB1/ITGA9/ITGA10
WP_B_CELL_RECEPTOR_SIGNALING	WP_B_CELL_RECEPTOR_SIGNALING	97	0.569254957495475	2.28575244850153	3.38489664712024e-10	2.14870418411987e-08	1.44377718830019e-08	1514	tags=33%	list=7%	signal=31%	PLCG2/PIP5K1B/RAC2/HCLS1/MEF2C/IRF4/PIK3CG/BTK/RASGRP3/CD19/CD79B/LAT2/CD79A/VAV1/INPP5D/PRKCB/PIK3AP1/LYN/GRB2/MAP4K1/SHC1/LCK/PTPRC/CARD11/CR2/FYN/ETS1/VAV2/NFATC3/CD22/PTPN6/PRKCD
REACTOME_UNFOLDED_PROTEIN_RESPONSE_UPR	REACTOME_UNFOLDED_PROTEIN_RESPONSE_UPR	87	0.594376038503301	2.3489386140188	3.46058250390257e-10	2.15191732436554e-08	1.44593619121171e-08	4101	tags=51%	list=18%	signal=42%	DNAJB9/HERPUD1/XBP1/HSP90B1/EDEM1/WFS1/CREB3L2/ERN1/KDELR3/DNAJC3/PREB/DNAJB11/SRPRB/EIF2AK3/CREB3/SHC1/DDIT3/HYOU1/TPP1/ATF6/GFPT1/TSPYL2/ASNS/CXCL8/HSPA5/MBTPS1/GOSR2/CUL7/SSR1/DDX11/WIPI1/NFYA/ATF4/CXXC1/PDIA6/ARFGAP1/PPP2R5B/CALR/SEC31A/CREB3L4/SERP1/EXOSC1/FKBP14/EXTL1
REACTOME_MITOTIC_PROMETAPHASE	REACTOME_MITOTIC_PROMETAPHASE	193	-0.430572	-2.15432	4.7167034579482e-10	2.87435908727363e-08	1.93136594225458e-08	5918	tags=50%	list=26%	signal=37%	NEK7/CENPC/RPS27/XPO1/CSNK2A2/CENPE/HSP90AA1/ZWINT/SSNA1/SDCCAG8/CCP110/CENPO/DCTN3/TUBGCP3/CENPT/DCTN1/PPP2R1A/NCAPG/NEDD1/MAPRE1/BUB3/ALMS1/TAOK1/HAUS2/TUBGCP6/NCAPH/YWHAE/HAUS3/RCC2/NDC80/CDCA8/DCTN2/KIF18A/CEP164/MZT2B/CDCA5/CENPA/TUBA1B/SPC25/STAG2/CENPF/CENPQ/NUP160/CSNK2A1/PPP2CA/NUP133/CCNB2/CENPP/NUMA1/TUBGCP4/PMF1/CENPK/CDK1/DYNC1H1/PCM1/CEP72/SMC2/AHCTF1/HAUS6/NDE1/CETN2/PLK4/CENPN/CEN…
REACTOME_PLATELET_ACTIVATION_SIGNALING_AND_AGGREGATION	REACTOME_PLATELET_ACTIVATION_SIGNALING_AND_AGGREGATION	254	0.433619716465409	1.99797121880793	5.53139335091851e-10	3.30473638044092e-08	2.22054903354727e-08	3722	tags=34%	list=16%	signal=29%	PECAM1/PLCG2/SRGN/RAC2/GNG7/PIK3CG/VWF/SELP/APBB1IP/MANF/A2M/GAS6/CD63/VAV1/PSAP/PRKCB/CALU/LYN/DGKD/FERMT3/F13A1/GRB2/SCCPDH/TIMP1/FCER1G/TGFB3/RARRES2/PIK3R3/PPBP/SHC1/LCK/LCP2/A1BG/RASGRP2/FYN/SERPINA1/GNG11/VAV2/CHID1/PRKCQ/PDGFB/ARRB2/GNG2/GNA12/PDGFA/ITIH4/ORM1/PF4/PDPN/PTPN6/HSPA5/PIK3R6/PRKCD/TOR4A/SERPINF2/MAGED2/TIMP3/IGF2/LAT/RAP1B/LHFPL2/HABP4/GNAI2/PLEK/CLEC3B/VEGFC/SERPING1/GNB1/TGF…
REACTOME_DEGRADATION_OF_THE_EXTRACELLULAR_MATRIX	REACTOME_DEGRADATION_OF_THE_EXTRACELLULAR_MATRIX	140	0.51875669530386	2.21255582192219	5.87950950080606e-10	3.44516643249155e-08	2.3149080929287e-08	4251	tags=46%	list=19%	signal=38%	COL15A1/A2M/COL4A1/COL4A2/MMP7/CTSS/LAMC1/TIMP1/COL4A3/CASP3/ADAMTS9/NID1/CTSL/FBN1/COL23A1/COL4A4/MMP25/MMP9/DCN/ADAM8/MMP14/MMP12/COL9A3/COL13A1/LAMC2/MMP13/BMP1/CTSB/HSPG2/CTSK/MMP2/COL5A1/CAPN12/MMP3/LAMB1/MMP11/ADAMTS5/MMP1/NCSTN/COL12A1/LAMA3/HTRA1/COL8A2/COL14A1/COL6A3/TIMP2/LAMB3/COL11A2/COL25A1/ADAMTS1/MMP19/KLK2/ADAM10/FN1/COL8A1/COL6A2/SPP1/COL18A1/COL26A1/ACAN/PHYKPL/COL5A2/COL3A1/COL…
REACTOME_RESPONSE_OF_EIF2AK4_GCN2_TO_AMINO_ACID_DEFICIENCY	REACTOME_RESPONSE_OF_EIF2AK4_GCN2_TO_AMINO_ACID_DEFICIENCY	96	-0.529405	-2.34795	7.24641033507255e-10	4.1660023190502e-08	2.79925880868245e-08	4939	tags=71%	list=22%	signal=56%	RPS14/RPL15/RPL32/RPL7A/RPL12/RPL14/FAU/RPS27/RPL4/RPL34/RPL18/RPS11/RPL26L1/RPS9/RPL3/RPL13A/RPS4X/RPS3A/RPL38/RPS6/RPS20/RPL23/RPL24/RPS15A/RPL19/RPL9/RPS23/RPL21/RPL37A/RPS5/RPSA/RPS21/RPL36A/RPS3/RPLP1/RPS10/RPL39/RPL17/RPL31/RPLP2/RPL5/RPS24/RPLP0/RPL7/RPL22L1/RPS18/RPL22/RPL41/RPS28/RPL29/RPL27/RPS27A/RPL13/RPL36/RPS16/RPS7/RPS25/RPS19/RPL30/RPS12/RPS8/RPL6/RPL10A/IMPACT/RPL37/CEBPG/RPL27A/…
REACTOME_ACTIVATION_OF_GENE_EXPRESSION_BY_SREBF_SREBP	REACTOME_ACTIVATION_OF_GENE_EXPRESSION_BY_SREBF_SREBP	42	-0.687236	-2.61401	9.39353571683823e-10	5.30038950540853e-08	3.56148673864529e-08	4512	tags=67%	list=20%	signal=54%	NFYC/FASN/RXRA/GGPS1/SREBF2/TBL1X/SREBF1/GPAM/IDI1/NCOA6/NCOA2/CREBBP/PMVK/CYP51A1/LSS/FDFT1/HMGCS1/SQLE/FDPS/DHCR7/SCD/SC5D/ELOVL6/ACACA/TM7SF2/MTF1/TGS1/HMGCR
REACTOME_DIFFERENTIATION_OF_KERATINOCYTES_IN_INTERFOLLICULAR_EPIDERMIS_IN_MAMMALIAN_SKIN	REACTOME_DIFFERENTIATION_OF_KERATINOCYTES_IN_INTERFOLLICULAR_EPIDERMIS_IN_MAMMALIAN_SKIN	36	-0.721306	-2.67357	9.73030858832711e-10	5.39059095793322e-08	3.62209573287966e-08	1807	tags=58%	list=8%	signal=54%	KRT78/KLK5/SBSN/SPINK5/KRT1/KRT5/TP63/FLG/YAP1/KLK7/KRT10/KRT15/IVL/CALML5/KRTDAP/AQP3/DMKN/HOPX/KRT14/LGALS7/FABP5
REACTOME_DISEASES_OF_METABOLISM	REACTOME_DISEASES_OF_METABOLISM	233	0.441072848724197	2.00963656958089	1.3504328778327e-09	7.347801747779e-08	4.93720290861768e-08	4392	tags=41%	list=19%	signal=33%	CSF2RB/ADA/NEU1/TBXAS1/GUSB/TCN2/HEXA/CYP24A1/MGAT2/FMOD/ADAMTS9/GLB1/HEXB/C1GALT1C1/SDC2/MOGS/NOTCH4/ADAMTS6/DCN/CFP/NAGLU/GFPT1/G6PC3/VCAN/DPAGT1/CSF2RA/ALG2/ALG8/ADAMTS2/ALG14/PAPSS2/SPON1/ADAMTS3/HSPG2/B4GALT7/HLCS/ADAMTS5/DPM3/MUC1/GNS/ARSB/GNE/ADAMTSL1/ALG9/CD320/CYP11A1/PMM2/MUC4/GALT/ALG12/POMT1/ADAMTS20/ADAMTS10/LMBRD1/ACY1/CYP11B2/ADAMTS15/GCLC/ADAMTS1/CYP1B1/CYP11B1/GYG1/FMO3/B3GALT6/B…
KEGG_B_CELL_RECEPTOR_SIGNALING_PATHWAY	KEGG_B_CELL_RECEPTOR_SIGNALING_PATHWAY	75	0.605387132624865	2.34828377966805	1.43539787084525e-09	7.6730830043254e-08	5.15576889897325e-08	1996	tags=41%	list=9%	signal=38%	PLCG2/FCGR2B/RAC2/PIK3CG/BTK/RASGRP3/CD19/CD79B/CD79A/VAV1/INPP5D/PRKCB/PIK3AP1/LYN/GRB2/PIK3R3/CARD11/NFKBIE/CR2/PIK3CD/VAV2/LILRB3/NFATC3/AKT3/CD22/IFITM1/PTPN6/PPP3CB/CD72/PPP3CC/NFATC1
REACTOME_PEPTIDE_LIGAND_BINDING_RECEPTORS	REACTOME_PEPTIDE_LIGAND_BINDING_RECEPTORS	188	0.462407078967017	2.05756754916742	1.56539873315868e-09	8.22374127574916e-08	5.52577229762911e-08	4070	tags=34%	list=18%	signal=28%	PNOC/KISS1R/CXCR4/APLNR/FPR1/C3/SAA1/PSAP/CXCL1/C5AR1/CCR1/ACKR1/C3AR1/ECE1/PPBP/PROK2/CXCL6/CCR2/CCR10/CXCL12/CCL5/GPER1/CXCL13/APLN/CCRL2/PF4/CXCL8/CXCL3/CCR7/CXCR6/XCL1/CXCL5/CCL3/MCHR1/CCL4/CXCL2/CCL19/MC1R/RLN3/CCL13/FPR2/HCRTR1/FPR3/MC4R/NMB/GRP/CCR6/F2/EDNRA/GALR2/INSL5/F2RL2/CCL23/GHRL/MC3R/CCL21/CX3CR1/AVP/KISS1/AGTR2/NPBWR2/CXCR5/OPRD1/CCR5
BIOCARTA_LYM_PATHWAY	BIOCARTA_LYM_PATHWAY	13	0.921077438886734	2.4422480664364	1.92811307376862e-09	9.95756023012372e-08	6.69077596517391e-08	1666	tags=92%	list=7%	signal=86%	PECAM1/ICAM2/ITGAL/ITGA4/SELL/ITGB2/ITGB1/CD34/ICAM1/VCAM1/CXCL8/IL1A
REACTOME_IRE1ALPHA_ACTIVATES_CHAPERONES	REACTOME_IRE1ALPHA_ACTIVATES_CHAPERONES	44	0.699066609190773	2.44179469195749	2.06003986432504e-09	1.04615691109973e-07	7.02943427388105e-08	4101	tags=66%	list=18%	signal=54%	DNAJB9/XBP1/EDEM1/WFS1/ERN1/KDELR3/DNAJC3/PREB/DNAJB11/SRPRB/SHC1/HYOU1/TPP1/GFPT1/TSPYL2/HSPA5/GOSR2/CUL7/SSR1/DDX11/WIPI1/CXXC1/PDIA6/ARFGAP1/PPP2R5B/SEC31A/SERP1/FKBP14/EXTL1
REACTOME_RESOLUTION_OF_SISTER_CHROMATID_COHESION	REACTOME_RESOLUTION_OF_SISTER_CHROMATID_COHESION	117	-0.501259	-2.27769	2.16685866234884e-09	1.08236366297982e-07	7.27271802979894e-08	5890	tags=55%	list=26%	signal=41%	CENPC/RPS27/XPO1/CENPE/ZWINT/CENPO/CENPT/PPP2R1A/MAPRE1/BUB3/TAOK1/RCC2/NDC80/CDCA8/KIF18A/CDCA5/CENPA/TUBA1B/SPC25/STAG2/CENPF/CENPQ/NUP160/PPP2CA/NUP133/CCNB2/CENPP/PMF1/CENPK/CDK1/DYNC1H1/AHCTF1/NDE1/CENPN/CENPH/ZWILCH/SMC3/MAD2L1/CENPL/PDS5A/RANGAP1/NUF2/PPP2R5D/PPP2R1B/TUBB4B/ZW10/PPP2R5A/TUBA1C/NDEL1/PAFAH1B1/RANBP2/DYNC1I2/TUBB3/SEH1L/TUBA1A/CENPU/TUBA3C/PPP2CB/DYNC1LI1/CLIP1/TUBA4B/DYNLL1…
KEGG_SYSTEMIC_LUPUS_ERYTHEMATOSUS	KEGG_SYSTEMIC_LUPUS_ERYTHEMATOSUS	53	0.667810900750319	2.42863130035562	2.54369017162957e-09	1.25010063757344e-07	8.39979182312311e-08	2005	tags=47%	list=9%	signal=43%	FCGR2B/HLA-DOB/FCGR3B/C3/FCGR2A/FCGR2C/C4A/HLA-DMA/FCGR3A/HLA-DMB/C1QA/C1S/CD86/C1QB/C2/HLA-DQB1/FCGR1A/CD40/C1R/HLA-DRA/C1QC/HLA-DRB1/HLA-DPA1/HLA-DQA1/HLA-DOA
REACTOME_SIGNALING_BY_ROBO_RECEPTORS	REACTOME_SIGNALING_BY_ROBO_RECEPTORS	206	-0.408532	-2.04386	3.13313181197685e-09	1.51534168747515e-07	1.01820240172013e-07	6603	tags=54%	list=29%	signal=39%	RNPS1/PSME4/LHX3/RPS14/RPL15/PSMD1/RPL32/PSMD12/NCBP1/RPL7A/RPL12/RPL14/UPF3B/CLASP1/FAU/RPS27/RPL4/RPL34/PSMB7/SRGAP1/RPL18/GSPT1/PSMC2/SOS2/RPS11/RPL26L1/RAC1/RPS9/EIF4A3/RPL3/RPL13A/PSME3/MAGOHB/RPS4X/RPS3A/RPL38/RPS6/RPS20/RPL23/RPL24/RPS15A/PSMD10/RPL19/RPL9/PSMD14/RPS23/RPL21/SRGAP2/MAGOH/RPL37A/PSMD6/PSMC1/SLIT2/PAK4/RPS5/NCK2/RPSA/PSMD2/RPS21/PSMC6/RBX1/RPL36A/RPS3/UPF3A/RPLP1/RPS10/PSMC5…
REACTOME_CELLULAR_RESPONSE_TO_STARVATION	REACTOME_CELLULAR_RESPONSE_TO_STARVATION	147	-0.448962	-2.14262	3.31981379293765e-09	1.58054259798141e-07	1.0620128005368e-07	5217	tags=60%	list=23%	signal=47%	RPS14/FNIP2/RPL15/RPL32/RPL7A/RPL12/RPL14/FAU/RPS27/RPL4/RPL34/ATP6V1A/RRAGB/RPL18/LAMTOR2/ATP6V0D2/RRAGA/RPS11/RPL26L1/RPS9/RPL3/RPL13A/RPS4X/RPS3A/RPL38/WDR59/RPS6/RPS20/RPL23/RPL24/RPS15A/RPL19/RPL9/RPS23/ATP6V0D1/RPL21/RPL37A/ATP6V1H/SH3BP4/RPS5/RPSA/ATP6V1B2/RPS21/ATP6V1G1/RPL36A/RPS3/RPLP1/RPS10/RRAGC/RPL39/RPL17/RPL31/ATP6V1E2/RPLP2/RPL5/RPS24/LAMTOR3/RPLP0/RPL7/RPL22L1/RPS18/RPL22/RPL41/R…
REACTOME_S_PHASE	REACTOME_S_PHASE	158	-0.437816	-2.11517	3.67696156614833e-09	1.72364644493138e-07	1.15816846091636e-07	5308	tags=46%	list=23%	signal=35%	PSMB7/ANAPC7/POLD3/PSMC2/CDKN1A/UBE2C/GINS4/UBE2D1/PSME3/CCNH/MCM7/ORC5/ORC4/LIN54/ANAPC4/TFDP2/PSMD10/CDCA5/PSMD14/SKP2/LIN9/RFC3/PSMD6/PSMC1/LIG1/STAG2/MYC/MCM2/POLE/GINS2/MAX/PSMD2/CDK7/POLD2/PSMC6/RBX1/POLA1/RFC1/GMNN/GINS1/CDT1/CCNA2/UBE2E1/PSMC5/PSMD11/PSMD5/CABLES1/CKS1B/ANAPC1/GINS3/SMC3/CDC23/GSK3B/ORC6/PDS5A/PSMD7/RPS27A/PCNA/PSMA4/RPA1/POLE3/RFC5/ORC1/WEE1/SKP1/CCND1/CCNE2/MCM4/RFC2/PO…
REACTOME_DNA_REPLICATION	REACTOME_DNA_REPLICATION	124	-0.477749	-2.21444	3.95521095248286e-09	1.82598905639625e-07	1.2269354549568e-07	5326	tags=47%	list=23%	signal=36%	KPNA1/PSMB7/ANAPC7/POLD3/PSMC2/UBE2C/GINS4/UBE2D1/PSME3/MCM7/ORC5/ORC4/ANAPC4/PSMD10/PSMD14/SKP2/RFC3/PSMD6/PSMC1/LIG1/MCM10/MCM2/POLE/GINS2/PSMD2/POLD2/PSMC6/RBX1/POLA1/RFC1/GMNN/GINS1/CDT1/DBF4/CCNA2/UBE2E1/PSMC5/PSMD11/PSMD5/ANAPC1/GINS3/CDC23/KPNB1/ORC6/PSMD7/RPS27A/PCNA/PSMA4/RPA1/POLE3/RFC5/ORC1/SKP1/CCNE2/MCM4/RFC2/POLE2/CDC7
KEGG_AUTOIMMUNE_THYROID_DISEASE	KEGG_AUTOIMMUNE_THYROID_DISEASE	47	0.664107329845809	2.35279569967653	4.21800840149529e-09	1.91824949244122e-07	1.28892794044122e-07	3160	tags=49%	list=14%	signal=42%	HLA-DOB/HLA-DMA/HLA-C/HLA-DMB/CD86/GZMB/HLA-B/PRF1/HLA-DQB1/CD40/HLA-DRA/HLA-G/HLA-F/HLA-DRB1/HLA-DPA1/HLA-DQA1/HLA-DOA/HLA-A/HLA-E/FASLG/TSHR/HLA-DPB1/IL10
KEGG_ALLOGRAFT_REJECTION	KEGG_ALLOGRAFT_REJECTION	34	0.738839405633352	2.46664521056866	4.90579066195607e-09	2.19822708043826e-07	1.47705307082114e-07	3160	tags=65%	list=14%	signal=56%	HLA-DOB/HLA-DMA/HLA-C/HLA-DMB/CD86/GZMB/HLA-B/PRF1/HLA-DQB1/CD40/HLA-DRA/HLA-G/HLA-F/HLA-DRB1/HLA-DPA1/HLA-DQA1/HLA-DOA/HLA-A/HLA-E/FASLG/HLA-DPB1/IL10
REACTOME_SELENOAMINO_ACID_METABOLISM	REACTOME_SELENOAMINO_ACID_METABOLISM	104	-0.507631	-2.27359	5.17020393422041e-09	2.28313208515501e-07	1.53410322685869e-07	4939	tags=57%	list=22%	signal=45%	RPS11/RPL26L1/RPS9/RPL3/RPL13A/RPS4X/RPS3A/RPL38/RPS6/RPS20/RPL23/RPL24/RPS15A/RPL19/RPL9/RPS23/AHCY/RPL21/RPL37A/RPS5/SEPSECS/RPSA/RPS21/RPL36A/RPS3/RPLP1/RPS10/RPL39/RPL17/RPL31/RPLP2/RPL5/RPS24/RPLP0/RPL7/RPL22L1/RPS18/RPL22/RPL41/RPS28/RPL29/RPL27/RPS27A/RPL13/RPL36/RPS16/RPS7/RPS25/RPS19/RPL30/RPS12/RPS8/RPL6/RPL10A/RPL37/RPL27A/PSTK/AIMP2/RPL11
KEGG_TYPE_I_DIABETES_MELLITUS	KEGG_TYPE_I_DIABETES_MELLITUS	40	0.708223102566691	2.45565998052764	5.26047949574594e-09	2.28981157479112e-07	1.53859137131216e-07	3865	tags=62%	list=17%	signal=52%	HLA-DOB/HLA-DMA/HLA-C/HLA-DMB/IL1B/PTPRN2/CD86/GZMB/HLA-B/PRF1/HLA-DQB1/HLA-DRA/HLA-G/IL1A/HLA-F/HLA-DRB1/HLA-DPA1/HLA-DQA1/HLA-DOA/HLA-A/HLA-E/FASLG/HLA-DPB1/LTA/INS
REACTOME_INITIAL_TRIGGERING_OF_COMPLEMENT	REACTOME_INITIAL_TRIGGERING_OF_COMPLEMENT	26	0.77170305083544	2.43210291084412	5.61934748131263e-09	2.41157067261403e-07	1.62040487044523e-07	2618	tags=69%	list=11%	signal=61%	IGLV1-44/IGHG1/IGKV1-17/IGLV6-57/FCN1/C3/C4A/CFB/C1QA/C1S/C1QB/CFP/C2/C1R/IGHV1-69/C1QC/COLEC11/FCN3
WP_OVERVIEW_OF_PROINFLAMMATORY_AND_PROFIBROTIC_MEDIATORS	WP_OVERVIEW_OF_PROINFLAMMATORY_AND_PROFIBROTIC_MEDIATORS	120	0.511906044054165	2.14596374352778	6.40512515310218e-09	2.71061338076422e-07	1.82134041268768e-07	5888	tags=52%	list=26%	signal=39%	CXCL1/TNFSF13/CSF3/CCL18/PPBP/IL1B/CXCL6/MMP9/IL24/CXCL12/CCL5/TNFSF13B/CXCL13/CCL8/PF4/CXCL8/CXCL3/IL1A/IL17F/XCL1/CXCL5/CCL3/IL19/MMP3/LIF/IL6/MMP1/CCL4/CXCL2/CCL19/IL15/CCL14/CCL13/CSF1/EPO/IL10/TGFB1/CCL23/SPP1/LTA/PF4V1/CSF2/IL26/CCL21/IL17D/IFNL2/CXCL16/EBI3/IL25/IL23A/CTF1/IFNG/IL13/IL12A/VEGFA/CCL2/IL5/IL1RN/CXCL9/CCL7/CCL16/AREG
REACTOME_BINDING_AND_UPTAKE_OF_LIGANDS_BY_SCAVENGER_RECEPTORS	REACTOME_BINDING_AND_UPTAKE_OF_LIGANDS_BY_SCAVENGER_RECEPTORS	45	0.676786277964584	2.36779620006275	6.61745528191971e-09	2.72478192486613e-07	1.83086067188248e-07	5301	tags=76%	list=23%	signal=58%	FTL/HSP90B1/IGLV1-44/IGKV1-17/IGHA1/IGLV6-57/COL4A1/SAA1/COL4A2/STAB1/CD163/SCARB1/HYOU1/APOL1/APOE/FTH1/HBB/SCARA5/IGHV1-69/HBA1/COLEC11/HPR/COLEC12/MARCO/MASP1/CALR/SPARC/SSC5D/COL3A1/HP/MSR1/LRP1/HPX/COL1A2
REACTOME_INTERLEUKIN_4_AND_INTERLEUKIN_13_SIGNALING	REACTOME_INTERLEUKIN_4_AND_INTERLEUKIN_13_SIGNALING	108	0.527018275433325	2.1554531617023	6.56501814517669e-09	2.72478192486613e-07	1.83086067188248e-07	5519	tags=57%	list=24%	signal=44%	IRF4/HSP90B1/IGHG1/ALOX5/JAK3/SAA1/ITGAM/F13A1/TIMP1/IL2RG/TNFRSF1B/ITGB2/ITGAX/IL1B/BATF/S1PR1/MMP9/ITGB1/ICAM1/MCL1/FGF2/VCAM1/VIM/CXCL8/TYK2/SOCS3/BCL2L1/IL1A/IL17F/MMP2/MMP3/LBP/LIF/MUC1/IL6/SOCS1/MMP1/RHOU/FASLG/FN1/IL10/PTGS2/TGFB1/JAK1/POU2F1/HIF1A/BCL2/OPRD1/FOS/NDN/IL4R/IL6R/GATA3/STAT3/IL23A/POMC/COL1A2/ALOX15/IL13/IL12A/VEGFA/CCL2
KEGG_LEUKOCYTE_TRANSENDOTHELIAL_MIGRATION	KEGG_LEUKOCYTE_TRANSENDOTHELIAL_MIGRATION	113	0.520916940414122	2.16534783585948	6.83653445531258e-09	2.77745606471166e-07	1.86625396709936e-07	2215	tags=36%	list=10%	signal=33%	PECAM1/PLCG2/RAC2/PIK3CG/NCF4/CXCR4/NCF1/ITGAL/CDH5/VAV1/CYBA/NCF2/PRKCB/JAM2/RHOH/ITGAM/ITGA4/ESAM/ITGB2/PIK3R3/PTK2B/MMP9/PXN/CXCL12/PIK3CD/VAV2/ITK/ITGB1/ICAM1/CLDN10/JAM3/VCAM1/MYL9/SIPA1/THY1/MMP2/RAP1B/GNAI2/MYL10/CLDN5/CYBB
REACTOME_INTERLEUKIN_10_SIGNALING	REACTOME_INTERLEUKIN_10_SIGNALING	44	0.684645335901006	2.39142211213854	7.09647199502433e-09	2.84512502221567e-07	1.91172271888121e-07	3624	tags=64%	list=16%	signal=54%	IL10RA/FPR1/CXCL1/CSF3/TIMP1/TNFRSF1B/CCR1/IL1B/CCR2/CD86/CCL5/ICAM1/PTAFR/CXCL8/TYK2/IL1A/CCL3/LIF/IL6/CCL4/CXCL2/CCL19/CSF1/IL10RB/IL10/PTGS2/JAK1/CSF2
WP_CHOLESTEROL_BIOSYNTHESIS_PATHWAY	WP_CHOLESTEROL_BIOSYNTHESIS_PATHWAY	15	-0.859759	-2.49553	7.96219486295216e-09	3.15075425291107e-07	2.11708393826958e-07	2618	tags=87%	list=11%	signal=77%	IDI1/PMVK/MSMO1/CYP51A1/LSS/FDFT1/NSDHL/HMGCS1/SQLE/FDPS/DHCR7/SC5D/HMGCR
KEGG_N_GLYCAN_BIOSYNTHESIS	KEGG_N_GLYCAN_BIOSYNTHESIS	45	0.67465189046497	2.36032885804417	9.49010021753542e-09	3.70722248241416e-07	2.49099121769317e-07	2535	tags=56%	list=11%	signal=49%	ST6GAL1/FUT8/RPN2/ALG5/B4GALT3/MGAT2/MAN2A2/MAN1A1/GANAB/MOGS/MGAT4A/DDOST/TUSC3/MGAT1/MGAT3/DPAGT1/ALG2/ALG8/ALG14/RPN1/DPM3/MAN2A1/MAN1A2/ALG9/ALG12
REACTOME_CLASS_A_1_RHODOPSIN_LIKE_RECEPTORS	REACTOME_CLASS_A_1_RHODOPSIN_LIKE_RECEPTORS	311	0.394354898494969	1.84357228550453	1.04986939849762e-08	3.99869007152782e-07	2.68683681589194e-07	5232	tags=35%	list=23%	signal=27%	PNOC/KISS1R/CXCR4/APLNR/FPR1/C3/SAA1/PSAP/CMKLR1/CXCL1/C5AR1/GPR65/S1PR3/CCR1/ACKR1/ADORA2A/C3AR1/ECE1/CYSLTR1/PPBP/PROK2/CXCL6/CCR2/S1PR1/CCR10/P2RY13/CXCL12/CCL5/GPER1/P2RY10/S1PR4/CXCL13/APLN/CCRL2/GPR183/PF4/PTAFR/CXCL8/CXCL3/P2RY6/CCR7/CXCR6/XCL1/CXCL5/FFAR3/CCL3/S1PR2/MCHR1/FFAR2/GPR18/GPHA2/CCL4/CXCL2/CCL19/MC1R/RLN3/CCL13/LPAR1/FPR2/HCRTR1/FPR3/TSHR/HTR6/MC4R/NMB/GPR68/GRP/CCR6/HTR4/F2/ED…
REACTOME_GPCR_LIGAND_BINDING	REACTOME_GPCR_LIGAND_BINDING	431	0.367895807292678	1.77759895692688	1.04767495054914e-08	3.99869007152782e-07	2.68683681589194e-07	5232	tags=33%	list=23%	signal=26%	PNOC/GNG7/KISS1R/CXCR4/APLNR/FPR1/C3/SAA1/PSAP/CMKLR1/CXCL1/RAMP3/C5AR1/GPR65/S1PR3/CCR1/ACKR1/ADORA2A/C3AR1/ECE1/CYSLTR1/PPBP/PROK2/CXCL6/CCR2/GABBR1/S1PR1/CCR10/P2RY13/GNG11/CXCL12/CCL5/GPER1/P2RY10/S1PR4/CALCRL/FZD4/CXCL13/APLN/FZD2/CCRL2/GIPR/GNG2/RAMP2/GPR183/WNT2/PF4/PTAFR/CXCL8/CXCL3/P2RY6/CCR7/CXCR6/XCL1/CXCL5/FFAR3/CCL3/S1PR2/MCHR1/FFAR2/GPR18/GPHA2/CCL4/CXCL2/CCL19/RAMP1/TAS2R10/MC1R/DH…
REACTOME_CD22_MEDIATED_BCR_REGULATION	REACTOME_CD22_MEDIATED_BCR_REGULATION	11	0.926887926887927	2.31718557419771	1.33302217800968e-08	5.01446737826605e-07	3.36936729854299e-07	1683	tags=100%	list=7%	signal=93%	IGLV1-44/IGKV1-17/CD79B/IGHD/CD79A/IGLV6-57/IGHM/LYN/CD22/PTPN6/IGHV1-69
WP_IL18_SIGNALING	WP_IL18_SIGNALING	262	0.412886170198612	1.90726064225921	1.4711193030587e-08	5.46646404441446e-07	3.67307707888212e-07	4144	tags=36%	list=18%	signal=30%	ITM2C/BTG2/NCF1/TGM2/NCF2/PTPN7/PRKCB/PLOD3/TIMP1/CASP3/CCL18/CFLAR/IL1B/ACTA2/LCK/NFKBIE/IRF1/KLF2/RASA3/NR1H3/MMP9/NRN1/APBA2/SEMA6D/CCL5/UGGT1/S1PR4/PIGT/ICAM1/PLA2G7/MMP14/CPT1A/RFX5/BID/LTB/CXCL8/CXCL3/PKN1/MBTPS1/PRKCD/BIRC3/RUNX2/MMP13/SPON1/SOCS3/BCL2L1/B2M/RGS16/PARP1/TICAM2/MMP2/TIMP3/CCL3/KCNH2/MMP3/ADAMTS5/TNFAIP2/IL6/MMP1/CCL4/CXCL2/CCL19/IL18RAP/TNFRSF11B/TNIP3/IL18R1/BAX/ZDHHC7/NPP…
REACTOME_CHEMOKINE_RECEPTORS_BIND_CHEMOKINES	REACTOME_CHEMOKINE_RECEPTORS_BIND_CHEMOKINES	55	0.638575094945765	2.33915	1.7006660840451e-08	6.24328862419929e-07	4.19504823521587e-07	4258	tags=53%	list=19%	signal=43%	CXCR4/CXCL1/CCR1/PPBP/CXCL6/CCR2/CCR10/CXCL12/CCL5/CXCL13/CCRL2/PF4/CXCL8/CXCL3/CCR7/CXCR6/XCL1/CXCL5/CCL3/CCL4/CXCL2/CCL19/CCL13/CCR6/CCL21/CX3CR1/CXCR5/CCR5/CXCL16
REACTOME_ACTIVATION_OF_THE_MRNA_UPON_BINDING_OF_THE_CAP_BINDING_COMPLEX_AND_EIFS_AND_SUBSEQUENT_BINDING_TO_43S	REACTOME_ACTIVATION_OF_THE_MRNA_UPON_BINDING_OF_THE_CAP_BINDING_COMPLEX_AND_EIFS_AND_SUBSEQUENT_BINDING_TO_43S	57	-0.600936	-2.42021	1.92676821163292e-08	6.98912231053035e-07	4.69619570379201e-07	5945	tags=65%	list=26%	signal=48%	FAU/RPS27/EIF3K/EIF3L/EIF3F/EIF3H/RPS11/RPS9/RPS4X/RPS3A/RPS6/RPS20/RPS15A/EIF4A1/EIF3J/RPS23/RPS5/EIF3A/RPSA/RPS21/RPS3/RPS10/RPS24/RPS18/RPS28/RPS27A/EIF4G1/EIF3E/EIF1AX/EIF3M/RPS16/RPS7/RPS25/RPS19/RPS12/EIF4E/RPS8
BIOCARTA_BLYMPHOCYTE_PATHWAY	BIOCARTA_BLYMPHOCYTE_PATHWAY	12	0.904718944530079	2.32091116865094	2.05057283369928e-08	7.35070049915495e-07	4.93915066445214e-07	1735	tags=83%	list=8%	signal=77%	FCGR2B/ITGAL/ITGB2/PTPRC/CR1/CR2/ICAM1/CD40/HLA-DRA/HLA-DRB1
BIOCARTA_GRANULOCYTES_PATHWAY	BIOCARTA_GRANULOCYTES_PATHWAY	15	0.875840155883993	2.41941621875216	2.18748571549002e-08	7.66122870700929e-07	5.14780364988274e-07	1666	tags=80%	list=7%	signal=74%	PECAM1/ICAM2/SELPLG/SELP/ITGAL/ITGAM/SELL/CSF3/ITGB2/ICAM1/CXCL8/IL1A
WP_NGLYCAN_BIOSYNTHESIS	WP_NGLYCAN_BIOSYNTHESIS	54	0.639794190076564	2.33660086033251	2.17882515357641e-08	7.66122870700929e-07	5.14780364988274e-07	2535	tags=50%	list=11%	signal=45%	ST6GAL1/FUT8/RPN2/ALG5/B4GALT3/MGAT2/MAN2A2/MAN1A1/GANAB/MOGS/GMPPA/MGAT4A/DDOST/TUSC3/MGAT1/MGAT3/DPAGT1/ALG2/ALG8/ALG14/RPN1/DPM3/MAN2A1/MAN1A2/ALG9/PMM2/ALG12
REACTOME_MITOTIC_SPINDLE_CHECKPOINT	REACTOME_MITOTIC_SPINDLE_CHECKPOINT	107	-0.484289	-2.18732	2.27568895186699e-08	7.87957299583947e-07	5.29451556385323e-07	6040	tags=53%	list=26%	signal=39%	CLASP1/CENPC/RPS27/XPO1/CENPE/ZWINT/CENPO/CENPT/ANAPC7/PPP2R1A/UBE2C/MAPRE1/BUB3/UBE2D1/TAOK1/RCC2/NDC80/CDCA8/KIF18A/ANAPC4/CENPA/SPC25/CENPF/CENPQ/NUP160/PPP2CA/NUP133/CENPP/PMF1/CENPK/DYNC1H1/UBE2E1/ANAPC1/AHCTF1/NDE1/CENPN/CENPH/ZWILCH/MAD2L1/CDC23/CENPL/RANGAP1/NUF2/PPP2R5D/PPP2R1B/ZW10/PPP2R5A/NDEL1/PAFAH1B1/RANBP2/DYNC1I2/SEH1L/CENPU/PPP2CB/DYNC1LI1/CLIP1/DYNLL1
WP_COMPLEMENT_AND_COAGULATION_CASCADES	WP_COMPLEMENT_AND_COAGULATION_CASCADES	57	0.622165766353589	2.28584876895846	2.52584571654514e-08	8.64747404304837e-07	5.81049073764672e-07	3600	tags=53%	list=16%	signal=44%	VWF/C3/LMAN1/C5AR1/CFI/PLAT/C3AR1/TFPI/CFB/C1QA/C1S/CR1/CR2/SERPINA1/C1QB/C2/CFH/C1R/CD46/C1QC/SERPINF2/PLAUR/SERPING1/SERPINE1/SERPIND1/F2/FGB/MASP1/F13B/PLAU
WP_RETINOBLASTOMA_GENE_IN_CANCER	WP_RETINOBLASTOMA_GENE_IN_CANCER	88	-0.527025	-2.30695	2.79495994899502e-08	9.46249218287537e-07	6.35812526408809e-07	5322	tags=56%	list=23%	signal=43%	TP53/BARD1/POLD3/CDKN1A/SAP30/HMGB1/SMARCA2/CCDC6/MCM7/FAF1/TFDP2/SKP2/RFC3/TOP2A/MYC/POLE/CCNB2/HDAC1/POLA1/STMN1/CDK1/TTK/TYMS/CDT1/ANLN/CCNA2/SMC2/HMGB2/RABIF/PLK4/SMC3/E2F2/DHFR/CHEK1/PCNA/RPA1/RFC5/RRM1/ORC1/WEE1/DCK/CCND1/CCNE2/MCM4/POLE2/CDC7/PRKDC/MAPK13/TFDP1
REACTOME_SARS_COV_2_MODULATES_HOST_TRANSLATION_MACHINERY	REACTOME_SARS_COV_2_MODULATES_HOST_TRANSLATION_MACHINERY	47	-0.620782	-2.40975	2.87121056410782e-08	9.6138226250951e-07	6.45980861444733e-07	4939	tags=72%	list=22%	signal=57%	FAU/RPS27/GEMIN8/RPS11/RPS9/RPS4X/RPS3A/RPS6/RPS20/RPS15A/GEMIN2/RPS23/DDX20/RPS5/RPSA/RPS21/SNRPD1/RPS3/GEMIN4/RPS10/SNRPE/SMN1/RPS24/RPS18/RPS28/RPS27A/RPS16/RPS7/SNRPF/RPS25/RPS19/RPS12/RPS8/SNRPD3
REACTOME_INTERLEUKIN_2_FAMILY_SIGNALING	REACTOME_INTERLEUKIN_2_FAMILY_SIGNALING	44	0.671272160276466	2.34471047003563	3.2791598289009e-08	1.08604347811533e-06	7.2974437839957e-07	2735	tags=52%	list=12%	signal=46%	CSF2RB/JAK3/INPP5D/GRB2/IL2RG/IL5RA/PIK3R3/IL21R/IL2RB/PTK2B/IL15RA/SHC1/LCK/PIK3CD/CSF2RA/PTPN6/INPPL1/IL3RA/STAT4/STAT5A/STAT5B/IL15/IL2RA
KEGG_COMPLEMENT_AND_COAGULATION_CASCADES	KEGG_COMPLEMENT_AND_COAGULATION_CASCADES	68	0.582266852205369	2.22157726589921	3.59462968504665e-08	1.17772437100399e-06	7.91347451886331e-07	3765	tags=49%	list=16%	signal=41%	VWF/A2M/C3/C4A/F13A1/C5AR1/CFI/PLAT/C3AR1/TFPI/CFB/C1QA/C1S/CR1/CR2/SERPINA1/C1QB/C2/CFH/C1R/CD46/C1QC/SERPINF2/PLAUR/SERPING1/SERPINE1/SERPIND1/F2/FGB/MASP1/F13B/PLAU/CD59
BIOCARTA_LAIR_PATHWAY	BIOCARTA_LAIR_PATHWAY	17	0.829285810486128	2.33594142730427	3.77854332977721e-08	1.19929390894075e-06	8.05840655308846e-07	2031	tags=71%	list=9%	signal=64%	SELPLG/SELP/ITGAL/C3/ITGA4/ITGB2/ITGB1/ICAM1/VCAM1/CXCL8/IL1A/IL6
WP_CELLS_AND_MOLECULES_INVOLVED_IN_LOCAL_ACUTE_INFLAMMATORY_RESPONSE	WP_CELLS_AND_MOLECULES_INVOLVED_IN_LOCAL_ACUTE_INFLAMMATORY_RESPONSE	17	0.829285810486128	2.33594142730427	3.77854332977721e-08	1.19929390894075e-06	8.05840655308846e-07	2031	tags=71%	list=9%	signal=64%	SELPLG/SELP/ITGAL/C3/ITGA4/ITGB2/ITGB1/ICAM1/VCAM1/CXCL8/IL1A/IL6
REACTOME_ASSEMBLY_OF_COLLAGEN_FIBRILS_AND_OTHER_MULTIMERIC_STRUCTURES	REACTOME_ASSEMBLY_OF_COLLAGEN_FIBRILS_AND_OTHER_MULTIMERIC_STRUCTURES	61	0.604319560775682	2.25893677321347	3.74948670210018e-08	1.19929390894075e-06	8.05840655308846e-07	4273	tags=61%	list=19%	signal=49%	COL15A1/PXDN/COL4A1/LOXL2/COL4A2/MMP7/CTSS/COL4A3/CTSL/COL4A4/MMP9/LOXL3/COL9A3/LAMC2/MMP13/BMP1/CTSB/COL5A1/MMP3/COL12A1/COL24A1/LAMA3/COL8A2/LOXL4/LOXL1/COL14A1/COL6A3/LAMB3/COL11A2/COL8A1/PCOLCE/COL6A2/COL18A1/COL5A2/COL3A1/COL11A1/COL27A1
REACTOME_G_ALPHA_I_SIGNALLING_EVENTS	REACTOME_G_ALPHA_I_SIGNALLING_EVENTS	297	0.389374602641762	1.81153957643817	3.86504688943387e-08	1.21410287341289e-06	8.15791231681918e-07	4587	tags=33%	list=20%	signal=27%	PNOC/GNG7/CXCR4/PDE4A/APLNR/FPR1/GPSM3/C3/SAA1/PSAP/CXCL1/ADCY4/C5AR1/RGS18/RGS3/S1PR3/PDE4B/CCR1/RGS5/PRKACB/PDE4D/C3AR1/PPBP/RGS1/CXCL6/CCR2/GABBR1/CCR10/PDE1A/P2RY13/RGS19/PDE1B/GNG11/CXCL12/CCL5/GPER1/S1PR4/RGS4/CXCL13/APLN/GNG2/GPR183/PF4/CXCL8/CXCL3/PRKCD/CCR7/PPP3CB/RGS16/CXCR6/CXCL5/PPP3CC/S1PR2/MCHR1/GNAI2/GPR18/PRKAR2B/CCL4/CXCL2/CCL19/PLCB2/TAS2R10/CDK5/RLN3/GNAS/CCL13/LPAR1/ADCY3/FPR2…
REACTOME_GLYCOSAMINOGLYCAN_METABOLISM	REACTOME_GLYCOSAMINOGLYCAN_METABOLISM	124	0.498289572423753	2.09506849704506	4.17678244917807e-08	1.29376897336705e-06	8.69321214377873e-07	4496	tags=42%	list=20%	signal=34%	CHST2/CHST15/CHST11/GUSB/CHST12/HEXA/B4GALT3/FMOD/CSGALNACT1/CHPF2/ST3GAL2/GLB1/HEXB/SDC2/CHPF/ST3GAL1/DCN/LYVE1/NAGLU/VCAN/PAPSS2/HSPG2/B4GALT7/CHSY3/B4GALT4/XYLT2/GNS/ARSB/B3GNT3/HAS2/GLB1L/B3GNT7/B3GALT6/B3GAT3/HPSE2/HS6ST2/AGRN/BGN/IDUA/ST3GAL4/GPC4/ACAN/HS3ST4/LUM/CHST7/B4GALT1/OGN/CHST14/GPC6/OMD/HS6ST3/B4GALT5
REACTOME_G_ALPHA_S_SIGNALLING_EVENTS	REACTOME_G_ALPHA_S_SIGNALLING_EVENTS	150	0.470660742043954	2.0273384255831	4.2035815019146e-08	1.29376897336705e-06	8.69321214377873e-07	5716	tags=45%	list=25%	signal=34%	GNG7/PDE4A/RAMP3/ADCY4/ADORA2A/PRKACB/PDE4D/SHC1/ITGA5/PDE1A/PDE1B/GNG11/PDE7B/GPER1/ITGB1/CALCRL/GIPR/ARRB2/GNG2/RAMP2/PDE2A/PDE8B/GNAI2/GPHA2/PRKAR2B/RAMP1/MC1R/RLN3/GNAS/ADCY3/GNB1/GPR84/TSHR/HTR6/FN1/GNB3/MC4R/ADCYAP1/GRK5/GPR176/HTR4/GNG8/ADM2/CRH/PTHLH/MC3R/PRKACA/AVP/SCT/PTGER4/GLP2R/GPR20/ADCY5/GRK6/FSHB/ADRB3/GNB5/GPHB5/PTGER2/VIPR2/PDE3A/POMC/ADCY8/GPR27/ARRB1/GPR25/GNG13/P2RY11
REACTOME_FCGR_ACTIVATION	REACTOME_FCGR_ACTIVATION	17	0.827767310550972	2.33166409992083	4.44143867579879e-08	1.34536166780138e-06	9.03987854792005e-07	1683	tags=76%	list=7%	signal=71%	IGLV1-44/IGHG1/IGKV1-17/IGLV6-57/FCGR2A/LYN/HCK/FCGR3A/FYN/FCGR1A/FGR/CD247/IGHV1-69
PID_BCR_5PATHWAY	PID_BCR_5PATHWAY	63	0.608637451777305	2.28950335091133	4.45951849189166e-08	1.34536166780138e-06	9.03987854792005e-07	1996	tags=38%	list=9%	signal=35%	PLCG2/FCGR2B/BTK/CD19/CD79B/CD79A/PAG1/LYN/POU2F2/GRB2/MAP4K1/SHC1/PTPRC/CARD11/ETS1/VAV2/SH3BP5/BCL2A1/CD22/PTPN6/PPP3CB/CD72/PPP3CC/NFATC1
WP_DENGUE2_INTERACTIONS_WITH_COMPLEMENT_AND_COAGULATION_CASCADES	WP_DENGUE2_INTERACTIONS_WITH_COMPLEMENT_AND_COAGULATION_CASCADES	58	0.615776948252634	2.26959416124937	4.51508881577816e-08	1.34877211977216e-06	9.06279437222758e-07	3600	tags=52%	list=16%	signal=44%	VWF/C3/LMAN1/C5AR1/CFI/PLAT/C3AR1/TFPI/CFB/C1QA/C1S/CR1/CR2/SERPINA1/C1QB/C2/CFH/C1R/CD46/C1QC/SERPINF2/PLAUR/SERPING1/SERPINE1/SERPIND1/F2/FGB/MASP1/F13B/PLAU
KEGG_LYSOSOME	KEGG_LYSOSOME	119	0.493068470402564	2.06839158862518	5.14145830198735e-08	1.52097315011218e-06	1.0219863461794e-06	3453	tags=39%	list=15%	signal=33%	CTSH/CD63/NEU1/FUCA1/PSAP/GUSB/NAGA/CTSS/ACP2/HEXA/LAPTM5/MAN2B1/GLB1/HEXB/TCIRG1/CTSL/TPP1/ENTPD4/NPC2/NAGLU/GGA2/SLC17A5/M6PR/ARSA/CTSZ/CLN5/DNASE2/CTSO/CTSB/CTSK/ATP6V0B/CLN3/SLC11A1/GNS/ARSB/AP4B1/NAPSA/AP1S2/AP3S2/LAMP3/AP3D1/SCARB2/CTSC/LIPA/IDUA/GAA
PID_SYNDECAN_4_PATHWAY	PID_SYNDECAN_4_PATHWAY	32	0.712859213005045	2.34728929731662	5.95060583803782e-08	1.74341307581743e-06	1.17145023835866e-06	3608	tags=62%	list=16%	signal=53%	CXCR4/TFPI/LAMA1/ITGA5/MMP9/CXCL12/CCL5/ITGB1/TNFRSF13B/ADAM12/FGF2/PRKCD/SDCBP/LAMA3/MDK/FGFR1/FN1/THBS1/F2/ACTN1
REACTOME_MITOTIC_G1_PHASE_AND_G1_S_TRANSITION	REACTOME_MITOTIC_G1_PHASE_AND_G1_S_TRANSITION	145	-0.433466	-2.07291	6.73545082448641e-08	1.94688954118344e-06	1.30817202687779e-06	4561	tags=43%	list=20%	signal=34%	CCNH/MCM7/ORC5/ORC4/LIN54/TFDP2/PSMD10/JAK2/PSMD14/SKP2/LIN9/PSMD6/TOP2A/PSMC1/MCM10/MYC/PPP2CA/MCM2/POLE/MAX/PSMD2/E2F6/CDK7/HDAC1/PSMC6/POLA1/CDK1/TYMS/GMNN/CDT1/DBF4/CCNA2/PSMC5/PSMD11/PSMD5/CABLES1/CKS1B/TK1/E2F2/DHFR/ORC6/PPP2R2A/PSMD7/RBL1/PPP2R1B/RPS27A/PCNA/PSMA4/RPA1/POLE3/ORC1/WEE1/SKP1/CCND1/CCNE2/MCM4/PPP2CB/POLE2/CDC7/CDKN2B/PTK6/TFDP1
WP_CILIARY_LANDSCAPE	WP_CILIARY_LANDSCAPE	202	-0.389637	-1.95526	6.77290093093026e-08	1.94688954118344e-06	1.30817202687779e-06	3694	tags=34%	list=16%	signal=29%	IFT88/TIPRL/MCM10/COPS3/BBIP1/EXOC5/TNKS1BP1/MCM2/NUP133/RAB2A/IFT74/HDAC1/PSMC6/EHBP1/EXOC1/DYNC1H1/RANBP10/LCA5/DYNLRB2/COX6C/LRPPRC/XPNPEP3/RAB14/TFAP2E/COPS5/DNPEP/CREBBP/TTC8/MYL6/MAPRE2/ZMYND19/EFHC2/NUP88/BBS7/ARL8B/PSMD7/EXOC8/EXOC6B/NDUFA5/PAFAH1B1/EXOSC7/ACSL3/RMND5A/IFT57/DYNC1I2/APC/BBS2/HDAC2/PGRMC2/WEE1/AFG3L2/MCM9/EXOC3/MSH2/ANKS6/MCM4/YAP1/RANBP9/DYNC1LI1/BBS5/GID4/GID8/TFAP2C/DYN…
WP_TCELL_RECEPTOR_SIGNALING	WP_TCELL_RECEPTOR_SIGNALING	89	0.536295367593576	2.13372912327776	6.97163306315643e-08	1.98528653676987e-06	1.33397209127784e-06	4100	tags=44%	list=18%	signal=36%	IRF4/VAV1/GRB2/MAP4K1/SH2B3/IL1B/PTK2B/IL15RA/SHC1/LCK/CARD11/LCP2/WAS/FYN/CD3D/SKAP1/ITK/TNFRSF9/PRKCQ/VIM/ZAP70/CD247/PRKCD/PSTPIP1/IL1A/CD8A/LAT/CD4/NFATC1/IL6/CBLB/ICOS/MAP2K1/TGFB1/NFATC2/IKBKG/MAP3K14/CCR5/FOS
PID_INTEGRIN2_PATHWAY	PID_INTEGRIN2_PATHWAY	27	0.748329250153671	2.37168381981674	7.2946815385278e-08	2.05804580073095e-06	1.38286116885347e-06	3885	tags=70%	list=17%	signal=58%	ICAM2/ICAM3/ITGAL/C3/FCGR2A/ICAM4/ITGAM/ITGB2/ITGAX/PLAT/ICAM1/JAM3/VCAM1/THY1/PLAUR/TGFBI/FGB/PLAU/CD40LG
REACTOME_COLLAGEN_DEGRADATION	REACTOME_COLLAGEN_DEGRADATION	64	0.596616820491969	2.25224531080556	7.61660260911627e-08	2.1291548761447e-06	1.43064143647814e-06	4430	tags=59%	list=19%	signal=48%	COL15A1/COL4A1/COL4A2/MMP7/COL4A3/CTSL/COL23A1/COL4A4/MMP9/MMP14/MMP12/COL9A3/COL13A1/MMP13/CTSB/CTSK/MMP2/COL5A1/MMP3/MMP11/MMP1/COL12A1/COL8A2/COL14A1/COL6A3/COL11A2/COL25A1/MMP19/ADAM10/COL8A1/COL6A2/COL18A1/COL26A1/PHYKPL/COL5A2/COL3A1/COL11A1/ELANE
REACTOME_MITOTIC_G2_G2_M_PHASES	REACTOME_MITOTIC_G2_G2_M_PHASES	189	-0.394211	-1.96691	9.42269963732757e-08	2.61008779953974e-06	1.75379433441169e-06	5670	tags=43%	list=25%	signal=33%	HSP90AA1/SSNA1/SDCCAG8/CCP110/TPX2/DCTN3/TUBGCP3/TP53/PSMB7/DCTN1/PSMC2/CDKN1A/PPP2R1A/NEDD1/MAPRE1/ALMS1/PSME3/HAUS2/PPP1CB/TUBGCP6/CCNH/PPME1/YWHAE/HAUS3/DCTN2/LIN54/CEP164/MZT2B/PSMD10/PSMD14/TUBA1B/LIN9/PSMD6/PSMC1/LCMT1/CENPF/PPP2CA/CCNB2/PSMD2/TUBGCP4/CDK7/PSMC6/RBX1/EP300/CDK1/DYNC1H1/PCM1/BTRC/CCNA2/PSMC5/PSMD11/PSMD5/CEP72/HAUS6/NDE1/CETN2/PLK4/NEK2/PPP2R2A/AJUBA/TUBGCP5/PSMD7/PPP2R1B/RP…
REACTOME_RHO_GTPASES_ACTIVATE_FORMINS	REACTOME_RHO_GTPASES_ACTIVATE_FORMINS	130	-0.44099	-2.06546	9.81418768983698e-08	2.69403872891291e-06	1.81020341932033e-06	5890	tags=51%	list=26%	signal=38%	CENPC/RPS27/XPO1/CENPE/ZWINT/CENPO/CENPT/PPP2R1A/MAPRE1/BUB3/RHOD/RAC1/TAOK1/DVL1/RCC2/NDC80/CDCA8/KIF18A/CENPA/TUBA1B/SRGAP2/SPC25/DIAPH3/CENPF/CENPQ/NUP160/PPP2CA/NUP133/CENPP/PMF1/CENPK/DYNC1H1/AHCTF1/NDE1/CENPN/CENPH/ZWILCH/MAD2L1/CENPL/DIAPH2/DIAPH1/RANGAP1/NUF2/PPP2R5D/PPP2R1B/TUBB4B/ZW10/PPP2R5A/TUBA1C/NDEL1/PAFAH1B1/RANBP2/DYNC1I2/TUBB3/SEH1L/TUBA1A/CENPU/TUBA3C/PPP2CB/DYNC1LI1/CLIP1/TUBA…
REACTOME_GENERATION_OF_SECOND_MESSENGER_MOLECULES	REACTOME_GENERATION_OF_SECOND_MESSENGER_MOLECULES	30	0.726261103165545	2.36105520590543	1.05320957753653e-07	2.85852587716643e-06	1.92072714528137e-06	2081	tags=57%	list=9%	signal=52%	PLCG2/LCK/LCP2/WAS/CD3D/ITK/ZAP70/HLA-DQB1/CD247/HLA-DRA/HLA-DRB1/HLA-DPA1/PAK3/HLA-DQA1/LAT/CD4/EVL
KEGG_FOCAL_ADHESION	KEGG_FOCAL_ADHESION	194	0.433043199662347	1.92759927876184	1.06010313134167e-07	2.85852587716643e-06	1.92072714528137e-06	4223	tags=38%	list=18%	signal=31%	RAC2/ITGA8/PIK3CG/VWF/COL4A1/KDR/VAV1/COL4A2/PRKCB/LAMC1/ITGA4/GRB2/ITGA7/PIK3R3/ITGA1/PDGFRB/LAMA1/SHC1/LAMA4/COL4A4/ITGA5/PARVG/FYN/PDGFD/PXN/PIK3CD/VAV2/FLNC/ITGB1/ITGB7/PDGFB/AKT3/PDGFA/MYL9/LAMC2/BIRC3/CCND2/SHC3/COL5A1/PAK3/LAMB1/RAP1B/PDGFRA/MYL10/SHC2/ITGA11/VEGFC/LAMA3/RAPGEF1/COL6A3/LAMB3/COL11A2/ITGA9/PARVB/MYL7/FN1/IGF1/THBS1/MYLK/ZYX/MAP2K1/ITGA10/PRKCG/COL6A2/SPP1/ACTN1/IBSP/PARVA/P…
WP_PI3KAKT_SIGNALING	WP_PI3KAKT_SIGNALING	328	0.377977731128096	1.7755061872045	1.18344401591599e-07	3.16311747061054e-06	2.12539114585096e-06	3659	tags=30%	list=16%	signal=26%	GNG7/IFNAR2/HSP90B1/ITGA8/PIK3CG/CREB3L2/CD19/VWF/COL4A1/KDR/JAK3/COL4A2/TEK/LAMC1/INSR/PIK3AP1/IFNAR1/ITGA4/GRB2/CSF3/IL2RG/CSF3R/COL4A3/ITGA7/CSF1R/PIK3R3/ITGA1/IL2RB/DDIT4/CREB3/PDGFRB/LAMA1/LAMA4/COL4A4/ITGA5/PDGFD/GNG11/BCL2L11/PIK3CD/ITGB1/G6PC3/ITGB7/IL7R/FLT3/PDGFB/GNG2/MCL1/AKT3/FGF2/COL9A3/PDGFA/PKN1/NOS3/PIK3R6/IL3RA/TLR4/LAMC2/BCL2L1/TLR2/CCND2/IGF2/LAMB1/PDGFRA/ANGPT2/IL6/ANGPT1/ITGA…
REACTOME_SYNTHESIS_OF_DNA	REACTOME_SYNTHESIS_OF_DNA	117	-0.463651	-2.1068	1.35828504606752e-07	3.59886481336325e-06	2.41818253052753e-06	5308	tags=45%	list=23%	signal=35%	PSMB7/ANAPC7/POLD3/PSMC2/UBE2C/GINS4/UBE2D1/PSME3/MCM7/ORC5/ORC4/ANAPC4/PSMD10/PSMD14/SKP2/RFC3/PSMD6/PSMC1/LIG1/MCM2/POLE/GINS2/PSMD2/POLD2/PSMC6/RBX1/POLA1/RFC1/GMNN/GINS1/CDT1/CCNA2/UBE2E1/PSMC5/PSMD11/PSMD5/ANAPC1/GINS3/CDC23/ORC6/PSMD7/RPS27A/PCNA/PSMA4/RPA1/POLE3/RFC5/ORC1/SKP1/CCNE2/MCM4/RFC2/POLE2
WP_BURN_WOUND_HEALING	WP_BURN_WOUND_HEALING	103	0.507652323102137	2.06736638335378	1.81774307287402e-07	4.77470960607511e-06	3.20826703878399e-06	3022	tags=43%	list=13%	signal=37%	PECAM1/LY96/CXCR4/KDR/CXCL1/F13A1/TIMP1/TGFB3/CASP3/MIAT/IL1B/PDGFRB/LGALS1/FBN1/TAGLN/TLR9/MMP9/DCN/CXCL12/INHBA/ICAM1/TLR1/ADAM12/TLR8/VIM/CXCL8/CD248/TLR4/MMP13/TLR2/IL1A/MMP2/TLR6/MMP3/IL6/MMP1/SERPINH1/IL15/BAX/SFRP2/FGFR1/TIMP2/TGFB2/FN1
KEGG_PRIMARY_IMMUNODEFICIENCY	KEGG_PRIMARY_IMMUNODEFICIENCY	35	0.682499882092246	2.27682950188788	1.86880627763037e-07	4.86688267345277e-06	3.27020081870542e-06	4472	tags=69%	list=20%	signal=55%	BTK/CD19/ADA/CD79A/JAK3/IL2RG/LCK/PTPRC/IGLL1/CD3D/TNFRSF13B/IL7R/ZAP70/RFX5/CD40/CD8A/CD4/ICOS/AICDA/IKBKG/CD8B/CD40LG/TNFRSF13C/RFXANK
WP_MEASLES_VIRUS_INFECTION	WP_MEASLES_VIRUS_INFECTION	129	0.48210837855078	2.04415987401249	2.04910427234351e-07	5.29120399816159e-06	3.55531472766113e-06	4100	tags=39%	list=18%	signal=32%	FCGR2B/IFNAR2/JAK3/IFNAR1/IL2RG/EIF2AK3/CASP3/PIK3R3/IL2RB/IL1B/TLR9/CD3D/PIK3CD/STAT2/BID/CD209/TLR4/CD46/SLAMF1/TYK2/BCL2L1/TLR2/IL1A/CCND2/ADAR/IL6/EIF2AK4/IRF3/STAT5A/BBC3/STAT5B/TRADD/TRAF3/HSPA6/BAX/MSN/IL2RA/CBLB/FASLG/IRF7/MAVS/HSPA1L/CDKN1B/JAK1/NFKB2/IKBKG/CASP8/BCL2/TNFAIP3/FOS
REACTOME_EPIGENETIC_REGULATION_OF_GENE_EXPRESSION	REACTOME_EPIGENETIC_REGULATION_OF_GENE_EXPRESSION	185	-0.387643	-1.93546	2.14479208357798e-07	5.49174914173286e-06	3.69006687532876e-06	5436	tags=41%	list=24%	signal=32%	ZNF141/ZNF708/PHF20/PHF19/ZCCHC8/SAP30/KMT2C/ZNF778/PPHLN1/WDR5/ZNF33A/ERCC6/TDG/SMARCA2/ZNF547/CCNH/UBTF/TASP1/POLR1B/SUDS3/SS18L1/TAF1D/GTF2H3/MPHOSPH8/POLR1D/ZNF93/DDX21/PHF20L1/DPF3/SIRT1/ARID1B/ZNF649/DPY30/ZZZ3/MBD2/CDK7/HDAC1/SMARCC1/MTA2/JARID2/GTF2H1/EP300/MTA3/ZNF765/SAP30L/RBBP5/NCOA6/ZNF680/TADA2A/UHRF1/SMARCE1/AKAP8L/TAF1B/GSK3B/GTF2H5/PAXIP1/DEK/ACTL6A/KDM6A/ASH2L/DNMT3B/SS18/DR1/HD…
PID_CD8_TCR_PATHWAY	PID_CD8_TCR_PATHWAY	53	0.622629265380478	2.26431901713718	2.23028591199218e-07	5.6630676448668e-06	3.80518078844279e-06	2272	tags=42%	list=10%	signal=37%	VAV1/PRKCB/PAG1/GRB2/SHC1/LCK/PTPRC/CARD11/LCP2/RASGRP2/FYN/CD86/CD3D/PRF1/PRKCQ/ZAP70/PTPN6/CD247/B2M/CD8A/LAT/HLA-A
REACTOME_RESPONSE_TO_ELEVATED_PLATELET_CYTOSOLIC_CA2	REACTOME_RESPONSE_TO_ELEVATED_PLATELET_CYTOSOLIC_CA2	126	0.477436208810248	2.01491074660466	2.44726118105001e-07	6.1626486104623e-06	4.14086385136343e-06	3722	tags=40%	list=16%	signal=34%	PECAM1/SRGN/VWF/SELP/MANF/A2M/GAS6/CD63/PSAP/PRKCB/CALU/FERMT3/F13A1/SCCPDH/TIMP1/TGFB3/RARRES2/PPBP/A1BG/SERPINA1/CHID1/PDGFB/PDGFA/ITIH4/ORM1/PF4/HSPA5/TOR4A/SERPINF2/MAGED2/TIMP3/IGF2/LHFPL2/HABP4/PLEK/CLEC3B/VEGFC/SERPING1/TGFB2/SERPINE1/FN1/IGF1/THBS1/FGB/TGFB1/PRKCG/ACTN1/ISLR/SPARC/ABCC4/WDR1
REACTOME_RRNA_MODIFICATION_IN_THE_NUCLEUS_AND_CYTOSOL	REACTOME_RRNA_MODIFICATION_IN_THE_NUCLEUS_AND_CYTOSOL	52	-0.585655	-2.30891	2.6169114154762e-07	6.5052434391802e-06	4.37106333726202e-06	5388	tags=58%	list=24%	signal=44%	NAT10/NOL11/RPS9/UTP20/RPS6/WDR36/TBL3/PDCD11/TSR3/UTP18/BMS1/WDR3/DIMT1/KRR1/IMP3/WDR43/DKC1/GAR1/UTP3/UTP14A/FCF1/DCAF13/WDR75/HEATR1/NHP2/UTP15/MPHOSPH10/RPS7/DDX52/DDX49
REACTOME_LEISHMANIA_INFECTION	REACTOME_LEISHMANIA_INFECTION	166	0.435510215396961	1.90712519964105	2.62600900236024e-07	6.5052434391802e-06	4.37106333726202e-06	3426	tags=35%	list=15%	signal=30%	PLCG2/ENTPD1/GNG7/IGLV1-44/BTK/IGHG1/IGKV1-17/IGLV6-57/P2RX4/NCKAP1L/C3/VAV1/CYBA/FCGR2A/ELMO1/LYN/ADCY4/CYFIP2/WIPF1/GRB2/HCK/TXNIP/FCGR3A/PRKACB/C3AR1/CYSLTR1/IL1B/CD163/DPEP2/WAS/FYN/ARPC1B/GNG11/VAV2/GNG2/GSDMD/FCGR1A/DPEP1/FGR/CD247/PSTPIP1/GGT5/IL1A/IGHV1-69/IL6/GNAI2/PRKAR2B/NT5E/DVL2/GNAS/ADCY3/GNB1/GNB3/NLRP3/IL10/GNG8/NFKB2/ABL1
REACTOME_TRANSCRIPTIONAL_REGULATION_BY_TP53	REACTOME_TRANSCRIPTIONAL_REGULATION_BY_TP53	343	-0.322829	-1.7107	2.76113852733223e-07	6.78482991353332e-06	4.55892566694499e-06	5370	tags=38%	list=23%	signal=30%	AGO1/TPX2/FAS/PHF20/NELFCD/TP53/PRKAA2/BARD1/FANCD2/CDKN1A/LAMTOR2/RRAGA/PPP2R1A/POLR2B/RRM2B/CDK13/TOPBP1/ATRIP/NELFB/PTEN/CCNH/YWHAE/YWHAH/COX6B1/GTF2H3/TFDP2/CNOT6/CNOT10/TRIAP1/FANCI/PDPK1/RFC3/CCNT2/EXO1/TAF2/TAF7L/PRKAB2/WRN/NPM1/RABGGTA/TNKS1BP1/CSNK2A1/PPP2CA/PIP4K2C/KAT5/CDK7/JMY/HDAC1/MTA2/PRDX5/PRDX2/GTF2H1/EP300/CDK1/HUS1/YWHAB/COX7B/COX6C/TAF11/CNOT2/MAPK14/NDUFA4/CCNA2/USP7/COX8A/CY…
REACTOME_CHOLESTEROL_BIOSYNTHESIS	REACTOME_CHOLESTEROL_BIOSYNTHESIS	26	-0.718389	-2.42911	3.02531126181831e-07	7.3744987318083e-06	4.95514139304135e-06	4922	tags=81%	list=22%	signal=63%	ARV1/HSD17B7/DHCR24/GGPS1/SREBF2/SREBF1/IDI1/PMVK/MSMO1/CYP51A1/LSS/FDFT1/NSDHL/HMGCS1/SQLE/FDPS/DHCR7/SC5D/TM7SF2/ACAT2/HMGCR
KEGG_VIRAL_MYOCARDITIS	KEGG_VIRAL_MYOCARDITIS	66	0.573841793025071	2.18137228520127	3.58305375818488e-07	8.66473396919788e-06	5.82208818685847e-06	5306	tags=62%	list=23%	signal=48%	HLA-DOB/RAC2/ITGAL/HLA-DMA/CASP3/ITGB2/HLA-C/HLA-DMB/MYH10/FYN/CD86/HLA-B/PRF1/ICAM1/MYH11/BID/HLA-DQB1/CD40/HLA-DRA/HLA-G/HLA-F/HLA-DRB1/HLA-DPA1/HLA-DQA1/HLA-DOA/HLA-A/HLA-E/SGCA/HLA-DPB1/ABL1/MYH1/CD40LG/CASP8/MYH7B/MYH13/MYH3/LAMA2/CAV1/MYH9/ACTB/MYH15
REACTOME_FCERI_MEDIATED_CA_2_MOBILIZATION	REACTOME_FCERI_MEDIATED_CA_2_MOBILIZATION	35	0.674181465215389	2.24907914258207	3.89647921079172e-07	9.34848201203337e-06	6.2815184956402e-06	1996	tags=51%	list=9%	signal=47%	PLCG2/IGLV1-44/BTK/IGKV1-17/IGLV6-57/VAV1/LYN/GRB2/FCER1G/SHC1/LCP2/VAV2/ITK/NFATC3/PPP3CB/IGHV1-69/LAT/NFATC1
PID_TCR_PATHWAY	PID_TCR_PATHWAY	63	0.583847216296208	2.19625	4.01214839670242e-07	9.55079387871271e-06	6.41745775623865e-06	1895	tags=37%	list=8%	signal=34%	VAV1/PRKCB/PAG1/GRB2/MAP4K1/SHC1/LCK/PTPRC/CARD11/LCP2/WAS/RASGRP2/FYN/CD86/CD3D/ITK/PRKCQ/ZAP70/PTPN6/CD247/HLA-DRA/LAT/CD4
BIOCARTA_MONOCYTE_PATHWAY	BIOCARTA_MONOCYTE_PATHWAY	11	0.894012749141532	2.23499884437493	4.06252226676646e-07	9.59574057894373e-06	6.44765875876032e-06	1184	tags=91%	list=5%	signal=86%	PECAM1/SELP/ITGAL/ITGAM/ITGA4/SELL/ITGB2/SELE/ITGB1/ICAM1
REACTOME_METABOLISM_OF_AMINO_ACIDS_AND_DERIVATIVES	REACTOME_METABOLISM_OF_AMINO_ACIDS_AND_DERIVATIVES	337	-0.323651	-1.70146	4.15302845081728e-07	9.73405976126173e-06	6.54059946302802e-06	4947	tags=38%	list=22%	signal=30%	SLC6A8/RPS11/RPL26L1/TH/RPS9/GLUD1/RPL3/RPL13A/PSME3/ALDH4A1/RPS4X/RPS3A/SLC25A2/RPL38/RPS6/RPS20/RPL23/ECHS1/BCKDHB/SLC25A15/GADL1/RPL24/TPH2/RPS15A/PSMD10/AMD1/TYRP1/RPL19/RPL9/PSMD14/RPS23/AHCY/TYR/CPS1/ALDH7A1/RPL21/SLC25A44/MCCC1/RPL37A/TSTD1/PSMD6/PSMC1/DDC/RPS5/APIP/SEPSECS/GLUD2/RPSA/SLC44A1/MTAP/PSMD2/RPS21/SHMT1/GRHPR/GPT2/PSMC6/MRPS36/RPL36A/FOLH1/RPS3/RPLP1/RPS10/SLC25A10/PSMC5/PSMD11…
REACTOME_ANTIVIRAL_MECHANISM_BY_IFN_STIMULATED_GENES	REACTOME_ANTIVIRAL_MECHANISM_BY_IFN_STIMULATED_GENES	136	-0.427385	-2.03073	4.33571625365311e-07	1.00846774235733e-05	6.77618972547633e-06	5326	tags=46%	list=23%	signal=36%	KPNA1/TP53/FANCB/PPP2R1A/EIF4E2/FLNB/NUP93/EIF4A3/EIF4G2/NUP188/IFIT1/EIF4A1/CHUK/TUBA1B/EIF4G3/FANCE/NUP155/HSPA1A/PRKRA/NPM1/NUP160/FANCL/PPP2CA/NUP133/UBE2N/MX1/CDK1/UBE2E1/RAE1/OAS3/KPNA2/PDE12/OAS1/BECN1/ABCE1/KPNB1/NUP88/NUP35/SUMO1/FANCM/PPP2R1B/RPS27A/TUBB4B/PPP2R5A/NUP54/TUBA1C/NUP153/EIF4G1/RANBP2/TUBB3/SEH1L/TUBA1A/EIF4E/KPNA3/EIF4E3/TUBA3C/PPP2CB/MAPT/TUBA4B/HSPA2/KPNA4/TUBA4A/TUBB2A
PID_AMB2_NEUTROPHILS_PATHWAY	PID_AMB2_NEUTROPHILS_PATHWAY	40	0.652448886167596	2.26227104608004	5.3831409267967e-07	1.24260836393557e-05	8.34944904515119e-06	2363	tags=48%	list=10%	signal=43%	SELPLG/SELP/JAM2/LYN/ITGAM/HCK/ITGB2/PLAT/LCK/FYN/MMP9/ICAM1/JAM3/FGR/THY1/MMP2/RAP1B/IL6/PLAUR
KEGG_MEDICUS_REFERENCE_N_GLYCAN_BIOSYNTHESIS	KEGG_MEDICUS_REFERENCE_N_GLYCAN_BIOSYNTHESIS	16	0.804150539559226	2.25076864347532	5.89946132474587e-07	1.3410784653774e-05	9.01109845804864e-06	2253	tags=69%	list=10%	signal=62%	ST6GAL1/FUT8/B4GALT3/MGAT2/MAN2A2/MAN1A1/GANAB/MOGS/MGAT1/MAN2A1/MAN1A2
WP_COMPLEMENT_SYSTEM_IN_NEURONAL_DEVELOPMENT_AND_PLASTICITY	WP_COMPLEMENT_SYSTEM_IN_NEURONAL_DEVELOPMENT_AND_PLASTICITY	101	0.502916525783766	2.04579845295656	5.87381619671995e-07	1.3410784653774e-05	9.01109845804864e-06	3969	tags=43%	list=17%	signal=35%	MERTK/GAS6/FCN1/C3/C4A/ATP8B2/ITGAM/C5AR1/CFI/TGFB3/CASP3/ITGB2/ITGAX/C3AR1/CFB/C1QA/C1S/CR1/CR2/C1QB/CFP/C2/CFH/BID/C1R/CD46/C1QC/HTRA2/COLEC11/SERPING1/BAX/FCN3/COLEC12/TGFB2/AXL/FASLG/MASP1/TGFB1/PLSCR1/CD59/CX3CR1/PARD6A/CASP8
REACTOME_TRANSLATION	REACTOME_TRANSLATION	266	-0.339138	-1.74224	5.94504098857367e-07	1.3410784653774e-05	9.01109845804864e-06	6163	tags=47%	list=27%	signal=34%	RPL7A/RPL12/RPL14/EIF5B/EIF2B1/MRPS26/FAU/RPS27/RPL4/MRPL9/MRPL54/RPL34/EIF3K/MRPL23/YARS2/EIF3L/EIF3F/MRPL14/RPL18/GSPT1/PTCD3/MRPL42/EIF3H/CHCHD1/RPS11/RPL26L1/MRPS22/RPS9/RPL3/RPL13A/RPS4X/RPS3A/MRPS17/EEF1G/RPL38/MRPS18B/PPA1/RPS6/RPS20/RPL23/MRPL45/MRRF/MRPS35/RPL24/RPS15A/EIF4A1/FARSB/RPL19/WARS2/EIF3J/RPL9/MRPS12/RPS23/RPL21/MRPL57/RPL37A/MRPS10/RPS5/MARS2/EIF3A/MTIF2/MRPL47/MRPL27/RPSA/MR…
WP_FOCAL_ADHESION_PI3KAKTMTORSIGNALING	WP_FOCAL_ADHESION_PI3KAKTMTORSIGNALING	299	0.370925593392374	1.72711652576095	5.98577851300712e-07	1.3410784653774e-05	9.01109845804864e-06	5185	tags=39%	list=23%	signal=31%	GNG7/IFNAR2/HSP90B1/ITGA8/PIK3CG/CREB3L2/VWF/TBC1D1/COL4A1/KDR/ITGAL/JAK3/COL4A2/TEK/LAMC1/INSR/IFNAR1/ITGA4/GRB2/CSF3/IL2RG/CSF3R/ITGB2/ITGA7/ITGAX/CSF1R/IL2RB/DDIT4/CREB3/PDGFRB/LAMA1/LAMA4/COL4A4/ITGA5/PDGFD/GNG11/PIK3CD/ITGB1/ITGB7/IL7R/PDGFB/LIPE/GNG2/AKT3/FGF2/SLC2A3/PDGFA/NOS3/IL3RA/LAMC2/COL5A1/EPAS1/LAMB1/PDGFRA/ANGPT2/ANGPT1/PFKFB3/ITGA11/VEGFC/LAMA3/ATF4/LPAR1/CSF1/IL2RA/FGFR1/LAMB3/CO…
WP_PHOTODYNAMIC_THERAPYINDUCED_NFKB_SURVIVAL_SIGNALING	WP_PHOTODYNAMIC_THERAPYINDUCED_NFKB_SURVIVAL_SIGNALING	35	0.667686548090491	2.22741200488682	6.07284269636964e-07	1.35065340845535e-05	9.07543530114403e-06	3885	tags=60%	list=17%	signal=50%	SELE/CFLAR/IL1B/MMP9/ICAM1/BCL2A1/VCAM1/CXCL8/BIRC3/IL1A/MMP2/MMP3/IL6/MMP1/CXCL2/EGLN2/RELB/PTGS2/NFKB2/CSF2/CD40LG
REACTOME_ECM_PROTEOGLYCANS	REACTOME_ECM_PROTEOGLYCANS	75	0.549236262344664	2.13047575107398	6.23980623069713e-07	1.37773112934305e-05	9.2573784276933e-06	6861	tags=69%	list=30%	signal=49%	ITGA8/COL4A1/COL4A2/LAMC1/FMOD/TGFB3/COL4A3/ITGA7/ITGAX/LAMA1/LAMA4/COL4A4/DCN/ITGB1/VCAN/COL9A3/HSPG2/COL5A1/LAMB1/LAMA3/COL6A3/TGFB2/SERPINE1/ITGA9/FN1/AGRN/BGN/TGFB1/COL6A2/IBSP/SPARC/ACAN/MATN3/COL5A2/LUM/COL3A1/ASPN/NCAM1/LAMA2/HAPLN1/COL1A2/MATN4/BCAN/COL6A6/COL6A1/TNN/APP/LAMB2/DMP1/COL1A1/ITGB3/TNXB
WP_PLATELETMEDIATED_INTERACTIONS_WITH_VASCULAR_AND_CIRCULATING_CELLS	WP_PLATELETMEDIATED_INTERACTIONS_WITH_VASCULAR_AND_CIRCULATING_CELLS	17	0.794757517883605	2.23868175146701	6.31020596685643e-07	1.3832516245332e-05	9.29447224955377e-06	3885	tags=88%	list=17%	signal=73%	SELPLG/SELP/TGFB3/SELE/IL1B/CCL5/ICAM1/VCAM1/PF4/CD40/TLR4/TLR2/TGFB2/TGFB1/CD40LG
REACTOME_COLLAGEN_BIOSYNTHESIS_AND_MODIFYING_ENZYMES	REACTOME_COLLAGEN_BIOSYNTHESIS_AND_MODIFYING_ENZYMES	63	0.578368742385399	2.17564195217853	6.36068087829679e-07	1.38435675972645e-05	9.30189797615583e-06	4273	tags=56%	list=19%	signal=45%	COL15A1/COL4A1/COL4A2/PLOD3/COL4A3/COL23A1/COL4A4/PLOD1/CRTAP/COL9A3/ADAMTS2/COL13A1/BMP1/ADAMTS3/COL5A1/COLGALT1/SERPINH1/P4HA1/COL12A1/COL24A1/COL8A2/COL14A1/COL6A3/COL11A2/COL25A1/P4HA3/COL8A1/PCOLCE/COL6A2/COL18A1/COL26A1/COL5A2/COL3A1/COL11A1/COL27A1
REACTOME_G2_M_CHECKPOINTS	REACTOME_G2_M_CHECKPOINTS	125	-0.434578	-2.01988	6.42564050413504e-07	1.38857635575173e-05	9.33025067603035e-06	5322	tags=46%	list=23%	signal=35%	TP53/PSMB7/BARD1/PSMC2/TOPBP1/ATRIP/PSME3/YWHAE/MCM7/HERC2/YWHAH/ORC5/ORC4/PSMD10/PSMD14/RFC3/PSMD6/PSMC1/EXO1/MCM10/WRN/MCM2/CCNB2/UBE2N/PSMD2/KAT5/PSMC6/CDK1/HUS1/YWHAB/DBF4/PSMC5/PSMD11/PSMD5/RHNO1/RMI2/ORC6/BRCC3/RMI1/CHEK1/YWHAZ/PSMD7/RPS27A/PSMA4/BRCA1/RPA1/RFC5/RNF8/ORC1/WEE1/BRIP1/UBE2V2/MCM4/YWHAQ/SFN/RFC2/CDC7
WP_PHOTODYNAMIC_THERAPYINDUCED_UNFOLDED_PROTEIN_RESPONSE	WP_PHOTODYNAMIC_THERAPYINDUCED_UNFOLDED_PROTEIN_RESPONSE	25	0.739845685567365	2.29516238735919	6.77196361826494e-07	1.45311078484882e-05	9.76387638067111e-06	3572	tags=76%	list=16%	signal=64%	DNAJB9/XBP1/HSP90B1/EDEM1/ERN1/DNAJC3/DNAJB11/EIF2AK3/DDIT3/BCL2L11/ATF6/TRIB3/ASNS/HSPA5/BBC3/ATF4/PDIA6/CALR/SULT1E1
WP_PATHOGENESIS_OF_SARSCOV2_MEDIATED_BY_NSP9NSP10_COMPLEX	WP_PATHOGENESIS_OF_SARSCOV2_MEDIATED_BY_NSP9NSP10_COMPLEX	20	0.767451082098945	2.27073456450792	8.59387114883452e-07	1.8311556217132e-05	1.23040702130903e-05	2031	tags=70%	list=9%	signal=64%	CD2/LCK/IGLL1/FYN/MMP25/ZAP70/CXCL8/CD247/HLA-DRA/HLA-DRB1/CD8A/CD4/LBP/IL6
KEGG_MEDICUS_REFERENCE_ANTIGEN_PROCESSING_AND_PRESENTATION_BY_MHC_CLASS_II_MOLECULES	KEGG_MEDICUS_REFERENCE_ANTIGEN_PROCESSING_AND_PRESENTATION_BY_MHC_CLASS_II_MOLECULES	12	0.866217695887179	2.22214239794865	1.00044009487919e-06	2.11107689383122e-05	1.41849431140267e-05	3038	tags=92%	list=13%	signal=80%	HLA-DOB/HLA-DMA/HLA-DMB/HLA-DQB1/HLA-DRA/CD74/HLA-DRB1/HLA-DPA1/HLA-DQA1/HLA-DOA/HLA-DPB1
WP_TCELL_ANTIGEN_RECEPTOR_TCR_PATHWAY_DURING_STAPHYLOCOCCUS_AUREUS_INFECTION	WP_TCELL_ANTIGEN_RECEPTOR_TCR_PATHWAY_DURING_STAPHYLOCOCCUS_AUREUS_INFECTION	62	0.570119811104048	2.1387583127183	1.00461486578775e-06	2.11107689383122e-05	1.41849431140267e-05	4100	tags=42%	list=18%	signal=35%	PDK1/GRB2/LCK/PTPRC/CARD11/LCP2/FYN/CD3D/ITK/PRKCQ/ZAP70/RRAS/PTPN6/CD8A/LAT/CD4/PDCD1/ICOS/MAP2K1/IL10/NFATC2/CSF2/IKBKG/MAP3K14/CD40LG/FOS
KEGG_ECM_RECEPTOR_INTERACTION	KEGG_ECM_RECEPTOR_INTERACTION	83	0.519903282774295	2.0475809382138	1.16101998318068e-06	2.42303280051476e-05	1.62810660943506e-05	6914	tags=65%	list=30%	signal=46%	ITGA8/VWF/COL4A1/COL4A2/LAMC1/ITGA4/ITGA7/ITGA1/LAMA1/SDC2/LAMA4/COL4A4/ITGA5/ITGB1/ITGB7/LAMC2/HSPG2/COL5A1/LAMB1/ITGA11/LAMA3/COL6A3/LAMB3/COL11A2/ITGA9/FN1/THBS1/ITGA10/AGRN/COL6A2/SPP1/IBSP/COL5A2/COL3A1/THBS2/COL11A1/ITGA3/CD47/LAMC3/LAMA2/COL1A2/RELN/THBS3/SDC1/COL6A6/SDC3/COL6A1/TNN/LAMB2/ITGB4/COL1A1/ITGB3/TNXB/ITGA6
PID_IL12_2PATHWAY	PID_IL12_2PATHWAY	61	0.567094586062649	2.11979041800816	1.17714526072486e-06	2.43997388396507e-05	1.63948981891146e-05	5123	tags=61%	list=22%	signal=47%	IL2RG/IL2RB/IL1B/LCK/CD3D/HLX/GZMB/CD247/HLA-DRA/TYK2/B2M/PPP3CB/STAT4/GZMA/CD8A/CCL3/CD4/EOMES/SOCS1/STAT5A/CCL4/HLA-A/IL18RAP/IL18R1/IL2RA/SPHK2/FASLG/RELB/NFKB2/CD8B/CCR5/FOS/GADD45B/STAT3/CD3E/MAP2K6/IFNG
WP_FOCAL_ADHESION	WP_FOCAL_ADHESION	194	0.413695458736249	1.8414769438911	1.20980218806077e-06	2.49072112636565e-05	1.67358837537567e-05	3975	tags=36%	list=17%	signal=30%	RAC2/ITGA8/VWF/COL4A1/KDR/VAV1/COL4A2/PRKCB/LAMC1/ITGA4/GRB2/HCK/ITGA7/PIK3R3/ITGA1/PDGFRB/LAMA1/SHC1/LAMA4/COL4A4/ITGA5/PARVG/FYN/PDGFD/PXN/PIK3CD/VAV2/FLNC/ITGB1/ITGB7/PDGFB/AKT3/PDGFA/FGR/MYL9/LAMC2/BIRC3/CCND2/SHC3/PAK3/LAMB1/RAP1B/PDGFRA/MYL10/SHC2/ITGA11/VEGFC/LAMA3/RAPGEF1/LAMB3/ITGA9/PARVB/MYL7/FN1/IGF1/THBS1/MYLK/ZYX/MAP2K1/ITGA10/PRKCG/COL6A2/SPP1/ACTN1/IBSP/PPP1R12B/PARVA/PIP5K1C/COL5A…
SIG_BCR_SIGNALING_PATHWAY	SIG_BCR_SIGNALING_PATHWAY	46	0.611943558192803	2.15824014532379	1.35034591441486e-06	2.7614120813571e-05	1.85547354541639e-05	4008	tags=50%	list=18%	signal=41%	PLCG2/BTK/CD19/VAV1/INPP5D/LYN/GRB2/MAP4K1/SHC1/PTPRC/FLOT1/CR2/PIK3CD/AKT3/CD22/PPP3CB/PPP3CC/NFATC1/FLOT2/CD81/NFATC2/BCL2/SYK
REACTOME_BIOSYNTHESIS_OF_THE_N_GLYCAN_PRECURSOR_DOLICHOL_LIPID_LINKED_OLIGOSACCHARIDE_LLO_AND_TRANSFER_TO_A_NASCENT_PROTEIN	REACTOME_BIOSYNTHESIS_OF_THE_N_GLYCAN_PRECURSOR_DOLICHOL_LIPID_LINKED_OLIGOSACCHARIDE_LLO_AND_TRANSFER_TO_A_NASCENT_PROTEIN	74	0.535510133610947	2.06972799336376	1.47855328335609e-06	3.00343456959066e-05	2.01809553412462e-05	4912	tags=53%	list=21%	signal=42%	ST6GAL1/NEU1/ST8SIA4/ALG5/NANS/NEU3/ST3GAL2/GLB1/ST3GAL5/ST3GAL1/ST6GALNAC4/GMPPA/GFPT1/SLC17A5/DPAGT1/ALG2/ALG8/UAP1/ALG14/FUOM/DPM3/GNE/ST6GALNAC6/ALG9/PMM2/ALG12/NEU2/GMDS/GFPT2/PGM3/ST3GAL4/ALG1/MPI/NUS1/NPL/NEU4/CTSA/RFT1/ST6GALNAC3
REACTOME_CREATION_OF_C4_AND_C2_ACTIVATORS	REACTOME_CREATION_OF_C4_AND_C2_ACTIVATORS	19	0.774529550768642	2.25053280505757	1.53766928534414e-06	3.10283331949907e-05	2.0848844614809e-05	3306	tags=74%	list=14%	signal=63%	IGLV1-44/IGHG1/IGKV1-17/IGLV6-57/FCN1/C1QA/C1S/C1QB/C1R/IGHV1-69/C1QC/COLEC11/FCN3/MASP1
REACTOME_KERATAN_SULFATE_KERATIN_METABOLISM	REACTOME_KERATAN_SULFATE_KERATIN_METABOLISM	35	0.656392358328347	2.18973442409144	1.57402278344034e-06	3.15529435601494e-05	2.12013456633757e-05	4496	tags=57%	list=20%	signal=46%	CHST2/HEXA/B4GALT3/FMOD/ST3GAL2/GLB1/HEXB/ST3GAL1/B4GALT4/GNS/B3GNT3/GLB1L/B3GNT7/ST3GAL4/ACAN/LUM/B4GALT1/OGN/OMD/B4GALT5
WP_CHOLESTEROL_SYNTHESIS_DISORDERS	WP_CHOLESTEROL_SYNTHESIS_DISORDERS	18	-0.765298	-2.36506	1.72359433041397e-06	3.43254374168063e-05	2.30642653777445e-05	2618	tags=67%	list=11%	signal=59%	IDI1/PMVK/MSMO1/CYP51A1/LSS/FDFT1/HMGCS1/SQLE/FDPS/DHCR7/SC5D/HMGCR
KEGG_CELL_CYCLE	KEGG_CELL_CYCLE	123	-0.428132	-1.98331	2.00136417295625e-06	3.94582298596014e-05	2.65131387480092e-05	5322	tags=45%	list=23%	signal=34%	TP53/PTTG2/ANAPC7/CDKN1A/BUB3/GADD45G/CCNH/YWHAE/MCM7/YWHAH/ORC5/ORC4/ANAPC4/TFDP2/SKP2/STAG2/MYC/MCM2/CCNB2/CDK7/SMAD2/HDAC1/RBX1/EP300/CDK1/TTK/YWHAB/ESPL1/DBF4/CCNA2/ANAPC1/CREBBP/SMC3/E2F2/MAD2L1/CDC23/GSK3B/ORC6/CHEK1/YWHAZ/RBL1/PCNA/HDAC2/ORC1/WEE1/SKP1/CCND1/CCNE2/MCM4/YWHAQ/SFN/CDC7/PRKDC/CDKN2B/TFDP1
WP_VEGFAVEGFR2_SIGNALING	WP_VEGFAVEGFR2_SIGNALING	416	0.34077666604453	1.63903722453528	2.00722862758064e-06	3.94582298596014e-05	2.65131387480092e-05	3839	tags=29%	list=17%	signal=25%	DNAJB9/HERPUD1/MEF2C/SSR3/SSR4/SDF2L1/NCF1/KDR/ERN1/CDH5/NCF2/RAB37/PRKCB/PLOD3/CALU/HDAC9/LMAN1/GRB2/RCN1/FMNL3/LDB2/EIF2AK3/ADAMTS9/TXNIP/PTPRJ/SELE/PTK2B/SND1/ARHGEF15/SHC1/MAPKAPK2/ENG/S1PR1/ERG/HYOU1/NOTCH4/FYN/PBXIP1/TNFRSF10C/TPP1/HLX/ETS1/PXN/SEMA6D/VAV2/ATF6/ITGB1/ARF4/ICAM1/PRKD2/LRRC59/DUSP5/MMP14/CCRL2/ARRB2/IGFBP7/MYH11/CSRP1/GRB10/MMRN2/CXCL8/PTPN6/HBD/NOS3/FGD5/PRKCD/FHOD1/ACOT9/BC…
REACTOME_INTERFERON_ALPHA_BETA_SIGNALING	REACTOME_INTERFERON_ALPHA_BETA_SIGNALING	75	0.536227878167944	2.08001650621122	2.0719391271132e-06	4.04692212840635e-05	2.71924534563776e-05	3676	tags=41%	list=16%	signal=35%	IFNAR2/IRF4/ISG20/IFNAR1/HLA-C/IRF1/IFITM2/IRF8/HLA-B/IFI35/STAT2/IFITM1/PTPN6/HLA-G/TYK2/SOCS3/HLA-F/ADAR/SAMHD1/IFITM3/IRF3/IRF5/SOCS1/HLA-A/HLA-E/IRF7/PTPN1/JAK1/EGR1/PSMB8/IRF2
REACTOME_ANTI_INFLAMMATORY_RESPONSE_FAVOURING_LEISHMANIA_PARASITE_INFECTION	REACTOME_ANTI_INFLAMMATORY_RESPONSE_FAVOURING_LEISHMANIA_PARASITE_INFECTION	82	0.509601476212926	2.00622159677963	2.19645810526943e-06	4.26280754570442e-05	2.86430507190683e-05	3319	tags=40%	list=15%	signal=35%	PLCG2/GNG7/IGLV1-44/IGHG1/IGKV1-17/IGLV6-57/FCGR2A/LYN/ADCY4/HCK/FCGR3A/PRKACB/CYSLTR1/CD163/DPEP2/FYN/GNG11/GNG2/FCGR1A/DPEP1/FGR/CD247/GGT5/IGHV1-69/IL6/GNAI2/PRKAR2B/GNAS/ADCY3/GNB1/GNB3/IL10/GNG8
PID_CD8_TCR_DOWNSTREAM_PATHWAY	PID_CD8_TCR_DOWNSTREAM_PATHWAY	64	0.561618470325458	2.12012555262734	2.28661272206496e-06	4.40968921780502e-05	2.9629991635019e-05	3706	tags=42%	list=16%	signal=35%	IFNAR2/PTPN7/PRKCB/IFNAR1/IL2RG/IL2RB/TNFRSF4/CD3D/GZMB/TNFRSF9/PRF1/NFATC3/PRKCQ/CD247/B2M/PPP3CB/STAT4/CD8A/NFATC1/EOMES/HLA-A/IL2RA/FASLG/MAP2K1/EGR1/NFATC2/CD8B
WP_CELL_CYCLE	WP_CELL_CYCLE	119	-0.424045	-1.93545	2.34665038904334e-06	4.49700863862583e-05	3.0216716363385e-05	5322	tags=45%	list=23%	signal=34%	TP53/PTTG2/ANAPC7/CDKN1A/BUB3/GADD45G/CCNH/YWHAE/MCM7/YWHAH/ORC5/ORC4/ANAPC4/TFDP2/SKP2/STAG2/MYC/MCM2/CCNB2/CDK7/SMAD2/HDAC1/RBX1/EP300/CDK1/TTK/YWHAB/ESPL1/DBF4/CCNA2/ANAPC1/SMC3/E2F2/CDC23/GSK3B/ORC6/CHEK1/YWHAZ/RBL1/PCNA/HDAC2/ORC1/WEE1/SKP1/CCND1/CCNE2/MCM4/YWHAQ/SFN/CDC7/PRKDC/CDKN2B/TFDP1
REACTOME_NON_INTEGRIN_MEMBRANE_ECM_INTERACTIONS	REACTOME_NON_INTEGRIN_MEMBRANE_ECM_INTERACTIONS	57	0.573435425067567	2.1068125752887	2.41095392665899e-06	4.59136038408122e-05	3.08506933378404e-05	4948	tags=58%	list=22%	signal=45%	COL4A1/COL4A2/LAMC1/COL4A3/LAMA1/SDC2/LAMA4/COL4A4/ITGB1/PDGFB/FGF2/PDGFA/DDR2/LAMC2/HSPG2/COL5A1/LAMB1/LAMA3/NTN4/LAMB3/COL11A2/FN1/THBS1/AGRN/TGFB1/ACTN1/COL5A2/COL3A1/COL11A1/PRKCA/NRXN1/LAMC3/LAMA2
PID_INTEGRIN_CS_PATHWAY	PID_INTEGRIN_CS_PATHWAY	26	0.695683845024699	2.19252042956171	2.57943989158358e-06	4.88171015506532e-05	3.28016383728674e-05	3070	tags=54%	list=13%	signal=47%	ITGA8/ITGAL/ITGAM/ITGA4/ITGB2/ITGA7/ITGAX/ITGA1/ITGA5/ITGB1/ITGB7/ITGA11/ITGA9/ITGA10
REACTOME_REGULATION_OF_CHOLESTEROL_BIOSYNTHESIS_BY_SREBP_SREBF	REACTOME_REGULATION_OF_CHOLESTEROL_BIOSYNTHESIS_BY_SREBP_SREBF	55	-0.546265	-2.16169	2.6522168273362e-06	4.94454734038716e-05	3.3223859800159e-05	4538	tags=56%	list=20%	signal=45%	SEC24B/NFYC/FASN/RXRA/GGPS1/SREBF2/TBL1X/SREBF1/GPAM/IDI1/NCOA6/NCOA2/RAN/CREBBP/PMVK/CYP51A1/KPNB1/LSS/FDFT1/HMGCS1/SQLE/FDPS/DHCR7/SCD/SC5D/ELOVL6/ACACA/TM7SF2/MTF1/TGS1/HMGCR
REACTOME_CHONDROITIN_SULFATE_DERMATAN_SULFATE_METABOLISM	REACTOME_CHONDROITIN_SULFATE_DERMATAN_SULFATE_METABOLISM	50	0.583177509380753	2.0865617587969	2.66132511921068e-06	4.94454734038716e-05	3.3223859800159e-05	4156	tags=50%	list=18%	signal=41%	CHST15/CHST11/CHST12/HEXA/CSGALNACT1/CHPF2/HEXB/SDC2/CHPF/DCN/VCAN/HSPG2/B4GALT7/CHSY3/XYLT2/ARSB/B3GALT6/B3GAT3/AGRN/BGN/IDUA/GPC4/CHST7/CHST14/GPC6
REACTOME_SIGNALING_BY_THE_B_CELL_RECEPTOR_BCR	REACTOME_SIGNALING_BY_THE_B_CELL_RECEPTOR_BCR	112	0.471627864122285	1.94626133901324	2.65032976804884e-06	4.94454734038716e-05	3.3223859800159e-05	1683	tags=24%	list=7%	signal=22%	PLCG2/IGLV1-44/BTK/RASGRP3/IGKV1-17/CD19/CD79B/IGHD/SH3KBP1/CD79A/IGLV6-57/VAV1/IGHM/PRKCB/PIK3AP1/LYN/GRB2/CARD11/NFKBIE/FYN/PIK3CD/NFATC3/CD22/PTPN6/PSMB9/PPP3CB/IGHV1-69
WP_EBOLA_VIRUS_INFECTION_IN_HOST	WP_EBOLA_VIRUS_INFECTION_IN_HOST	124	0.458444218887997	1.92753790927793	2.70371894795432e-06	4.99286765722232e-05	3.35485381420808e-05	3396	tags=36%	list=15%	signal=31%	ICAM2/MERTK/HLA-DOB/ICAM3/GAS6/CD300A/ITGA4/HLA-DMA/HLA-C/PIK3R3/ITGA1/HLA-DMB/CTSL/ITGA5/PIK3CD/NPC2/VAV2/FLNC/HLA-B/ITGB1/HLA-DQB1/CD209/HLA-DRA/TLR4/HLA-G/SOCS3/CTSB/HLA-F/HLA-DRB1/HLA-DPA1/HLA-DQA1/HLA-DOA/IRF3/HLA-A/HLA-E/VPS39/AXL/TIMD4/IRF7/VPS11/RELB/HLA-DPB1/VPS18/RHOC/NFKB2
REACTOME_INTERLEUKIN_RECEPTOR_SHC_SIGNALING	REACTOME_INTERLEUKIN_RECEPTOR_SHC_SIGNALING	27	0.699734190007306	2.21767124066326	2.76057938180089e-06	5.06715986526946e-05	3.40477292175189e-05	1524	tags=52%	list=7%	signal=48%	CSF2RB/JAK3/INPP5D/GRB2/IL2RG/IL5RA/PIK3R3/IL2RB/SHC1/PIK3CD/CSF2RA/PTPN6/INPPL1/IL3RA
WP_T_CELL_MODULATION_IN_PANCREATIC_CANCER	WP_T_CELL_MODULATION_IN_PANCREATIC_CANCER	44	0.615381033666993	2.14948636050404	2.97838246012746e-06	5.40186390238594e-05	3.62967035397739e-05	3327	tags=52%	list=15%	signal=45%	ENTPD1/TGFB3/TNFRSF4/LGALS1/CD86/CXCL12/TNFRSF9/FAP/CD40/CD226/B2M/CD276/IL6/TIGIT/HLA-A/PDCD1/VEGFC/NT5E/ICOS/TGFB2/FASLG/IL10/TGFB1
REACTOME_POTENTIAL_THERAPEUTICS_FOR_SARS	REACTOME_POTENTIAL_THERAPEUTICS_FOR_SARS	103	0.480599516528899	1.95719637065076	2.96626399358833e-06	5.40186390238594e-05	3.62967035397739e-05	1899	tags=27%	list=8%	signal=25%	PLCG2/IFNAR2/IGLV1-44/BTK/IGKV1-17/CD79B/IGHD/ZBP1/SH3KBP1/CD79A/IGLV6-57/VAV1/JAK3/IGHM/IFNAR1/ITGA4/GRB2/CYSLTR1/TLR9/S1PR1/ITGB1/STAT2/ATP1A1/FXYD6/TYK2/AP2B1/IGHV1-69/AP2A2
WP_INFLAMMATORY_RESPONSE_PATHWAY	WP_INFLAMMATORY_RESPONSE_PATHWAY	29	0.678972223769099	2.19420706828491	3.19414953845395e-06	5.74895199023155e-05	3.86288899210625e-05	5673	tags=72%	list=25%	signal=55%	LAMC1/IL2RG/IL5RA/TNFRSF1B/IL2RB/LCK/CD86/ZAP70/CD40/LAMC2/LAMB1/IL2RA/FN1/THBS1/CD40LG/COL3A1/IL4R/IFNG/COL1A2/IL5/THBS3
KEGG_PROTEIN_EXPORT	KEGG_PROTEIN_EXPORT	22	0.726238792583536	2.17979375691343	3.20748880321419e-06	5.74895199023155e-05	3.86288899210625e-05	3029	tags=64%	list=13%	signal=55%	SPCS3/SPCS1/SEC11C/SPCS2/SEC61A1/SRPRB/SEC61B/SEC62/HSPA5/SRP54/SEC61G/OXA1L/SRP68/SEC63
REACTOME_TNFS_BIND_THEIR_PHYSIOLOGICAL_RECEPTORS	REACTOME_TNFS_BIND_THEIR_PHYSIOLOGICAL_RECEPTORS	28	0.693004130427587	2.21678508159942	3.25068169579068e-06	5.79229656554047e-05	3.89201348003254e-05	3946	tags=50%	list=17%	signal=41%	TNFRSF17/CD27/TNFSF13/TNFRSF1B/TNFRSF4/TNFSF13B/TNFRSF9/TNFRSF13B/TNFRSF14/CD70/TNFRSF11B/FASLG/LTA/TNFSF8
PID_INTEGRIN3_PATHWAY	PID_INTEGRIN3_PATHWAY	41	0.608322502755187	2.10942568447924	3.90624080026194e-06	6.91995099906868e-05	4.64971747644398e-05	3659	tags=54%	list=16%	signal=45%	PECAM1/COL4A1/KDR/LAMC1/COL4A3/PDGFRB/FBN1/LAMA4/COL4A4/PDGFB/TGFBR2/THY1/LAMB1/PLAUR/TGFBI/FN1/THBS1/FGB/SPP1/EDIL3/PLAU/IBSP
REACTOME_TRANSPORT_OF_CONNEXONS_TO_THE_PLASMA_MEMBRANE	REACTOME_TRANSPORT_OF_CONNEXONS_TO_THE_PLASMA_MEMBRANE	17	-0.749939	-2.26947	4.61548067876303e-06	8.12911539201789e-05	5.4621903986578e-05	1528	tags=59%	list=7%	signal=55%	TUBB4B/TUBA1C/GJB2/TUBB3/TUBA1A/GJA1/TUBA3C/TUBA4B/TUBA4A/TUBB2A
WP_VITAMIN_B12_METABOLISM	WP_VITAMIN_B12_METABOLISM	50	0.574050169676009	2.05390487871987	4.91450692729694e-06	8.60603598130677e-05	5.78264729194952e-05	3399	tags=42%	list=15%	signal=36%	SAA1/INSR/TCN2/CTH/PLAT/SHMT2/IL1B/SCARB1/CCL5/ICAM1/APOE/HBB/SOD3/HBA1/IL6/SERPINE1/F2/FGB/SAA3P/NFKB2/MTRR
WP_PROSTAGLANDIN_SIGNALING	WP_PROSTAGLANDIN_SIGNALING	33	0.641504091740501	2.12522936320342	5.26389107410272e-06	9.165186344452e-05	6.15835677541642e-05	6160	tags=79%	list=27%	signal=58%	PIK3CG/CXCL1/IL1B/CCR2/MMP9/CXCL8/IL1A/IL17F/CCL3/IL6/CSF1/IRF7/NLRP3/TGFB1/PTGER4/PTGER2/IFNG/IL12A/CASP1/VEGFA/CCL2/AHR/CXCL9/AREG/IL17A/NFKB1
KEGG_MEDICUS_PATHOGEN_HTLV_1_TAX_TO_NFY_MEDIATED_TRANSCRIPTION	KEGG_MEDICUS_PATHOGEN_HTLV_1_TAX_TO_NFY_MEDIATED_TRANSCRIPTION	12	0.84181278869569	2.15953552759065	5.64556584945626e-06	9.74780193543763e-05	6.54983323179873e-05	3038	tags=83%	list=13%	signal=72%	HLA-DOB/HLA-DMA/HLA-DMB/HLA-DQB1/HLA-DRA/HLA-DRB1/HLA-DPA1/HLA-DQA1/HLA-DOA/HLA-DPB1
WP_DNA_REPAIR_PATHWAYS_FULL_NETWORK	WP_DNA_REPAIR_PATHWAYS_FULL_NETWORK	113	-0.418107	-1.89341	5.66249078625684e-06	9.74780193543763e-05	6.54983323179873e-05	5243	tags=46%	list=23%	signal=36%	FANCD2/POLD3/FANCB/WDR48/HMGB1/ERCC6/ERCC5/TDG/CCNH/GTF2H3/FANCI/PALB2/RFC3/RAD23B/XRCC5/FANCE/RAD51/EXO1/LIG1/WRN/FANCL/POLE/CDK7/POLD2/RBX1/RFC1/GTF2H1/XPA/REV3L/CETN2/REV1/DCLRE1C/USP1/GTF2H5/CHEK1/FANCM/CUL4A/PCNA/BRCA1/RPA1/XRCC6/MSH3/POLE3/RFC5/RAD54B/BRIP1/MSH2/RFC2/POLE2/PRKDC/LIG3/UNG
WP_GENES_ASSOCIATED_WITH_THE_DEVELOPMENT_OF_RHEUMATOID_ARTHRITIS	WP_GENES_ASSOCIATED_WITH_THE_DEVELOPMENT_OF_RHEUMATOID_ARTHRITIS	18	0.758660352510209	2.17641249507482	6.0649439582662e-06	0.000103819574386725	6.97594086270122e-05	3198	tags=67%	list=14%	signal=57%	PTPN22/FCRL3/CD40/STAT4/HLA-DRB1/IRF5/PADI4/IL2RA/IL6ST/TRAF1/CCR6/SLC22A4
WP_COMPLEMENT_ACTIVATION	WP_COMPLEMENT_ACTIVATION	21	0.726048842186603	2.15647631672814	6.37042832594178e-06	0.000108392391749254	7.2832018362254e-05	1701	tags=48%	list=7%	signal=44%	C3/C4A/CFB/C1QA/C1S/C1QB/CFP/C2/C1R/C1QC
WP_SARSCOV2_INNATE_IMMUNITY_EVASION_AND_CELLSPECIFIC_IMMUNE_RESPONSE	WP_SARSCOV2_INNATE_IMMUNITY_EVASION_AND_CELLSPECIFIC_IMMUNE_RESPONSE	65	0.537385280022676	2.03323767182265	6.40322629303108e-06	0.000108392391749254	7.2832018362254e-05	5519	tags=57%	list=24%	signal=43%	IFNAR2/CXCL1/IFNAR1/PPBP/CXCL6/CXCL12/CCL5/CXCL13/STAT2/PF4/IFITM1/CXCL8/CXCL3/TRAF5/CXCL5/CCL3/IL6/IRF3/CCL4/CXCL2/TRADD/TRAF3/IRF7/IL10/MAVS/TGFB1/JAK1/DHX58/CSF2/CASP8/TP53I3/IL6R/CD160/TRAF2/BSG/LAG3/CCL2
REACTOME_SARS_COV_1_MODULATES_HOST_TRANSLATION_MACHINERY	REACTOME_SARS_COV_1_MODULATES_HOST_TRANSLATION_MACHINERY	34	-0.623468	-2.26859	6.54322548689852e-06	0.000109908632410108	7.38508248104814e-05	4939	tags=71%	list=22%	signal=55%	RPS11/HNRNPA1/RPS9/RPS4X/RPS3A/RPS6/RPS20/RPS15A/RPS23/RPS5/RPSA/RPS21/RPS3/RPS10/RPS24/RPS18/RPS28/RPS27A/RPS16/RPS7/RPS25/RPS19/RPS12/RPS8
WP_MIRNA_TARGETS_IN_ECM_AND_MEMBRANE_RECEPTORS	WP_MIRNA_TARGETS_IN_ECM_AND_MEMBRANE_RECEPTORS	22	0.715955395208021	2.14892830931145	6.56493964510654e-06	0.000109908632410108	7.38508248104814e-05	4191	tags=68%	list=18%	signal=56%	COL4A1/COL4A2/LAMC1/ITGA1/SDC2/LAMA4/COL5A1/ITGA11/COL6A3/FN1/THBS1/COL6A2/COL5A2/COL3A1/THBS2
BIOCARTA_TCRA_PATHWAY	BIOCARTA_TCRA_PATHWAY	12	0.839121949982423	2.15263261297787	7.50263581015193e-06	0.000124920936139524	8.39380307779437e-05	1895	tags=75%	list=8%	signal=69%	LCK/PTPRC/FYN/CD3D/ZAP70/CD247/HLA-DRA/HLA-DRB1/CD4
KEGG_OTHER_GLYCAN_DEGRADATION	KEGG_OTHER_GLYCAN_DEGRADATION	15	0.799349362731866	2.20811845591929	7.86337605373228e-06	0.00013021579802023	8.74958033438747e-05	2796	tags=67%	list=12%	signal=59%	FUCA2/NEU1/FUCA1/HEXA/NEU3/MAN2B1/GLB1/HEXB/NEU2/MAN2C1
REACTOME_PROCESSING_OF_CAPPED_INTRON_CONTAINING_PRE_MRNA	REACTOME_PROCESSING_OF_CAPPED_INTRON_CONTAINING_PRE_MRNA	268	-0.321737	-1.65833	8.31297892700195e-06	0.000136917009678783	9.19985434595664e-05	5458	tags=35%	list=24%	signal=27%	THOC1/SF3B6/RNPC3/SRSF3/THOC6/SRSF12/SDE2/ZNF830/THOC2/HNRNPA1/PUF60/POLR2B/BUD31/CHERP/SMU1/NUP93/EIF4A3/CSTF1/MAGOHB/NUP188/SARNP/PPIH/PPIL1/HNRNPA2B1/CDC5L/SF3A3/TRA2B/SLU7/XAB2/FAM32A/HNRNPD/CCAR1/PRPF31/MAGOH/NUP155/TCERG1/SRSF1/PRPF18/NUP160/CSTF2/HNRNPL/SRSF11/NUP133/PRPF4B/FYTTD1/PLRG1/SNRPD1/PPIG/FIP1L1/SNRPE/POLDIP3/DDX46/C9orf78/GCFC2/GLE1/RAE1/LSM3/METTL14/ALYREF/WDR70/SF3B3/PRPF40A/P…
REACTOME_FORMATION_OF_TUBULIN_FOLDING_INTERMEDIATES_BY_CCT_TRIC	REACTOME_FORMATION_OF_TUBULIN_FOLDING_INTERMEDIATES_BY_CCT_TRIC	23	-0.706979	-2.31702	8.67123933653469e-06	0.000142049818593662	9.54474278979059e-05	1637	tags=48%	list=7%	signal=44%	CCT2/TUBB4B/TUBA1C/TUBB3/TUBA1A/CCT6A/TUBA3C/CCT6B/TUBA4B/TUBA4A/TUBB2A
REACTOME_DISEASES_ASSOCIATED_WITH_GLYCOSAMINOGLYCAN_METABOLISM	REACTOME_DISEASES_ASSOCIATED_WITH_GLYCOSAMINOGLYCAN_METABOLISM	41	0.594990287705909	2.06319475149785	9.36710555192116e-06	0.000152628719875421	0.000102555701089145	4392	tags=51%	list=19%	signal=41%	HEXA/FMOD/HEXB/SDC2/DCN/VCAN/PAPSS2/HSPG2/B4GALT7/B3GALT6/B3GAT3/AGRN/BGN/GPC4/ACAN/LUM/B4GALT1/OGN/CHST14/GPC6/OMD
BIOCARTA_TCYTOTOXIC_PATHWAY	BIOCARTA_TCYTOTOXIC_PATHWAY	12	0.835118056352721	2.1423612668328	9.61077173798943e-06	0.000155766071732201	0.00010466377956545	1770	tags=75%	list=8%	signal=69%	ITGAL/ITGB2/CD2/PTPRC/CD3D/ICAM1/CD247/THY1/CD8A
KEGG_MEDICUS_REFERENCE_ITGA_B_FAK_CDC42_SIGNALING_PATHWAY	KEGG_MEDICUS_REFERENCE_ITGA_B_FAK_CDC42_SIGNALING_PATHWAY	26	0.675690690497503	2.12950991111175	9.72909664487147e-06	0.000156849510459912	0.000105391773735868	3070	tags=50%	list=13%	signal=43%	ITGA8/GIT2/ITGA4/ITGA7/ITGA1/ITGA5/PXN/ITGB1/ITGB7/ITGA11/ITGA9/FN1/ITGA10
REACTOME_CHONDROITIN_SULFATE_BIOSYNTHESIS	REACTOME_CHONDROITIN_SULFATE_BIOSYNTHESIS	20	0.729068972335744	2.15716956299712	1.00912952387587e-05	0.000161832508381568	0.000108739995786071	1717	tags=45%	list=8%	signal=42%	CHST15/CHST11/CHST12/CSGALNACT1/CHPF2/CHPF/DCN/VCAN/CHSY3
REACTOME_DNA_REPLICATION_PRE_INITIATION	REACTOME_DNA_REPLICATION_PRE_INITIATION	97	-0.431968	-1.922	1.07619112824143e-05	0.000171683474751395	0.00011535914821877	5326	tags=42%	list=23%	signal=33%	KPNA1/PSMB7/ANAPC7/PSMC2/UBE2C/UBE2D1/PSME3/MCM7/ORC5/ORC4/ANAPC4/PSMD10/PSMD14/PSMD6/PSMC1/MCM10/MCM2/POLE/PSMD2/PSMC6/POLA1/GMNN/CDT1/DBF4/UBE2E1/PSMC5/PSMD11/PSMD5/ANAPC1/CDC23/KPNB1/ORC6/PSMD7/RPS27A/PSMA4/RPA1/POLE3/ORC1/MCM4/POLE2/CDC7
REACTOME_MET_ACTIVATES_PTK2_SIGNALING	REACTOME_MET_ACTIVATES_PTK2_SIGNALING	30	0.663685827988083	2.15762467854448	1.08443685539178e-05	0.000172097869707227	0.000115637592310143	5301	tags=67%	list=23%	signal=51%	LAMC1/LAMA1/LAMA4/ITGB1/LAMC2/COL5A1/LAMB1/COL24A1/LAMA3/LAMB3/COL11A2/FN1/COL5A2/COL3A1/COL11A1/COL27A1/ITGA3/LAMC3/LAMA2/COL1A2
BIOCARTA_CLASSIC_PATHWAY	BIOCARTA_CLASSIC_PATHWAY	13	0.826529197334433	2.19155225046336	1.09100475269912e-05	0.00017224308194167	0.000115735164657747	1701	tags=62%	list=7%	signal=57%	C3/C4A/C1QA/C1S/C1QB/C2/C1R/C1QC
REACTOME_COPI_INDEPENDENT_GOLGI_TO_ER_RETROGRADE_TRAFFIC	REACTOME_COPI_INDEPENDENT_GOLGI_TO_ER_RETROGRADE_TRAFFIC	49	-0.543902	-2.12002	1.13111936989532e-05	0.000177655707220157	0.000119372065895084	4289	tags=51%	list=19%	signal=42%	DCTN2/CAPZA2/TUBA1B/RAB3GAP2/CAPZA1/RAB6A/PLA2G4A/DYNC1H1/GALNT1/DCTN4/TUBB4B/TUBA1C/PAFAH1B1/ACTR10/DYNC1I2/TUBB3/TUBA1A/RAB18/TUBA3C/DYNC1LI1/TUBA4B/BICD2/DYNLL1/TUBA4A/TUBB2A
WP_DEGRADATION_PATHWAY_OF_SPHINGOLIPIDS_INCLUDING_DISEASES	WP_DEGRADATION_PATHWAY_OF_SPHINGOLIPIDS_INCLUDING_DISEASES	16	0.758693514651018	2.12353718461794	1.13773094920014e-05	0.000177777753959632	0.000119454072669057	4639	tags=81%	list=20%	signal=65%	NEU1/PSAP/HEXA/NEU3/GLB1/HEXB/NPC2/ARSA/NEU2/SCARB2/LIPA/NEU4/GALC
KEGG_TOLL_LIKE_RECEPTOR_SIGNALING_PATHWAY	KEGG_TOLL_LIKE_RECEPTOR_SIGNALING_PATHWAY	99	0.467307586263788	1.89278147989448	1.19181231627914e-05	0.000185278169780743	0.000124493821437322	2414	tags=28%	list=11%	signal=25%	IFNAR2/PIK3CG/LY96/CD14/IFNAR1/PIK3R3/IL1B/TLR9/CD86/PIK3CD/CCL5/TLR1/AKT3/TLR8/CXCL8/CD40/TLR4/CTSK/TLR2/TICAM2/CCL3/TLR6/LBP/IL6/IRF3/IRF5/CCL4/TRAF3
KEGG_GLYCOSAMINOGLYCAN_BIOSYNTHESIS_CHONDROITIN_SULFATE	KEGG_GLYCOSAMINOGLYCAN_BIOSYNTHESIS_CHONDROITIN_SULFATE	22	0.707250330936336	2.12280020248664	1.24815084179349e-05	0.000193051554058109	0.000129716985695342	4088	tags=59%	list=18%	signal=49%	CHST15/CHST11/CHST12/CSGALNACT1/CHPF2/CHPF/B4GALT7/CHSY3/XYLT2/B3GALT6/B3GAT3/CHST7/CHST14
PID_INTEGRIN_A9B1_PATHWAY	PID_INTEGRIN_A9B1_PATHWAY	24	0.691553600189219	2.11698479161199	1.27178414434859e-05	0.000193713737533688	0.000130161926140647	3624	tags=62%	list=16%	signal=53%	TGM2/F13A1/PXN/ITGB1/ADAM8/CSF2RA/ADAM12/VCAM1/PAOX/SAT1/VEGFC/ITGA9/FN1/SPP1/CSF2
REACTOME_HCMV_INFECTION	REACTOME_HCMV_INFECTION	94	-0.441387	-1.94948	1.26656758444973e-05	0.000193713737533688	0.000130161926140647	3585	tags=34%	list=16%	signal=29%	MVB12A/NUP155/CHMP4B/NUP160/NUP133/DYNC1H1/TBL1X/TSG101/RAE1/VPS37A/NUP88/NUP35/TUBB4B/NUP54/TUBA1C/NUP153/RANBP2/DYNC1I2/CBX1/TUBB3/SEH1L/TUBA1A/EZH2/TUBA3C/CHMP2B/DYNC1LI1/TUBA4B/CHMP4C/EGFR/DYNLL1/TUBA4A/TUBB2A
KEGG_DILATED_CARDIOMYOPATHY	KEGG_DILATED_CARDIOMYOPATHY	89	0.479420603190515	1.90744460075632	1.26912342898434e-05	0.000193713737533688	0.000130161926140647	7399	tags=60%	list=32%	signal=40%	ITGA8/ADCY4/ITGA4/TGFB3/ITGA7/ITGA1/TPM1/PRKACB/ITGA5/ITGB1/ITGB7/CACNA1C/PLN/ITGA11/EMD/GNAS/ADCY3/TGFB2/ITGA9/DES/SGCA/IGF1/ITGA10/TPM2/TNNT2/TGFB1/PRKACA/CACNG4/CACNG1/CACNB2/ADCY5/ITGA3/LAMA2/ADCY8/CACNA1S/ACTB/RYR2/MYH7/PRKACG/TNNI3/CACNG2/ATP2A2/SGCB/ITGB4/ITGB3/CACNA2D2/ITGA6/TPM3/CACNG8/ITGAV/CACNA1F/MYH6/CACNG5
KEGG_JAK_STAT_SIGNALING_PATHWAY	KEGG_JAK_STAT_SIGNALING_PATHWAY	152	0.416105990519893	1.79548530309141	1.27786220033709e-05	0.000193713737533688	0.000130161926140647	3160	tags=30%	list=14%	signal=26%	IL10RA/CSF2RB/IFNAR2/PIK3CG/JAK3/IFNAR1/GRB2/CSF3/IL2RG/IL5RA/CSF3R/PIK3R3/IL21R/IL2RB/IL15RA/IL24/PIK3CD/IL7R/STAT2/CSF2RA/AKT3/PTPN6/IL3RA/TYK2/SOCS3/BCL2L1/CCND2/STAT4/IL19/LIF/IL6/SOCS1/STAT5A/STAT5B/IL15/CLCF1/IL2RA/CBLB/SPRY1/IL10RB/EPO/IL6ST/OSMR/SPRY4/IL10
REACTOME_SARS_COV_1_HOST_INTERACTIONS	REACTOME_SARS_COV_1_HOST_INTERACTIONS	88	-0.448533	-1.96336	1.35342615931754e-05	0.000203147266376382	0.000136500590089324	4939	tags=50%	list=22%	signal=39%	RPS11/HNRNPA1/RPS9/RPS4X/RPS3A/PPIH/RPS6/RPS20/YWHAE/YWHAH/RPS15A/RPS23/PDPK1/NMI/RPS5/NPM1/RPSA/RPS21/PSMC6/EP300/RPS3/PPIG/YWHAB/RPS10/KPNA2/SIKE1/KPNB1/RPS24/YWHAZ/RPS18/RPS28/PYCARD/RPS27A/SFTPD/PPIA/RPS16/RPS7/RPS25/RPS19/RPS12/RPS8/RCAN3/YWHAQ/SFN
WP_CANCER_PATHWAYS	WP_CANCER_PATHWAYS	496	0.316775025421703	1.54910545042347	1.34778745265295e-05	0.000203147266376382	0.000136500590089324	3790	tags=28%	list=17%	signal=24%	PLCG2/RAC2/GNG7/CSF2RB/IFNAR2/HSP90B1/PIM2/RASGRP3/CXCR4/COL4A1/JAK3/COL4A2/PRKCB/LAMC1/ADCY4/IFNAR1/TXNRD1/GRB2/IL2RG/IL5RA/CSF3R/DAPK1/TGFB3/COL4A3/CASP3/CSF1R/PIK3R3/WNT5B/IL2RB/PRKACB/IL15RA/PDGFRB/LAMA1/LAMA4/COL4A4/NOTCH4/RASGRP2/ETS1/LEF1/GNG11/BCL2L11/CXCL12/PIK3CD/ITGB1/FZD4/FZD2/IL7R/STAT2/FLT3/PDGFB/CSF2RA/GNG2/GNA12/WNT2/AKT3/PDGFA/HEY1/BID/CXCL8/TRAF5/IL3RA/LAMC2/TGFBR2/BIRC3/BCL2L1/…
KEGG_MEDICUS_REFERENCE_RAB7_REGULATED_MICROTUBULE_MINUS_END_DIRECTED_TRANSPORT	KEGG_MEDICUS_REFERENCE_RAB7_REGULATED_MICROTUBULE_MINUS_END_DIRECTED_TRANSPORT	40	-0.579667	-2.1617	1.39356328134416e-05	0.000208146437169394	0.000139859679164829	3317	tags=52%	list=14%	signal=45%	DCTN2/TUBA1B/DYNC2H1/DYNC1H1/RAB7B/DYNLRB2/DCTN4/DYNC2LI1/TUBB4B/TUBA1C/ACTR10/DYNC1I2/TUBB3/TUBA1A/OSBPL1A/TUBA3C/DYNC1LI1/DYNLL1/TUBA4A/TUBB2A/DYNLT3
BIOCARTA_THELPER_PATHWAY	BIOCARTA_THELPER_PATHWAY	12	0.829421086761457	2.12774660618955	1.40824101484272e-05	0.000209312701084184	0.000140643326000981	1895	tags=75%	list=8%	signal=69%	ITGAL/ITGB2/CD2/PTPRC/CD3D/ICAM1/CD247/THY1/CD4
WP_CYTOKINES_AND_INFLAMMATORY_RESPONSE	WP_CYTOKINES_AND_INFLAMMATORY_RESPONSE	26	0.665244387454608	2.09658729403686	1.44632951668018e-05	0.000212896910015677	0.000143051660815813	3624	tags=58%	list=16%	signal=49%	CXCL1/CSF3/IL1B/PDGFA/HLA-DRA/IL1A/HLA-DRB1/CD4/IL6/CXCL2/IL15/CSF1/IL10/TGFB1/CSF2
REACTOME_INTERFERON_GAMMA_SIGNALING	REACTOME_INTERFERON_GAMMA_SIGNALING	91	0.478917190319378	1.90855255829421	1.44206165014084e-05	0.000212896910015677	0.000143051660815813	3361	tags=40%	list=15%	signal=34%	IRF4/IFI30/HLA-C/IRF1/GBP5/IRF8/HLA-B/TRIM8/ICAM1/VCAM1/PTAFR/HLA-DQB1/FCGR1A/PTPN6/PRKCD/HLA-DRA/HLA-G/SOCS3/B2M/HLA-F/HLA-DRB1/HLA-DPA1/HLA-DQA1/IRF3/IRF5/SOCS1/HLA-A/HLA-E/TRIM26/PTPN2/TRIM17/IRF7/HLA-DPB1/GBP4/PTPN1/JAK1
WP_CELL_INTERACTIONS_OF_THE_PANCREATIC_CANCER_MICROENVIRONMENT	WP_CELL_INTERACTIONS_OF_THE_PANCREATIC_CANCER_MICROENVIRONMENT	26	0.664952908539658	2.09566866773788	1.51575188648091e-05	0.000221571896509841	0.000148880637974069	5519	tags=77%	list=24%	signal=58%	CXCR4/KDR/CSF1R/CCR2/IFITM2/CD86/CXCL12/CCL5/CSF2RA/HLA-DRA/HLA-DRB1/CSF1/FASLG/TGFB1/CSF2/CCR5/NRP1/VEGFA/LAG3/CCL2
REACTOME_INTERLEUKIN_3_INTERLEUKIN_5_AND_GM_CSF_SIGNALING	REACTOME_INTERLEUKIN_3_INTERLEUKIN_5_AND_GM_CSF_SIGNALING	48	0.585556776336341	2.09137692777778	1.51980723237797e-05	0.000221571896509841	0.000148880637974069	4033	tags=56%	list=18%	signal=46%	CSF2RB/VAV1/JAK3/INPP5D/LYN/GRB2/IL2RG/IL5RA/HCK/PIK3R3/IL2RB/SHC1/FYN/PIK3CD/CSF2RA/PTPN6/INPPL1/IL3RA/STAT5A/STAT5B/RAPGEF1/IL2RA/JAK1/CSF2/PRKACA/SYK/UBB
REACTOME_SYNTHESIS_OF_SUBSTRATES_IN_N_GLYCAN_BIOSYTHESIS	REACTOME_SYNTHESIS_OF_SUBSTRATES_IN_N_GLYCAN_BIOSYTHESIS	60	0.540656694169421	2.00987955595242	1.53933851263389e-05	0.000223350687999784	0.000150075860003655	4576	tags=50%	list=20%	signal=40%	ST6GAL1/NEU1/ST8SIA4/ALG5/NANS/NEU3/ST3GAL2/GLB1/ST3GAL5/ST3GAL1/ST6GALNAC4/GMPPA/GFPT1/SLC17A5/UAP1/FUOM/DPM3/GNE/ST6GALNAC6/PMM2/NEU2/GMDS/GFPT2/PGM3/ST3GAL4/MPI/NUS1/NPL/NEU4/CTSA
REACTOME_MATURATION_OF_SPIKE_PROTEIN	REACTOME_MATURATION_OF_SPIKE_PROTEIN	37	0.606558689320211	2.05754042056634	1.57132217599861e-05	0.000226587589826441	0.000152250829016436	2157	tags=49%	list=9%	signal=44%	ST6GAL1/FUT8/EDEM2/RPN2/MGAT2/ST3GAL2/GANAB/MOGS/ST3GAL1/ST6GALNAC4/MGAT4A/DDOST/CANX/TUSC3/MGAT1/RPN1/ZDHHC2/MAN2A1
REACTOME_TRNA_PROCESSING	REACTOME_TRNA_PROCESSING	101	-0.428822	-1.90722	1.57652015238613e-05	0.000226587589826441	0.000152250829016436	6061	tags=48%	list=26%	signal=35%	TRMT11/TRMT10A/TRDMT1/TRMT61B/TYW5/RPP21/TSEN15/TRMT13/NUP93/POP4/NUP188/RPP14/RPP30/ADAT1/TRMT10C/NUP155/NUP160/CSTF2/NUP133/ADAT2/NSUN2/RTCB/XPOT/RAE1/RAN/C2orf49/RPP38/FAM98B/TRIT1/TSEN2/NUP88/DDX1/NUP35/POP7/ALKBH8/POP1/NUP54/NUP153/TSEN34/RANBP2/TP53RK/CLP1/SEH1L/TPRKB/PUS7/RPP40/TRMT12/LCMT2
REACTOME_KINESINS	REACTOME_KINESINS	56	-0.509082	-2.02843	1.66190555084542e-05	0.000237738319879155	0.000159743330684178	5427	tags=48%	list=24%	signal=37%	KIF12/KIF13B/KIF3A/KLC2/KIF18A/TUBA1B/KIFC2/KIF20B/KIF18B/KIF16B/KIF9/KIF27/KIF15/KIF23/RACGAP1/TUBB4B/TUBA1C/TUBB3/TUBA1A/KIF5B/KIF11/KIF21A/TUBA3C/TUBA4B/KIF1C/TUBA4A/TUBB2A
BIOCARTA_BCR_PATHWAY	BIOCARTA_BCR_PATHWAY	31	0.642127698455077	2.1002133934184	1.704170430412e-05	0.000242645201003054	0.000163040407631645	4100	tags=55%	list=18%	signal=45%	BTK/CD79B/CD79A/VAV1/PRKCB/LYN/GRB2/SHC1/NFATC3/PPP3CB/PPP3CC/NFATC1/MAP2K1/NFATC4/NFATC2/SYK/FOS
WP_DNA_REPLICATION	WP_DNA_REPLICATION	42	-0.568477	-2.16229	1.74423250931698e-05	0.000246049835920779	0.000165328081414304	4442	tags=52%	list=19%	signal=42%	MCM7/ORC5/ORC4/RFC3/MCM10/MCM2/POLE/POLD2/POLA1/RFC1/GMNN/CDT1/DBF4/ORC6/PCNA/RPA1/RFC5/ORC1/MCM4/RFC2/POLE2/CDC7
KEGG_FC_GAMMA_R_MEDIATED_PHAGOCYTOSIS	KEGG_FC_GAMMA_R_MEDIATED_PHAGOCYTOSIS	91	0.476867707970259	1.90038508203807	1.74115091809698e-05	0.000246049835920779	0.000165328081414304	3069	tags=35%	list=13%	signal=31%	PLCG2/PIP5K1B/FCGR2B/RAC2/PIK3CG/DOCK2/CFL2/NCF1/VAV1/FCGR2A/INPP5D/PRKCB/FCGR2C/LYN/HCK/PIK3R3/FCGR3A/PTPRC/WAS/ARPC1B/PIK3CD/VAV2/MARCKSL1/AKT3/FCGR1A/PRKCD/LAT/PIP5K1A/LIMK1/SPHK2/AMPH/MAP2K1
REACTOME_DNA_REPAIR	REACTOME_DNA_REPAIR	267	-0.321146	-1.65351	1.78809541334079e-05	0.00025107496426034	0.000168704612124562	5322	tags=38%	list=23%	signal=30%	TP53/XRCC2/BARD1/FANCD2/POLD3/FANCB/COPS4/ZNF830/TERF1/WDR48/COPS2/POLR2B/TOPBP1/ATRIP/ERCC6/ERCC5/TDG/YY1/CCNH/MAPK8/SIRT6/UBE2B/HERC2/USP10/GTF2H3/XAB2/FANCI/DCLRE1B/PALB2/RFC3/RAD23B/XRCC5/FANCE/NPLOC4/RAD51/EXO1/LIG1/ALKBH3/COPS3/WRN/FANCL/POLE/INO80D/UBE2N/KAT5/CDK7/POLD2/ASCC3/RBX1/RFC1/GTF2H1/HUS1/XPA/PIAS3/CCNA2/USP43/USP7/TDP2/KPNA2/REV3L/COPS5/CETN2/RHNO1/RMI2/REV1/PARG/DCLRE1C/USP1/GTF…
REACTOME_FCGR3A_MEDIATED_IL10_SYNTHESIS	REACTOME_FCGR3A_MEDIATED_IL10_SYNTHESIS	43	0.597835980442186	2.09659405246024	1.82308412867143e-05	0.000254813639452378	0.000171216737337805	3160	tags=44%	list=14%	signal=38%	PLCG2/IGLV1-44/IGHG1/IGKV1-17/IGLV6-57/FCGR2A/LYN/ADCY4/HCK/FCGR3A/PRKACB/FYN/FCGR1A/FGR/CD247/IGHV1-69/PRKAR2B/ADCY3/IL10
REACTOME_INTERLEUKIN_2_SIGNALING	REACTOME_INTERLEUKIN_2_SIGNALING	12	0.824078397103338	2.11404079382303	2.03134273777981e-05	0.00028262563114224	0.000189904428021232	4008	tags=92%	list=18%	signal=76%	JAK3/IL2RG/IL2RB/PTK2B/SHC1/LCK/STAT5A/STAT5B/IL2RA/JAK1/SYK
BIOCARTA_TCR_PATHWAY	BIOCARTA_TCR_PATHWAY	42	0.601053799699214	2.09688145790864	2.05679045595958e-05	0.000284865478150401	0.000191409446738822	1996	tags=38%	list=9%	signal=35%	PIK3CG/VAV1/PTPN7/PRKCB/GRB2/SHC1/LCK/FYN/CD3D/NFATC3/ZAP70/CD247/PPP3CB/LAT/PPP3CC/NFATC1
WP_SELENIUM_MICRONUTRIENT_NETWORK	WP_SELENIUM_MICRONUTRIENT_NETWORK	71	0.505371089697351	1.94708883575921	2.29371209812919e-05	0.000316241663484146	0.000212492023379913	3865	tags=42%	list=17%	signal=35%	PRDX4/ALOX5/SAA1/INSR/TXNRD1/CTH/PLAT/ALOX5AP/KMO/IL1B/ALOX15B/SCARB1/XDH/ICAM1/KYNU/MSRB1/HBB/SOD3/HBA1/IL6/SERPINE1/PRDX3/F2/PTGS2/FGB/SAA3P/NFKB2/GPX1/GGT1/INS
REACTOME_HCMV_EARLY_EVENTS	REACTOME_HCMV_EARLY_EVENTS	70	-0.460264	-1.93224	2.36356413881073e-05	0.000324404501394428	0.000217976872924935	3581	tags=37%	list=16%	signal=31%	NUP155/NUP160/NUP133/DYNC1H1/TBL1X/RAE1/NUP88/NUP35/TUBB4B/NUP54/TUBA1C/NUP153/RANBP2/DYNC1I2/CBX1/TUBB3/SEH1L/TUBA1A/EZH2/TUBA3C/DYNC1LI1/TUBA4B/EGFR/DYNLL1/TUBA4A/TUBB2A
REACTOME_LAMININ_INTERACTIONS	REACTOME_LAMININ_INTERACTIONS	30	0.64941543835021	2.11123202774997	2.48009998006672e-05	0.000338872853778623	0.000227698582073626	2784	tags=57%	list=12%	signal=50%	COL4A1/COL4A2/LAMC1/COL4A3/ITGA7/NID2/ITGA1/NID1/LAMA1/LAMA4/COL4A4/ITGB1/LAMC2/HSPG2/LAMB1/LAMA3/LAMB3
KEGG_MEDICUS_REFERENCE_ANTIGEN_PROCESSING_AND_PRESENTATION_BY_MHC_CLASS_I_MOLECULES	KEGG_MEDICUS_REFERENCE_ANTIGEN_PROCESSING_AND_PRESENTATION_BY_MHC_CLASS_I_MOLECULES	12	0.818924256906216	2.10081867482064	2.5049019229562e-05	0.000339219384855446	0.000227931426439757	3324	tags=83%	list=15%	signal=71%	HLA-C/TAPBP/HLA-B/HLA-G/B2M/HLA-F/PDIA3/HLA-A/HLA-E/CALR
WP_MIRNA_ROLE_IN_IMMUNE_RESPONSE_IN_SEPSIS	WP_MIRNA_ROLE_IN_IMMUNE_RESPONSE_IN_SEPSIS	40	0.594356594530924	2.06084452492828	2.50359852308356e-05	0.000339219384855446	0.000227931426439757	3639	tags=50%	list=16%	signal=42%	MIR155/IRF1/GZMB/ICAM1/TLR8/VCAM1/CXCL8/TLR4/IL1A/CCL3/IL6/IRF5/CCL4/TRAF3/IRF7/RELB/IL10/NFKB2/MIR21/IKBKG
REACTOME_HSP90_CHAPERONE_CYCLE_FOR_STEROID_HORMONE_RECEPTORS_SHR_IN_THE_PRESENCE_OF_LIGAND	REACTOME_HSP90_CHAPERONE_CYCLE_FOR_STEROID_HORMONE_RECEPTORS_SHR_IN_THE_PRESENCE_OF_LIGAND	52	-0.51806	-2.04242	2.56610389795782e-05	0.000345969848543251	0.000232467260434465	4289	tags=44%	list=19%	signal=36%	DCTN2/CAPZA2/TUBA1B/HSPA1A/CAPZA1/DYNC1H1/DCTN4/DNAJB1/DNAJA4/TUBB4B/TUBA1C/ACTR10/DYNC1I2/TUBB3/TUBA1A/DNAJA2/TUBA3C/DYNC1LI1/TUBA4B/HSPA2/DYNLL1/TUBA4A/TUBB2A
REACTOME_RECRUITMENT_OF_NUMA_TO_MITOTIC_CENTROSOMES	REACTOME_RECRUITMENT_OF_NUMA_TO_MITOTIC_CENTROSOMES	90	-0.432342	-1.90098	2.59265683420994e-05	0.000348009928362894	0.000233838049735142	5670	tags=48%	list=25%	signal=36%	HSP90AA1/SSNA1/SDCCAG8/CCP110/DCTN3/TUBGCP3/DCTN1/PPP2R1A/NEDD1/MAPRE1/ALMS1/HAUS2/TUBGCP6/YWHAE/HAUS3/DCTN2/CEP164/MZT2B/TUBA1B/NUMA1/TUBGCP4/CDK1/DYNC1H1/PCM1/CEP72/HAUS6/NDE1/CETN2/PLK4/NEK2/TUBGCP5/TUBB4B/TUBA1C/PAFAH1B1/DYNC1I2/TUBB3/TUBA1A/CEP76/TUBA3C/TUBA4B/DYNLL1/TUBA4A/TUBB2A
REACTOME_NEDDYLATION	REACTOME_NEDDYLATION	233	-0.326513	-1.66287	2.62427731152529e-05	0.000350709340711297	0.00023565186384657	5452	tags=36%	list=24%	signal=28%	KCTD6/TULP4/FBXL4/PSMB7/UBA3/PSMC2/CDKN1A/COPS4/DCUN1D1/DCUN1D5/WDTC1/FBXO11/COPS2/WDR5/UBE2D1/PSME3/ASB5/ANKRD9/PSMD10/UBXN7/PSMD14/SKP2/KBTBD7/SENP8/FBXO21/PALB2/PSMD6/PSMC1/NPLOC4/FBXW2/COPS3/FBXO30/FEM1A/KLHL20/BTBD1/PSMD2/FBXL13/PSMC6/DCAF17/RBX1/ASB13/FBXW12/KEAP1/BTRC/DCAF6/KLHL25/DCAF10/RBBP5/COMMD2/WSB2/LMO7/PSMC5/PSMD11/PSMD5/COPS5/DCAF13/DCUN1D4/FBXL5/NAE1/CAND1/CUL3/FBXL16/DTL/PSMD7/K…
BIOCARTA_COMP_PATHWAY	BIOCARTA_COMP_PATHWAY	18	0.727194816878427	2.08614550710498	2.86998399433146e-05	0.000381870796101658	0.00025659015715811	1701	tags=50%	list=7%	signal=46%	C3/C4A/CFB/C1QA/C1S/C1QB/C2/C1R/C1QC
KEGG_METABOLISM_OF_XENOBIOTICS_BY_CYTOCHROME_P450	KEGG_METABOLISM_OF_XENOBIOTICS_BY_CYTOCHROME_P450	58	-0.502403	-2.03763	2.99405163745088e-05	0.000391539714133597	0.00026308698598789	3956	tags=41%	list=17%	signal=34%	MGST1/CYP2F1/GSTM3/CYP2B6/UGT1A6/CYP3A43/ADH4/MGST2/AKR1C4/GSTZ1/ALDH3A1/AKR1C2/GSTP1/AKR1C1/CYP2C19/UGT1A1/GSTA3/GSTO2/CYP2C18/ALDH3B2/CYP3A5/GSTA4/ADH7/CYP2C9
REACTOME_ACTIVATION_OF_MATRIX_METALLOPROTEINASES	REACTOME_ACTIVATION_OF_MATRIX_METALLOPROTEINASES	33	0.613480425824517	2.03239017724022	2.98012915768662e-05	0.000391539714133597	0.00026308698598789	6260	tags=70%	list=27%	signal=51%	MMP7/TIMP1/MMP25/MMP9/MMP14/MMP13/CTSK/MMP2/MMP3/MMP11/MMP1/TIMP2/KLK2/COL18A1/ELANE/MMP17/MMP16/FURIN/CTRB1/MMP15/TPSAB1/SPOCK3/MMP8
WP_MODULATORS_OF_TCR_SIGNALING_AND_T_CELL_ACTIVATION	WP_MODULATORS_OF_TCR_SIGNALING_AND_T_CELL_ACTIVATION	60	0.533239687489835	1.98230699419109	2.96406898470602e-05	0.000391539714133597	0.00026308698598789	4044	tags=40%	list=18%	signal=33%	VAV1/RHOH/GRB2/MAP4K1/SH2B3/LCK/CARD11/LCP2/CD3D/ITK/PRKCQ/ZAP70/PTPN6/CD247/CD8A/UBASH3A/LAT/SOCS1/MEF2D/CBLB/CDKN1B/IKBKG/MAP3K14/TNFAIP3
WP_PEPTIDE_GPCRS	WP_PEPTIDE_GPCRS	73	0.49428910801932	1.90482143535466	2.98718964761324e-05	0.000391539714133597	0.00026308698598789	4070	tags=36%	list=18%	signal=29%	CXCR4/FPR1/C5AR1/CCR1/ACKR1/C3AR1/CCR2/CCR10/ATP8A1/CCR7/CXCR6/MC1R/FPR2/HCRTR1/FPR3/TSHR/MC4R/CCR6/EDNRA/GALR2/MC3R/CX3CR1/AGTR2/CXCR5/OPRD1/CCR5
BIOCARTA_IL2RB_PATHWAY	BIOCARTA_IL2RB_PATHWAY	37	0.595203470679472	2.01902177142478	3.02377555525083e-05	0.000393736928070481	0.000264563358297924	4100	tags=54%	list=18%	signal=44%	PIK3CG/JAK3/IKZF3/GRB2/IL2RG/IL2RB/CFLAR/SHC1/PTPN6/SOCS3/SOCS1/STAT5A/STAT5B/IL2RA/IRS1/FASLG/JAK1/BCL2/SYK/FOS
WP_TH17_CELL_DIFFERENTIATION_PATHWAY	WP_TH17_CELL_DIFFERENTIATION_PATHWAY	66	0.513515247014115	1.95205009722241	3.22868901079545e-05	0.000418630443229521	0.000281290039238395	6160	tags=61%	list=27%	signal=44%	IRF4/HLA-DMA/IL21R/IL1B/LCK/CD3D/PRKCQ/IL27RA/ZAP70/CD247/TYK2/SOCS3/IL17F/LAT/CD4/RARA/NFATC1/IL6/STAT5A/IL2RA/FOXP3/TGFB1/JAK1/HIF1A/FOS/IFNGR1/IL4R/IL6R/GATA3/STAT3/NFIL3/CD3E/IL23A/CLOCK/IFNG/AHR/JUN/CD3G/IL17A/NFKB1
REACTOME_SCAVENGING_OF_HEME_FROM_PLASMA	REACTOME_SCAVENGING_OF_HEME_FROM_PLASMA	16	0.742929839291916	2.07941561227697	3.32326108067619e-05	0.000429066801390693	0.000288302533537698	2526	tags=62%	list=11%	signal=56%	IGLV1-44/IGKV1-17/IGHA1/IGLV6-57/CD163/APOL1/HBB/IGHV1-69/HBA1/HPR
REACTOME_NUCLEAR_ENVELOPE_NE_REASSEMBLY	REACTOME_NUCLEAR_ENVELOPE_NE_REASSEMBLY	71	-0.47157	-1.97932	3.55643046421248e-05	0.00045723390820487	0.000307228836459839	5303	tags=48%	list=23%	signal=37%	LEMD3/PPP2R1A/NUP93/NUP188/VRK2/TUBA1B/LMNA/NUP155/CHMP4B/NUP160/PPP2CA/NUP133/CCNB2/CDK1/AHCTF1/RAN/KPNB1/NUP35/PPP2R2A/SPAST/RANGAP1/SUMO1/TUBB4B/NUP54/TUBA1C/TUBB3/SEH1L/TUBA1A/TUBA3C/CHMP2B/TUBA4B/CHMP4C/TUBA4A/TUBB2A
REACTOME_COOPERATION_OF_PREFOLDIN_AND_TRIC_CCT_IN_ACTIN_AND_TUBULIN_FOLDING	REACTOME_COOPERATION_OF_PREFOLDIN_AND_TRIC_CCT_IN_ACTIN_AND_TUBULIN_FOLDING	29	-0.624559	-2.16428	3.59196685112577e-05	0.000459862310730262	0.000308994936994234	2338	tags=52%	list=10%	signal=46%	TUBA1B/PFDN5/PFDN4/CCT2/VBP1/TUBB4B/TUBA1C/TUBB3/TUBA1A/CCT6A/TUBA3C/CCT6B/TUBA4B/TUBA4A/TUBB2A
KEGG_MEDICUS_REFERENCE_BCR_PLCG_CALCINEURIN_SIGNALING_PATHWAY	KEGG_MEDICUS_REFERENCE_BCR_PLCG_CALCINEURIN_SIGNALING_PATHWAY	15	0.770819106182252	2.12930662597799	3.69413315398351e-05	0.00047096333557271	0.000316454040277381	4008	tags=67%	list=18%	signal=55%	PLCG2/BTK/LYN/NFATC3/PPP3CB/PPP3CC/NFATC1/NFATC4/NFATC2/SYK
WP_IL3_SIGNALING	WP_IL3_SIGNALING	49	0.566002017075741	2.02720196894082	3.74605637214015e-05	0.000475593073579627	0.000319564896658447	4100	tags=53%	list=18%	signal=44%	CSF2RB/VAV1/INPP5D/LYN/GRB2/IL5RA/HCK/SHC1/FYN/CD86/PIK3CD/CXCL8/PTPN6/IL3RA/BCL2L1/STAT5A/STAT5B/CD69/RAPGEF1/MAP2K1/TGFB1/JAK1/PRKACA/BCL2/SYK/FOS
REACTOME_FCGAMMA_RECEPTOR_FCGR_DEPENDENT_PHAGOCYTOSIS	REACTOME_FCGAMMA_RECEPTOR_FCGR_DEPENDENT_PHAGOCYTOSIS	88	0.475542925127363	1.88912161655413	3.99026962805016e-05	0.000504495915214474	0.000338985561325947	1683	tags=30%	list=7%	signal=27%	PLCG2/IGLV1-44/BTK/IGHG1/IGKV1-17/IGLV6-57/NCKAP1L/VAV1/FCGR2A/ELMO1/LYN/CYFIP2/WIPF1/GRB2/HCK/FCGR3A/WAS/FYN/ARPC1B/VAV2/FCGR1A/FGR/PLD3/CD247/PRKCD/IGHV1-69
WP_INTEGRINMEDIATED_CELL_ADHESION	WP_INTEGRINMEDIATED_CELL_ADHESION	98	0.449292702813016	1.81023490746151	4.03249431153082e-05	0.000507727692860926	0.000341157087252172	3070	tags=30%	list=13%	signal=26%	RAC2/ITGA8/ITGAL/ITGAM/GIT2/ITGA4/GRB2/ITGB2/ITGA7/ITGAX/ITGA1/SHC1/ITGA5/FYN/PXN/VAV2/ITGB1/ITGB7/AKT3/SHC3/PAK3/RAP1B/ITGA11/ARAF/RAPGEF1/ITGA9/ZYX/MAP2K1/ITGA10
REACTOME_TRANSLOCATION_OF_SLC2A4_GLUT4_TO_THE_PLASMA_MEMBRANE	REACTOME_TRANSLOCATION_OF_SLC2A4_GLUT4_TO_THE_PLASMA_MEMBRANE	67	-0.472088	-1.97068	4.39932518318249e-05	0.000551635548689591	0.000370660059834956	5327	tags=51%	list=23%	signal=39%	EXOC4/PRKAA2/TBC1D4/KIF3A/RAC1/YWHAE/YWHAH/TUBA1B/PRKAB2/MYO5A/EXOC5/EXOC1/YWHAB/LNPEP/RALGAPB/RAB14/RALA/YWHAZ/EXOC8/TUBB4B/TUBA1C/TUBB3/TUBA1A/EXOC3/STXBP3/RAB10/TUBA3C/YWHAQ/SFN/TUBA4B/RAB4A/RAB11A/TUBA4A/TUBB2A
PID_TXA2PATHWAY	PID_TXA2PATHWAY	53	0.543732577923892	1.97739503246404	4.4651367900667e-05	0.00055759310653005	0.000374663117199298	4856	tags=53%	list=21%	signal=42%	PIK3CG/TGM2/PRKCB/LYN/HCK/SELE/LCK/FYN/ICAM1/PRKCQ/ARRB2/GNG2/GNA12/VCAM1/FGR/NOS3/PIK3R6/PRKCD/GNAI2/PLCB2/GNB1/PRKCG/PRKACA/SYK/TBXA2R/GNA14/GNB5/PRKCA
WP_MYOMETRIAL_RELAXATION_AND_CONTRACTION_PATHWAYS	WP_MYOMETRIAL_RELAXATION_AND_CONTRACTION_PATHWAYS	151	0.405952964291226	1.74867312654224	4.54122126675791e-05	0.000564779640808627	0.000379491959778481	3790	tags=32%	list=17%	signal=27%	PLCG2/GNG7/PKIG/ATP2A3/ATF5/PRKCB/RAMP3/ADCY4/RGS18/RGS3/PDE4B/RGS5/CREB3/PRKACB/PDE4D/RGS1/IL1B/ACTA2/RGS19/RGS2/GNG11/RGS4/PRKCQ/ARRB2/GNG2/RAMP2/NOS3/IGFBP5/PRKCD/RGS16/IGFBP4/CNN1/IL6/PRKAR2B/RAMP1/ATF4/GNAS/LPAR1/ADCY3/GNB1/GNB3/GRK5/GNG8/PRKCG/CRH/RGS10/GSTO1/PRKACA
REACTOME_RHO_GTPASE_EFFECTORS	REACTOME_RHO_GTPASE_EFFECTORS	253	-0.311509	-1.60043	4.57281036625595e-05	0.000566396470974874	0.000380578355257502	5113	tags=41%	list=22%	signal=32%	GOPC/PPP2R1A/PKN2/PRKCZ/MAPRE1/PRC1/BUB3/RHOD/RAC1/TAOK1/DVL1/PPP1CB/KLC2/YWHAE/ACTR2/YWHAH/RCC2/NDC80/CDCA8/ARPC2/KIF18A/CTNNB1/ROPN1/PIK3R4/CENPA/TUBA1B/PDPK1/SRGAP2/ARPC1A/SPC25/DIAPH3/CENPF/CENPQ/ARPC3/NUP160/PPP2CA/NUP133/CENPP/PMF1/CENPK/DYNC1H1/YWHAB/MAPK14/CTTN/MYH14/LIN7B/AHCTF1/CIT/NCOA2/WASL/NDE1/BRK1/MYL6/CENPN/CENPH/CTNNA1/WASF3/ZWILCH/MAD2L1/CENPL/BAIAP2/DIAPH2/YWHAZ/DIAPH1/RANGAP1/…
REACTOME_O_GLYCOSYLATION_OF_TSR_DOMAIN_CONTAINING_PROTEINS	REACTOME_O_GLYCOSYLATION_OF_TSR_DOMAIN_CONTAINING_PROTEINS	35	0.599533599941635	2.00005278174636	4.65111750840219e-05	0.000573763362271315	0.000385528384992212	4201	tags=51%	list=18%	signal=42%	ADAMTS9/ADAMTS6/CFP/POFUT2/ADAMTS2/SPON1/ADAMTS3/ADAMTS5/ADAMTSL1/ADAMTS20/ADAMTS10/ADAMTS15/ADAMTS1/THBS1/ADAMTSL2/THSD7A/THBS2/ADAMTSL5
REACTOME_KERATAN_SULFATE_BIOSYNTHESIS	REACTOME_KERATAN_SULFATE_BIOSYNTHESIS	27	0.651875219211789	2.06599155335249	4.87535468394642e-05	0.000599000230725191	0.00040248577505415	4496	tags=56%	list=20%	signal=45%	CHST2/B4GALT3/FMOD/ST3GAL2/ST3GAL1/B4GALT4/B3GNT3/B3GNT7/ST3GAL4/ACAN/LUM/B4GALT1/OGN/OMD/B4GALT5
WP_IMMUNE_INFILTRATION_IN_PANCREATIC_CANCER	WP_IMMUNE_INFILTRATION_IN_PANCREATIC_CANCER	38	0.586302157456251	2.0080314792122	4.97541326875201e-05	0.000608838724091862	0.000409096546511209	5655	tags=68%	list=25%	signal=52%	CXCL1/TGFB3/IL1B/LGALS1/MMP9/CXCL12/CCL5/CXCL8/IL17F/CXCL5/IL6/VEGFC/TGFB2/IL10/TGFB1/CSF2/IL17D/IL25/IL23A/IFNG/IL13/IL12A/VEGFA/CCL2/LGALS9/IL5
BIOCARTA_INFLAM_PATHWAY	BIOCARTA_INFLAM_PATHWAY	27	0.65130912309691	2.06419742196468	5.06107696978875e-05	0.000614386515017781	0.000412824269500487	3624	tags=56%	list=16%	signal=47%	CSF3/TGFB3/PDGFA/CXCL8/HLA-DRA/IL1A/HLA-DRB1/CD4/IL6/IL15/CSF1/TGFB2/IL10/TGFB1/CSF2
REACTOME_MET_PROMOTES_CELL_MOTILITY	REACTOME_MET_PROMOTES_CELL_MOTILITY	41	0.568392852953418	1.97096519932107	5.05554734661442e-05	0.000614386515017781	0.000412824269500487	5301	tags=59%	list=23%	signal=45%	TNS3/LAMC1/GRB2/LAMA1/LAMA4/ITGB1/LAMC2/COL5A1/LAMB1/RAP1B/COL24A1/LAMA3/RAPGEF1/LAMB3/COL11A2/FN1/COL5A2/COL3A1/COL11A1/COL27A1/ITGA3/LAMC3/LAMA2/COL1A2
REACTOME_GPVI_MEDIATED_ACTIVATION_CASCADE	REACTOME_GPVI_MEDIATED_ACTIVATION_CASCADE	34	0.6279460641957	2.09642330922508	5.11169279081875e-05	0.000615625610024692	0.000413656853677656	1835	tags=44%	list=8%	signal=41%	PLCG2/RAC2/PIK3CG/VAV1/LYN/FCER1G/PIK3R3/LCK/LCP2/FYN/VAV2/PDPN/PTPN6/PIK3R6/LAT
WP_APOPTOSIS	WP_APOPTOSIS	86	0.465178417675184	1.83646607774153	5.11140214858312e-05	0.000615625610024692	0.000413656853677656	3975	tags=41%	list=17%	signal=34%	MIR29B2/IRF4/TNFRSF1B/CASP3/CFLAR/NFKBIE/IRF1/BCL2L11/GZMB/PRF1/MCL1/BID/BIRC3/BCL2L1/IGF2/TNFRSF21/IRF3/IRF5/BBC3/TRADD/TRAF3/BAX/TNFSF10/DFFB/FASLG/IRF7/IGF1/TRAF1/CDKN2A/LTA/TNFRSF10B/IKBKG/IRF2/CASP8/BCL2
KEGG_GLYCOSPHINGOLIPID_BIOSYNTHESIS_GANGLIO_SERIES	KEGG_GLYCOSPHINGOLIPID_BIOSYNTHESIS_GANGLIO_SERIES	15	0.765975797045939	2.11592749441145	5.15480061737743e-05	0.000616198698779684	0.000414041928774285	2155	tags=60%	list=9%	signal=54%	HEXA/ST3GAL2/GLB1/HEXB/ST3GAL5/ST3GAL1/ST6GALNAC4/SLC33A1/ST6GALNAC6
REACTOME_REGULATION_OF_TP53_ACTIVITY	REACTOME_REGULATION_OF_TP53_ACTIVITY	156	-0.364754	-1.75765	5.15689754475941e-05	0.000616198698779684	0.000414041928774285	3877	tags=34%	list=17%	signal=28%	PDPK1/RFC3/EXO1/TAF2/TAF7L/PRKAB2/WRN/CSNK2A1/PPP2CA/PIP4K2C/KAT5/JMY/HDAC1/MTA2/EP300/CDK1/HUS1/TAF11/MAPK14/CCNA2/USP7/PRKAA1/BRD1/TAF4/RHNO1/PPP1R13B/SMYD2/TAF9B/RMI2/TAF1/RMI1/CHEK1/HIPK1/PPP2R1B/RPS27A/BRCA1/SETD9/RPA1/TP53RK/ING2/TAF13/HDAC2/RFC5/MEAF6/BRIP1/BRD7/PPP1R13L/TP63/PPP2CB/RFC2/DYRK2/EHMT1/CDK5R1
BIOCARTA_ERYTH_PATHWAY	BIOCARTA_ERYTH_PATHWAY	15	0.765116828826855	2.11355468514177	5.24938148552093e-05	0.000624799429155558	0.000419821011074762	3624	tags=73%	list=16%	signal=62%	CSF3/TGFB3/FLT3/IL1A/CCL3/IL6/TGFB2/IGF1/EPO/TGFB1/CSF2
KEGG_MEDICUS_REFERENCE_ORIGIN_UNWINDING_AND_ELONGATION	KEGG_MEDICUS_REFERENCE_ORIGIN_UNWINDING_AND_ELONGATION	30	-0.612039	-2.14642	5.28936610132007e-05	0.000627108891467792	0.000421372806351323	4933	tags=63%	list=22%	signal=50%	GINS4/MCM7/RFC3/WDHD1/MCM10/MCM2/POLE/GINS2/POLA1/RFC1/GINS1/GINS3/PCNA/RPA1/POLE3/RFC5/MCM4/RFC2/POLE2
REACTOME_ROLE_OF_PHOSPHOLIPIDS_IN_PHAGOCYTOSIS	REACTOME_ROLE_OF_PHOSPHOLIPIDS_IN_PHAGOCYTOSIS	28	0.646338854687562	2.06751196395525	5.48909196251784e-05	0.000648266015883405	0.000435588897066389	2283	tags=46%	list=10%	signal=42%	PLCG2/IGLV1-44/IGHG1/IGKV1-17/IGLV6-57/FCGR2A/FCGR3A/FCGR1A/PLD3/CD247/PRKCD/IGHV1-69/PLD4
BIOCARTA_AMAN_PATHWAY	BIOCARTA_AMAN_PATHWAY	15	0.762345707719886	2.10589975483824	5.72228647211504e-05	0.000670607956943636	0.000450601100739423	4452	tags=73%	list=19%	signal=59%	ST8SIA4/MAN2A2/MAN1A1/MAN2B1/MAN1A2/MAN2C1/FUT5/FUT7/ST3GAL4/FUT9/FUT4
REACTOME_COSTIMULATION_BY_THE_CD28_FAMILY	REACTOME_COSTIMULATION_BY_THE_CD28_FAMILY	66	0.505790107820718	1.92268415570225	5.70533993569781e-05	0.000670607956943636	0.000450601100739423	3038	tags=38%	list=13%	signal=33%	VAV1/LYN/GRB2/PIK3R3/LCK/FYN/CD86/CD3D/TRIB3/TNFRSF14/AKT3/HLA-DQB1/PTPN6/CD247/HLA-DRA/HLA-DRB1/HLA-DPA1/PAK3/HLA-DQA1/CD4/PDCD1/PRR5/ICOS/PPP2R5B/HLA-DPB1
WP_INTERACTIONS_BETWEEN_IMMUNE_CELLS_AND_MICRORNAS_IN_TUMOR_MICROENVIRONMENT	WP_INTERACTIONS_BETWEEN_IMMUNE_CELLS_AND_MICRORNAS_IN_TUMOR_MICROENVIRONMENT	34	0.62537967868736	2.08785532750354	5.84849469686181e-05	0.000682772541813714	0.000458774841112975	4589	tags=56%	list=20%	signal=45%	IL2RG/TGFB3/IL2RB/MIR155/CD86/CCL5/TLR8/TLR4/TGFBR2/MIR146A/SOCS1/PDCD1/IL2RA/TGFB2/TGFB1/NFKB2/MIR21/IL4R/STAT3
REACTOME_SWITCHING_OF_ORIGINS_TO_A_POST_REPLICATIVE_STATE	REACTOME_SWITCHING_OF_ORIGINS_TO_A_POST_REPLICATIVE_STATE	88	-0.430357	-1.8838	5.9605856004986e-05	0.000693202455141955	0.000465783004940529	5308	tags=41%	list=23%	signal=32%	PSMB7/ANAPC7/PSMC2/UBE2C/UBE2D1/PSME3/MCM7/ORC5/ORC4/ANAPC4/PSMD10/PSMD14/SKP2/PSMD6/PSMC1/MCM2/PSMD2/PSMC6/RBX1/GMNN/CDT1/CCNA2/UBE2E1/PSMC5/PSMD11/PSMD5/ANAPC1/CDC23/ORC6/PSMD7/RPS27A/PSMA4/ORC1/SKP1/CCNE2/MCM4
KEGG_MEDICUS_REFERENCE_DYNEIN_RECRUITMENT_TO_THE_KINETOCHORE	KEGG_MEDICUS_REFERENCE_DYNEIN_RECRUITMENT_TO_THE_KINETOCHORE	30	-0.609097	-2.1361	6.27016249298939e-05	0.00072643289414976	0.000488111508859891	3409	tags=53%	list=15%	signal=45%	CENPF/DYNC2H1/DYNC1H1/DYNLRB2/NDE1/DCTN4/ZWILCH/DYNC2LI1/ZW10/NDEL1/PAFAH1B1/ACTR10/DYNC1I2/DYNC1LI1/DYNLL1/DYNLT3
KEGG_MEDICUS_REFERENCE_ITGA_B_FAK_RAC_SIGNALING_PATHWAY	KEGG_MEDICUS_REFERENCE_ITGA_B_FAK_RAC_SIGNALING_PATHWAY	30	0.633579010532889	2.05974822918488	6.38223569138153e-05	0.000736616369380284	0.000494954083721574	3070	tags=47%	list=13%	signal=40%	RAC2/ITGA8/ELMO1/ITGA4/ITGA7/ITGA1/ITGA5/PXN/ITGB1/ITGB7/ITGA11/ITGA9/FN1/ITGA10
WP_FOXP3_IN_COVID19	WP_FOXP3_IN_COVID19	15	0.759657902119828	2.09847497485076	6.47893623216003e-05	0.000744955422618552	0.000500557337499554	4589	tags=80%	list=20%	signal=64%	IL2RG/IL2RB/CD86/IL7R/IL6/STAT5A/STAT5B/IL2RA/FOXP3/IL6ST/IL6R/STAT3
BIOCARTA_WNT_PATHWAY	BIOCARTA_WNT_PATHWAY	24	-0.645195	-2.14237	6.78169820528828e-05	0.000776835880883962	0.000521978749872802	5542	tags=62%	list=24%	signal=47%	SMAD4/DVL1/MAP3K7/CTNNB1/FZD1/MYC/CSNK2A1/PPP2CA/HDAC1/BTRC/CREBBP/GSK3B/PPARD/APC/CCND1
REACTOME_DAP12_INTERACTIONS	REACTOME_DAP12_INTERACTIONS	41	0.560316203997924	1.94295852412153	6.81395999838421e-05	0.000777608094197629	0.000522497622584557	2419	tags=37%	list=11%	signal=33%	PLCG2/BTK/GRB2/HLA-C/SHC1/LCK/LCP2/FYN/VAV2/HLA-B/TYROBP/B2M/LAT/TREM1/HLA-E
KEGG_REGULATION_OF_ACTIN_CYTOSKELETON	KEGG_REGULATION_OF_ACTIN_CYTOSKELETON	208	0.368183466396205	1.65996857298222	7.19784305164754e-05	0.000818351782775003	0.000549874498643145	3268	tags=28%	list=14%	signal=24%	PIP5K1B/RAC2/ITGA8/PIK3CG/CFL2/ITGAL/NCKAP1L/VAV1/PIP4K2A/CD14/ITGAM/CYFIP2/ITGA4/ITGB2/ITGA7/ITGAX/PIK3R3/ITGA1/PDGFRB/MYH10/WAS/ITGA5/ARHGEF6/ARPC1B/PDGFD/PXN/PIK3CD/VAV2/MRAS/ITGB1/ITGB7/PDGFB/GNA12/FGF2/PDGFA/FGD3/RRAS/MYL9/IQGAP2/PAK3/PDGFRA/MYL10/SSH2/ITGA11/PIP5K1A/ARAF/MSN/LIMK1/FGFR1/ITGA9/MYL7/FN1/MYLK/MAP2K1/ITGA10/F2/TIAM2/APC2
WP_TOLLLIKE_RECEPTOR_SIGNALING	WP_TOLLLIKE_RECEPTOR_SIGNALING	100	0.453627430351886	1.8440102663618	7.26135167199845e-05	0.000822503291620047	0.000552664018862727	2414	tags=27%	list=11%	signal=24%	IFNAR2/PIK3CG/LY96/CD14/IFNAR1/PIK3R3/IL1B/TLR9/CD86/PIK3CD/CCL5/TLR1/AKT3/TLR8/CXCL8/CD40/TLR4/TLR2/TICAM2/CCL3/TLR6/LBP/IL6/IRF3/IRF5/CCL4/TRAF3
REACTOME_ANTIGEN_PROCESSING_CROSS_PRESENTATION	REACTOME_ANTIGEN_PROCESSING_CROSS_PRESENTATION	101	0.442812056238174	1.80130135550978	7.36609865057999e-05	0.000831277873641379	0.000558559917168736	3639	tags=36%	list=16%	signal=30%	BTK/LY96/NCF4/NCF1/CYBA/NCF2/CTSS/CD14/SEC61A1/HLA-C/MRC1/CTSL/SEC61B/TAPBP/MRC2/HLA-B/TLR1/FCGR1A/TLR4/HLA-G/PSMB9/B2M/TLR2/HLA-F/TLR6/SEC61G/PDIA3/CYBB/HLA-A/HLA-E/PSME1/FGB/CALR/PSMB8/SEC22B/IKBKG
KEGG_SPLICEOSOME	KEGG_SPLICEOSOME	118	-0.385022	-1.75545	7.45727441733381e-05	0.000838461813638971	0.000563387016574646	5624	tags=36%	list=25%	signal=28%	PRPF38B/THOC1/SF3B6/SRSF3/THOC2/HNRNPA1/PUF60/BUD31/CHERP/EIF4A3/MAGOHB/PPIH/PPIL1/CDC5L/SF3A3/TRA2B/SLU7/XAB2/TRA2A/PRPF31/MAGOH/TCERG1/SRSF1/HSPA1A/PRPF18/PLRG1/SNRPD1/SNRPE/DDX46/LSM3/ALYREF/SF3B3/PRPF40A/LSM5/HNRNPM/BCAS2/SRSF8/SNRPF/SNRPA1/HNRNPA3/SNRPD3/CWC15/HSPA2
PID_IL4_2PATHWAY	PID_IL4_2PATHWAY	62	0.509333273105578	1.91072253688053	8.09402807722128e-05	0.000906709689385781	0.000609244760456478	3886	tags=42%	list=17%	signal=35%	IRF4/IGHG1/SELP/JAK3/GRB2/IL2RG/SHC1/ETS1/PTPN6/SOCS3/BCL2L1/THY1/GTF3A/SOCS1/STAT5A/SPI1/STAT5B/IRS1/IL10/DOK2/AICDA/JAK1/LTA/MYBL1/CD40LG/PARP14
REACTOME_ASSEMBLY_AND_CELL_SURFACE_PRESENTATION_OF_NMDA_RECEPTORS	REACTOME_ASSEMBLY_AND_CELL_SURFACE_PRESENTATION_OF_NMDA_RECEPTORS	40	-0.548192	-2.04432	8.19330439940995e-05	0.000914468809707038	0.000614458340345185	3066	tags=40%	list=13%	signal=35%	GRIN2C/LIN7B/DLG1/DLG2/CAMK2D/TUBB4B/TUBA1C/TUBB3/TUBA1A/LIN7C/DLG3/TUBA3C/TUBA4B/TUBA4A/NEFL/TUBB2A
WP_MATRIX_METALLOPROTEINASES	WP_MATRIX_METALLOPROTEINASES	29	0.624500566365489	2.01817321666032	8.34889921769784e-05	0.000928434157530121	0.000623842066016992	2900	tags=52%	list=13%	signal=45%	MMP7/TIMP1/MMP25/MMP9/MMP14/MMP12/TIMP4/MMP13/MMP2/TIMP3/MMP3/MMP11/MMP1/TIMP2/MMP19
WP_CHOLESTEROL_BIOSYNTHESIS_PATHWAY_IN_HEPATOCYTES	WP_CHOLESTEROL_BIOSYNTHESIS_PATHWAY_IN_HEPATOCYTES	106	-0.399978	-1.80437	8.55791452931885e-05	0.000948216929848529	0.000637134689359815	3755	tags=37%	list=16%	signal=31%	ABCG1/CYP7B1/HSD3B7/GGPS1/CYB5R2/DHRS11/SREBF1/PRLR/IDI1/PRKAA1/AKR1C4/PMVK/MSMO1/CYP51A1/PCSK9/SCP2/LSS/FDFT1/CYP39A1/ABCD3/NSDHL/HMGCS1/ACSL3/OSBPL2/FDPS/FDXR/AMACR/SRD5A1/DHCR7/OSBPL1A/TSPO/SCD/SC5D/SDR42E1/TM7SF2/ACAT2/OSBPL6/ELOVL4/HMGCR
PID_UPA_UPAR_PATHWAY	PID_UPA_UPAR_PATHWAY	41	0.556510511606811	1.92976186405933	8.74822154822809e-05	0.000965790980342427	0.000648943207906318	4827	tags=56%	list=21%	signal=44%	FPR1/ITGAM/ITGB2/PDGFRB/ITGA5/MMP9/PDGFD/ITGB1/MMP12/MMP13/MMP3/GPLD1/PLAUR/FPR2/SERPINE1/FPR3/FN1/FGB/TGFB1/PLAU/ELANE/ITGA3/LRP1
WP_TCELL_ACTIVATION_SARSCOV2	WP_TCELL_ACTIVATION_SARSCOV2	88	0.464494294551114	1.84523029622942	9.29628977872998e-05	0.0010225918756603	0.000687109390827658	3639	tags=35%	list=16%	signal=30%	IFNAR2/IFNAR1/GRB2/LCK/PTPRC/CARD11/LCP2/FYN/CD86/CD3D/PIK3CD/PRKCQ/ZAP70/CD247/HLA-DRA/TYK2/BCL2L1/STAT4/HLA-DRB1/LAT/PPP3CC/CD4/NFATC1/CCL19/IL18R1/BAX/ICOS/MAP2K1/CDKN2A/LTA/IKBKG
PID_IL2_STAT5_PATHWAY	PID_IL2_STAT5_PATHWAY	30	0.626438115913417	2.03653337389023	9.45684365623931e-05	0.0010365108856317	0.000696461980741593	3975	tags=57%	list=17%	signal=47%	JAK3/GRB2/IL2RG/IL2RB/SHC1/LCK/PRF1/BCL2L1/CCND2/STAT5A/STAT5B/IL2RA/FASLG/FOXP3/JAK1/LTA/BCL2
REACTOME_N_GLYCAN_ANTENNAE_ELONGATION_IN_THE_MEDIAL_TRANS_GOLGI	REACTOME_N_GLYCAN_ANTENNAE_ELONGATION_IN_THE_MEDIAL_TRANS_GOLGI	24	0.651443645471016	1.99420014540749	9.56791396763809e-05	0.00104492594478112	0.000702116305114359	4496	tags=58%	list=20%	signal=47%	ST6GAL1/FUT8/FUCA1/B4GALT3/MGAT2/MAN2A2/MGAT4A/MGAT3/B4GALT4/MAN2A1/CHST8/ST3GAL4/B4GALT1/B4GALT5
REACTOME_METABOLISM_OF_STEROIDS	REACTOME_METABOLISM_OF_STEROIDS	147	-0.352771	-1.68356	9.6177211200544e-05	0.00104661415188592	0.000703250660846083	3584	tags=32%	list=16%	signal=27%	CYP7B1/HSD3B7/GGPS1/SLCO1B3/SREBF2/TBL1X/SREBF1/GPAM/IDI1/NCOA6/NCOA2/RAN/AKR1C4/CREBBP/PMVK/MSMO1/CYP51A1/KPNB1/AKR1C2/SCP2/LSS/FDFT1/CYP39A1/NSDHL/HMGCS1/AKR1C1/SQLE/OSBPL2/FDPS/FDXR/AMACR/SRD5A1/DHCR7/OSBPL1A/TSPO/HSD11B2/SLC51A/SCD/SC5D/ELOVL6/ACACA/TM7SF2/MTF1/ACAT2/TGS1/OSBPL6/HMGCR
WP_INTERACTIONS_OF_NATURAL_KILLER_CELLS_IN_PANCREATIC_CANCER	WP_INTERACTIONS_OF_NATURAL_KILLER_CELLS_IN_PANCREATIC_CANCER	27	0.640021909625529	2.02842479707344	9.79885975026924e-05	0.00105876332124363	0.00071141404308599	3905	tags=56%	list=17%	signal=46%	MICB/FCGR3A/CCL5/GZMB/PRF1/KLRC4-KLRK1/BMI1/CD226/CCL3/CCL4/TIGIT/GATA2/ADAM10/CSF2/MICA
REACTOME_CHROMATIN_MODIFYING_ENZYMES	REACTOME_CHROMATIN_MODIFYING_ENZYMES	195	-0.322195	-1.61662	9.77502918906493e-05	0.00105876332124363	0.00071141404308599	3470	tags=25%	list=15%	signal=22%	ARID1B/DPY30/ZZZ3/KAT5/HDAC1/SMARCC1/MTA2/ARID4A/EP300/MTA3/TBL1X/SAP30L/RBBP5/ATXN7/TADA2A/KDM1B/NCOA2/BRD1/SMARCE1/PRMT6/CREBBP/SETD6/SMYD2/WDR77/KDM5B/PBRM1/JADE3/KAT7/ACTL6A/TADA1/KDM6A/ASH2L/DR1/HDAC2/KDM2B/RCOR1/YEATS4/MEAF6/AEBP2/SUV39H2/CCND1/KDM3A/EZH2/MBIP/KAT2B/UTY/SMARCA4/EHMT1/PRMT3
REACTOME_ANTIGEN_PRESENTATION_FOLDING_ASSEMBLY_AND_PEPTIDE_LOADING_OF_CLASS_I_MHC	REACTOME_ANTIGEN_PRESENTATION_FOLDING_ASSEMBLY_AND_PEPTIDE_LOADING_OF_CLASS_I_MHC	29	0.620757704325141	2.00607756081897	0.000101053264918214	0.00108801872157526	0.000731071602253772	4110	tags=62%	list=18%	signal=51%	SEC24A/HLA-C/TAPBP/HLA-B/CANX/HSPA5/HLA-G/B2M/HLA-F/SEC13/PDIA3/HLA-A/HLA-E/SEC24D/CALR/SEC31A/SEC24C/SAR1B
REACTOME_OTHER_INTERLEUKIN_SIGNALING	REACTOME_OTHER_INTERLEUKIN_SIGNALING	24	0.648841908227534	1.98623570393149	0.000107046606558444	0.00114738874425856	0.000770964056995805	3361	tags=58%	list=15%	signal=50%	IL16/CSF3/CSF3R/CASP3/CSF1R/TYK2/IL32/PRTN3/CD4/IL34/CSF1/IL10RB/SNAP25/JAK1
REACTOME_CARGO_CONCENTRATION_IN_THE_ER	REACTOME_CARGO_CONCENTRATION_IN_THE_ER	33	0.589223139275112	1.95202857345595	0.000107320575029108	0.00114738874425856	0.000770964056995805	4110	tags=48%	list=18%	signal=40%	PREB/SEC24A/LMAN1/SERPINA1/MIA3/CTSZ/TMED10/GOSR2/SEC24D/CTSC/TMED2/SEC22B/SEC24C/LMAN2/CD59/SAR1B
REACTOME_TRNA_PROCESSING_IN_THE_NUCLEUS	REACTOME_TRNA_PROCESSING_IN_THE_NUCLEUS	56	-0.47674	-1.89956	0.000108103598929861	0.00115171911167583	0.000773873757521458	4825	tags=52%	list=21%	signal=41%	NUP93/POP4/NUP188/RPP14/RPP30/NUP155/NUP160/CSTF2/NUP133/RTCB/XPOT/RAE1/RAN/C2orf49/RPP38/FAM98B/TSEN2/NUP88/DDX1/NUP35/POP7/POP1/NUP54/NUP153/TSEN34/RANBP2/CLP1/SEH1L/RPP40
REACTOME_PD_1_SIGNALING	REACTOME_PD_1_SIGNALING	20	0.680685732136287	2.01401321280562	0.000115742723560221	0.00122880863654354	0.000825672464055128	3038	tags=60%	list=13%	signal=52%	LCK/CD3D/HLA-DQB1/PTPN6/CD247/HLA-DRA/HLA-DRB1/HLA-DPA1/HLA-DQA1/CD4/PDCD1/HLA-DPB1
WP_RAS_SIGNALING	WP_RAS_SIGNALING	172	0.378794023853719	1.66989073745771	0.000117891658543043	0.00124727737354394	0.000838082148633843	3435	tags=30%	list=15%	signal=26%	PLCG2/RAC2/GNG7/RASGRP3/KDR/PRKCB/TEK/INSR/GRB2/STK4/PLA2G4C/CSF1R/PIK3R3/PRKACB/PDGFRB/SHC1/RASA3/RASAL3/RASGRP2/PLA1A/ETS1/GNG11/PIK3CD/MRAS/FLT3/GNG2/AKT3/ZAP70/RRAS/BCL2L1/SHC3/PAK3/LAT/RAP1B/RGL1/PDGFRA/RAB5C/SHC2/RASGRP4/PLA2G2D/RASGRF2/KSR2/FGFR1/GNB1/FASLG/GNB3/MAP2K1/GNG8/RASSF1/PRKCG/ABL1/PLA2G5
KEGG_T_CELL_RECEPTOR_SIGNALING_PATHWAY	KEGG_T_CELL_RECEPTOR_SIGNALING_PATHWAY	107	0.429636628992156	1.75531161723076	0.000120215200556338	0.00126745922524277	0.000851642925084964	3885	tags=36%	list=17%	signal=30%	PIK3CG/VAV1/GRB2/PIK3R3/LCK/PTPRC/CARD11/LCP2/NFKBIE/FYN/CD3D/PIK3CD/VAV2/ITK/NFATC3/PRKCQ/AKT3/ZAP70/PTPN6/CD247/PPP3CB/CD8A/PAK3/LAT/PPP3CC/CD4/NFATC1/PDCD1/CBLB/ICOS/MAP2K1/IL10/NFATC4/NFATC2/CSF2/IKBKG/CD8B/MAP3K14/CD40LG
BIOCARTA_IL2_PATHWAY	BIOCARTA_IL2_PATHWAY	22	0.659688797646412	1.9800450448259	0.000120640695318178	0.00126755930563617	0.000851710172028516	4100	tags=59%	list=18%	signal=49%	JAK3/GRB2/IL2RG/IL2RB/SHC1/LCK/STAT5A/STAT5B/IL2RA/MAP2K1/JAK1/SYK/FOS
WP_HEMATOPOIETIC_STEM_CELL_DIFFERENTIATION	WP_HEMATOPOIETIC_STEM_CELL_DIFFERENTIATION	53	0.52853566058525	1.9221283258618	0.00012285216089397	0.00128635922420594	0.00086434238719035	4936	tags=62%	list=22%	signal=49%	FLI1/CXCR4/CBFA2T3/NCKAP1L/VAV1/RHOH/CSF3/IL1B/IKZF1/LEF1/LYL1/TRAF3IP3/CD34/NFE2/LMO2/IL1A/KCNH2/MUC1/IL6/IRF5/STAT5A/SPI1/GATA2/CSF1/EPO/NFATC2/CSF2/FOS/TPO/GATA1/ZNF835/KLF1/SEC14L2
KEGG_MEDICUS_REFERENCE_PRE_IC_FORMATION	KEGG_MEDICUS_REFERENCE_PRE_IC_FORMATION	27	-0.609332	-2.08261	0.000123827080149696	0.00129212710005522	0.000868217991676855	4933	tags=59%	list=22%	signal=47%	GINS4/TOPBP1/MCM7/ORC5/ORC4/MCM2/POLE/GINS2/GINS1/CDT1/GINS3/ORC6/POLE3/ORC1/MCM4/POLE2
WP_FOLATE_METABOLISM	WP_FOLATE_METABOLISM	65	0.494836941202709	1.87225282802757	0.000127319675861378	0.00132403772132976	0.000889659671458164	3531	tags=40%	list=15%	signal=34%	SAA1/INSR/FOLR2/CTH/PLAT/SHMT2/IL1B/MTHFD2/SCARB1/ICAM1/HBB/FOLR3/SOD3/HBA1/MTHFS/SLC46A1/IL6/CSF1/SERPINE1/F2/FGB/SAA3P/NFKB2/MTRR/GPX1/SLC19A1
WP_EPO_RECEPTOR_SIGNALING	WP_EPO_RECEPTOR_SIGNALING	26	0.622807170007515	1.96284196288977	0.000128701913501768	0.00133385962734656	0.000896259297389687	3097	tags=46%	list=14%	signal=40%	PIK3CG/PDK1/GRB2/SHC1/PTPRC/PTPRU/SOCS1/STAT5A/STAT5B/IRS1/MAP2K1/EPO
WP_SPINAL_CORD_INJURY	WP_SPINAL_CORD_INJURY	114	0.415993754104025	1.73381539356307	0.000133931107383929	0.00138334943796214	0.000929512948659206	3728	tags=34%	list=16%	signal=29%	BTG2/E2F5/SELP/COL4A1/CHST11/FCGR2A/CXCL1/TNFSF13/AIF1/CASP3/IL1B/CCR2/AQP1/MMP9/C1QB/NTN1/LILRB3/TNFSF13B/VCAN/ICAM1/MMP12/VIM/SEMA6A/LTB/CXCL8/TLR4/IL1A/IL6/CXCL2/SLIT3/PTGS2/RHOC/CDKN1B/TGFB1/PLA2G5/NOX4/EGR1/GADD45A/ACAN
REACTOME_PARASITE_INFECTION	REACTOME_PARASITE_INFECTION	63	0.504083608024277	1.89620455714797	0.000134634513898784	0.00138591676976214	0.000931238013986965	1683	tags=33%	list=7%	signal=31%	IGLV1-44/BTK/IGHG1/IGKV1-17/IGLV6-57/NCKAP1L/VAV1/ELMO1/LYN/CYFIP2/WIPF1/GRB2/HCK/FCGR3A/WAS/FYN/ARPC1B/VAV2/FGR/CD247/IGHV1-69
WP_11P112_COPY_NUMBER_VARIATION_SYNDROME	WP_11P112_COPY_NUMBER_VARIATION_SYNDROME	52	0.511829447246907	1.85342171151214	0.000135258785215162	0.00138765494461481	0.000932405944509974	5302	tags=50%	list=23%	signal=39%	CD53/CD19/CD63/ITGA4/TIMP1/HLA-DMA/ITGB2/HLA-DMB/TSPAN18/LEF1/ITGB1/MS4A1/HLA-DRA/B4GALT4/CD4/SDCBP/B3GNT7/C11orf96/SPPL2C/TP53I11/ALX4/ITGA3/NRXN1/CLOCK/PRDM11/MAPK8IP1
REACTOME_G2_M_DNA_DAMAGE_CHECKPOINT	REACTOME_G2_M_DNA_DAMAGE_CHECKPOINT	56	-0.473769	-1.88772	0.000136509932071154	0.00139112295324684	0.000934736200944884	5322	tags=55%	list=23%	signal=43%	TP53/BARD1/TOPBP1/ATRIP/YWHAE/HERC2/YWHAH/RFC3/EXO1/WRN/UBE2N/KAT5/CDK1/HUS1/YWHAB/RHNO1/RMI2/BRCC3/RMI1/CHEK1/YWHAZ/BRCA1/RPA1/RFC5/RNF8/WEE1/BRIP1/UBE2V2/YWHAQ/SFN/RFC2
PID_FCER1_PATHWAY	PID_FCER1_PATHWAY	58	0.507816375435773	1.8716794838559	0.000136312202545498	0.00139112295324684	0.000934736200944884	1068	tags=28%	list=5%	signal=26%	FCGR2B/HCLS1/BTK/LAT2/VAV1/PRKCB/LYN/WIPF1/GRB2/FCER1G/SHC1/LCP2/S1PR1/FYN/PXN/ITK
REACTOME_THE_ROLE_OF_NEF_IN_HIV_1_REPLICATION_AND_DISEASE_PATHOGENESIS	REACTOME_THE_ROLE_OF_NEF_IN_HIV_1_REPLICATION_AND_DISEASE_PATHOGENESIS	28	0.628688101855999	2.01105064743775	0.000138136131176893	0.00139834150065114	0.000939586554079586	2272	tags=46%	list=10%	signal=42%	DOCK2/ELMO1/HCK/LCK/FYN/CD247/AP2B1/B2M/CD4/AP2A2/ARF1/AP1S2/HLA-A
KEGG_MEDICUS_REFERENCE_CYTOKINE_JAK_STAT_SIGNALING_PATHWAY	KEGG_MEDICUS_REFERENCE_CYTOKINE_JAK_STAT_SIGNALING_PATHWAY	45	0.55216152365742	1.93178555787048	0.00013777233988098	0.00139834150065114	0.000939586554079586	5379	tags=64%	list=24%	signal=49%	CSF2RB/IFNAR2/JAK3/IFNAR1/IL2RG/IL5RA/IL2RB/IL15RA/IL7R/STAT2/IL3RA/STAT4/IL6/STAT5A/STAT5B/IL15/IL2RA/EPO/IL6ST/JAK1/IFNGR1/IL4R/IL6R/STAT3/EPOR/IL23A/IFNG/IL13/IL12A
BIOCARTA_IL5_PATHWAY	BIOCARTA_IL5_PATHWAY	11	0.802295078024564	2.00570805500753	0.00013908882358598	0.00140332332935921	0.000942933990500978	2031	tags=55%	list=9%	signal=50%	IL5RA/IL1B/HLA-DRA/HLA-DRB1/CD4/IL6
KEGG_MEDICUS_REFERENCE_KINETOCHORE_FIBER_ORGANIZATION	KEGG_MEDICUS_REFERENCE_KINETOCHORE_FIBER_ORGANIZATION	20	-0.669628	-2.11238	0.00014185265484359	0.00142551548670356	0.000957845550114323	1528	tags=40%	list=7%	signal=37%	TUBB4B/TUBA1C/TUBB3/TUBA1A/TUBA3C/CLTB/TUBA4A/TUBB2A
REACTOME_ACTIVATION_OF_THE_PRE_REPLICATIVE_COMPLEX	REACTOME_ACTIVATION_OF_THE_PRE_REPLICATIVE_COMPLEX	33	-0.569516	-2.0556	0.000142224059060677	0.00142551548670356	0.000957845550114323	4442	tags=52%	list=19%	signal=42%	MCM7/ORC5/ORC4/MCM10/MCM2/POLE/POLA1/GMNN/CDT1/DBF4/ORC6/RPA1/POLE3/ORC1/MCM4/POLE2/CDC7
KEGG_HYPERTROPHIC_CARDIOMYOPATHY_HCM	KEGG_HYPERTROPHIC_CARDIOMYOPATHY_HCM	82	0.455349645464738	1.79264059359908	0.000143076630649903	0.00142935899537789	0.000960428116010567	7399	tags=59%	list=32%	signal=40%	ITGA8/ITGA4/TGFB3/ITGA7/ITGA1/TPM1/ITGA5/ITGB1/ITGB7/CACNA1C/IL6/PRKAG2/ITGA11/EMD/TGFB2/ITGA9/DES/SGCA/IGF1/ITGA10/TPM2/TNNT2/TGFB1/CACNG4/CACNG1/ACE/CACNB2/ITGA3/LAMA2/CACNA1S/ACTB/RYR2/MYH7/PRKAG1/TNNI3/CACNG2/ATP2A2/SGCB/ITGB4/ITGB3/CACNA2D2/ITGA6/TPM3/CACNG8/ITGAV/CACNA1F/MYH6/CACNG5
WP_NUCLEOTIDE_EXCISION_REPAIR	WP_NUCLEOTIDE_EXCISION_REPAIR	43	-0.523631	-1.99716	0.000145457692237574	0.001438992169636	0.000966900927553251	4733	tags=53%	list=21%	signal=43%	ERCC6/ERCC5/CCNH/GTF2H3/RFC3/RAD23B/LIG1/POLE/CDK7/POLD2/RBX1/RFC1/GTF2H1/XPA/CETN2/GTF2H5/CUL4A/PCNA/RPA1/POLE3/RFC5/RFC2/POLE2
REACTOME_SIALIC_ACID_METABOLISM	REACTOME_SIALIC_ACID_METABOLISM	32	0.603215929225245	1.98625797185467	0.000145314116664261	0.001438992169636	0.000966900927553251	4912	tags=59%	list=21%	signal=47%	ST6GAL1/NEU1/ST8SIA4/NANS/NEU3/ST3GAL2/GLB1/ST3GAL5/ST3GAL1/ST6GALNAC4/SLC17A5/GNE/ST6GALNAC6/NEU2/ST3GAL4/NPL/NEU4/CTSA/ST6GALNAC3
PID_NFAT_TFPATHWAY	PID_NFAT_TFPATHWAY	45	0.551640607157764	1.92996308577169	0.000144976022334148	0.001438992169636	0.000966900927553251	5833	tags=58%	list=25%	signal=43%	IRF4/CASP3/IKZF1/NFATC3/PRKCQ/CXCL8/NFATC1/BATF3/IL2RA/CBLB/FASLG/FOXP3/PTGS2/PTPN1/POU2F1/EGR1/NFATC2/CSF2/CD40LG/SLC3A2/FOS/GATA3/IFNG/JUN/IL5/CDK4
REACTOME_COLLAGEN_CHAIN_TRIMERIZATION	REACTOME_COLLAGEN_CHAIN_TRIMERIZATION	44	0.54549879757494	1.90539220565774	0.000146078005867764	0.00144045205138859	0.00096788186480259	4273	tags=55%	list=19%	signal=44%	COL15A1/COL4A1/COL4A2/COL4A3/COL23A1/COL4A4/COL9A3/COL13A1/COL5A1/COL12A1/COL24A1/COL8A2/COL14A1/COL6A3/COL11A2/COL25A1/COL8A1/COL6A2/COL18A1/COL26A1/COL5A2/COL3A1/COL11A1/COL27A1
REACTOME_SYNTHESIS_OF_BILE_ACIDS_AND_BILE_SALTS_VIA_7ALPHA_HYDROXYCHOLESTEROL	REACTOME_SYNTHESIS_OF_BILE_ACIDS_AND_BILE_SALTS_VIA_7ALPHA_HYDROXYCHOLESTEROL	23	-0.64683	-2.11988	0.00014710447019635	0.00144589458286541	0.000971538860889304	4783	tags=52%	list=21%	signal=41%	CYP7A1/AKR1C3/HSD17B4/RXRA/CYP7B1/HSD3B7/NCOA2/AKR1C4/AKR1C2/SCP2/AKR1C1/AMACR
WP_ADIPOGENESIS	WP_ADIPOGENESIS	130	0.397479345027521	1.68526335932642	0.000154939148230816	0.00151800509536751	0.00101999202338445	4589	tags=38%	list=20%	signal=31%	MEF2C/SFRP4/WNT5B/MEF2B/NR1H3/DDIT3/BSCL2/LPL/PLIN2/EBF1/STAT2/LIPE/TRIB3/BMP1/SOCS3/EPAS1/GTF3A/RARA/LIF/IL6/SOCS1/STAT5A/FOXC2/MIXL1/STAT5B/MEF2D/GATA2/CYP26A1/SERPINE1/IRS1/NR3C1/IGF1/WNT10B/IL6ST/NR2F1/KLF7/TGFB1/HIF1A/PCK2/GADD45A/FRZB/BMP3/INS/NDN/AGT/GATA3/DLK1/GADD45B/ID3/STAT3
KEGG_GLYCOSAMINOGLYCAN_BIOSYNTHESIS_KERATAN_SULFATE	KEGG_GLYCOSAMINOGLYCAN_BIOSYNTHESIS_KERATAN_SULFATE	14	0.743996152207816	2.02279777965647	0.000157314775549899	0.00153634013173251	0.00103231187059566	2655	tags=50%	list=12%	signal=44%	CHST2/FUT8/B4GALT3/ST3GAL2/ST3GAL1/B4GALT4/B3GNT7
WP_AMPLIFICATION_AND_EXPANSION_OF_ONCOGENIC_PATHWAYS_AS_METASTATIC_TRAITS	WP_AMPLIFICATION_AND_EXPANSION_OF_ONCOGENIC_PATHWAYS_AS_METASTATIC_TRAITS	17	0.697683537598976	1.96524269198612	0.000160352890473276	0.00156100721173186	0.00104888640312938	1793	tags=47%	list=8%	signal=43%	PIK3CG/CYTIP/CXCR4/LEF1/WNT2/VCAM1/POSTN/EPAS1
BIOCARTA_CTL_PATHWAY	BIOCARTA_CTL_PATHWAY	13	0.773448430685123	2.05080795010255	0.000166231145983463	0.00160898101607422	0.00108112140544258	2899	tags=77%	list=13%	signal=67%	ITGAL/ITGB2/CD3D/GZMB/PRF1/ICAM1/CD247/B2M/HLA-A/FASLG
BIOCARTA_IL17_PATHWAY	BIOCARTA_IL17_PATHWAY	15	0.741256334448945	2.04764258154897	0.000166337059423492	0.00160898101607422	0.00108112140544258	2031	tags=60%	list=9%	signal=55%	CSF3/CD2/CD3D/CD34/CXCL8/CD247/CD8A/CD4/IL6
REACTOME_SCAVENGING_BY_CLASS_A_RECEPTORS	REACTOME_SCAVENGING_BY_CLASS_A_RECEPTORS	19	0.689906580868437	2.00464577643121	0.000175251859990006	0.00168984942211883	0.0011354592527667	4584	tags=74%	list=20%	signal=59%	FTL/HSP90B1/COL4A1/COL4A2/APOE/FTH1/SCARA5/COLEC11/COLEC12/MARCO/MASP1/CALR/COL3A1/MSR1
BIOCARTA_CSK_PATHWAY	BIOCARTA_CSK_PATHWAY	20	0.671202062136374	1.98595292626815	0.000177847445862895	0.00170946740550233	0.00114864114960428	2212	tags=50%	list=10%	signal=45%	PRKACB/LCK/PTPRC/CD3D/ZAP70/CD247/HLA-DRA/HLA-DRB1/CD4/PRKAR2B
KEGG_APOPTOSIS	KEGG_APOPTOSIS	87	0.456592721093125	1.80442717064476	0.000185375859356523	0.0017762271806897	0.00119349899519509	5340	tags=46%	list=23%	signal=35%	CSF2RB/PIK3CG/TNFRSF10D/CASP3/IRAK3/PIK3R3/CFLAR/PRKACB/IL1B/ATM/TNFRSF10C/PIK3CD/AKT3/BID/IL3RA/BIRC3/BCL2L1/PPP3CB/IL1A/PPP3CC/PRKAR2B/TRADD/BAX/TNFSF10/DFFB/FASLG/TNFRSF10B/IKBKG/MAP3K14/PRKACA/CASP8/BCL2/NGF/IRAK2/AIFM1/NTRK1/IRAK1/AKT2/EXOG/TRAF2
KEGG_MEDICUS_REFERENCE_CHOLESTEROL_BIOSYNTHESIS	KEGG_MEDICUS_REFERENCE_CHOLESTEROL_BIOSYNTHESIS	13	-0.759389	-2.11692	0.000191276989670248	0.00182702503926409	0.00122763156214694	2091	tags=85%	list=9%	signal=77%	HSD17B7/DHCR24/MSMO1/CYP51A1/LSS/FDFT1/NSDHL/SQLE/DHCR7/SC5D/TM7SF2
REACTOME_TOLL_LIKE_RECEPTOR_CASCADES	REACTOME_TOLL_LIKE_RECEPTOR_CASCADES	164	0.37647991112959	1.65215489808519	0.000192307614201517	0.00183112906397507	0.00123038917638799	4100	tags=32%	list=18%	signal=27%	PLCG2/MEF2C/HSP90B1/BTK/LY96/CD180/SAA1/IKBIP/CTSS/CD14/ITGAM/IRAK3/ITGB2/RPS6KA2/CTSL/TLR9/MAPKAPK2/TLR10/CNPY3/TLR1/TLR8/GSDMD/LY86/TLR4/SIGIRR/BIRC3/CTSB/CTSK/TLR2/TICAM2/UNC93B1/TLR6/LBP/IRF3/IRF5/SOCS1/DUSP6/LRRC14/TRAF3/UBE2D2/SARM1/DUSP4/IRF7/MAP2K1/SLC15A4/FGB/NFKB2/TNIP2/IKBKG/RPS6KA1/CASP8/UBB/FOS
WP_HEPATITIS_B_INFECTION	WP_HEPATITIS_B_INFECTION	147	0.383737116518742	1.65033016998877	0.00019421164998569	0.00184349812307289	0.00123870030897579	4100	tags=33%	list=18%	signal=27%	CREB3L2/JAK3/PRKCB/IFNAR1/GRB2/TGFB3/CASP3/PIK3R3/CREB3/PTK2B/MMP9/PIK3CD/NFATC3/STAT2/AKT3/BID/CXCL8/TLR4/TGFBR2/TYK2/HSPG2/TLR2/STAT4/TICAM2/NFATC1/IL6/IRF3/STAT5A/STAT5B/TRAF3/ATF4/ARAF/BAX/TGFB2/FASLG/IRF7/MAP2K1/MAVS/TGFB1/JAK1/PRKCG/CREB3L4/NFATC4/NFATC2/IKBKG/CASP8/BCL2/FOS
REACTOME_REGULATION_OF_PLK1_ACTIVITY_AT_G2_M_TRANSITION	REACTOME_REGULATION_OF_PLK1_ACTIVITY_AT_G2_M_TRANSITION	86	-0.409643	-1.79263	0.000196311672171485	0.00185764492269104	0.00124820595741595	5670	tags=43%	list=25%	signal=32%	HSP90AA1/SSNA1/SDCCAG8/CCP110/DCTN3/DCTN1/PPP2R1A/NEDD1/MAPRE1/ALMS1/HAUS2/PPP1CB/YWHAE/HAUS3/DCTN2/CEP164/CCNB2/CDK1/DYNC1H1/PCM1/BTRC/CEP72/HAUS6/NDE1/CETN2/PLK4/NEK2/AJUBA/RPS27A/TUBB4B/PAFAH1B1/DYNC1I2/TUBA1A/SKP1/CEP76/DYNLL1/TUBA4A
PID_PTP1B_PATHWAY	PID_PTP1B_PATHWAY	52	0.504397169257056	1.82650816547355	0.000198191127778924	0.00186962342520861	0.00125625466361416	3454	tags=42%	list=15%	signal=36%	FCGR2A/INSR/LYN/GRB2/HCK/CSF1R/PDGFRB/SHC1/LCK/FYN/PDGFB/FGR/TYK2/SOCS3/LAT/STAT5A/STAT5B/CSF1/IRS1/DOK1/PTPN1/NOX4
KEGG_MEDICUS_VARIANT_CYP11B1_CYP11B2_FUSION_TO_ACTH_CORTISOL_SIGNALING_PATHWAY	KEGG_MEDICUS_VARIANT_CYP11B1_CYP11B2_FUSION_TO_ACTH_CORTISOL_SIGNALING_PATHWAY	31	0.594116266706104	1.94318193030134	0.000203438614027944	0.0019132020276023	0.00128553640118373	5185	tags=55%	list=23%	signal=42%	CREB3L2/ADCY4/CREB3/PRKACB/ATF4/GNAS/ADCY3/CYP11B2/MRAP/CREB3L4/PRKACA/ADCY5/CREB3L1/NR4A1/POMC/ADCY8/CREB5
REACTOME_ANTIGEN_PROCESSING_UBIQUITINATION_PROTEASOME_DEGRADATION	REACTOME_ANTIGEN_PROCESSING_UBIQUITINATION_PROTEASOME_DEGRADATION	294	-0.289063	-1.50763	0.000205329425763084	0.00192504233938498	0.00129349225298526	5749	tags=35%	list=25%	signal=27%	CUL5/WSB1/UFL1/RBBP6/TRIM9/KCTD6/TRAIP/FBXL4/PSMB7/UBE3D/ANAPC7/UBE2U/UBA3/PSMC2/UBE2C/BLMH/TRAF7/FBXO11/UBE2D1/UBE3B/PSME3/ASB5/UBE2B/HERC2/HECTD2/MEX3C/ANAPC4/PSMD10/UBA6/RLIM/PSMD14/ZNRF1/SKP2/KBTBD7/SIAH2/LNX1/FBXO21/PSMD6/PSMC1/HECW2/FBXW2/FBXO30/UBE2Q2/KLHL20/BTBD1/UBE2N/PSMD2/FBXL13/RNF138/PSMC6/RBX1/ASB13/FBXW12/WWP1/KEAP1/UBE2A/LNPEP/BTRC/KLHL25/TRIM21/LMO7/UBE2E1/PSMC5/UBAC1/PSMD11/PSMD…
BIOCARTA_CTLA4_PATHWAY	BIOCARTA_CTLA4_PATHWAY	20	0.66801923691596	1.97653558175022	0.00020615112888165	0.00192681745307481	0.00129468500379338	2851	tags=45%	list=12%	signal=39%	GRB2/LCK/CD86/CD3D/ITK/CD247/HLA-DRA/HLA-DRB1/ICOS
REACTOME_BUTYROPHILIN_BTN_FAMILY_INTERACTIONS	REACTOME_BUTYROPHILIN_BTN_FAMILY_INTERACTIONS	12	0.777922775326064	1.99563595801566	0.000213533511941143	0.00198971440637512	0.00133694730637542	2327	tags=58%	list=10%	signal=52%	BTN3A1/BTN3A2/BTN3A3/BTN2A2/XDH/CD209/BTN2A1
WP_OVERVIEW_OF_NANOPARTICLE_EFFECTS	WP_OVERVIEW_OF_NANOPARTICLE_EFFECTS	19	0.684726901105224	1.98959529938325	0.000215150435692892	0.00199866883401293	0.00134296404821141	4202	tags=58%	list=18%	signal=47%	COL4A1/PIK3CD/AKT3/CXCL8/IL6/LAMA3/BAX/FN1/PTGS2/BCL2/CDH3
REACTOME_INTERLEUKIN_15_SIGNALING	REACTOME_INTERLEUKIN_15_SIGNALING	14	0.734881019935658	1.99801530024891	0.000226954950795489	0.00209843952843276	0.00141000289596384	3361	tags=71%	list=15%	signal=61%	JAK3/GRB2/IL2RG/IL2RB/IL15RA/SHC1/STAT5A/STAT5B/IL15/JAK1
WP_ENTEROCYTE_CHOLESTEROL_METABOLISM	WP_ENTEROCYTE_CHOLESTEROL_METABOLISM	36	-0.534368	-1.98067	0.000227267818963837	0.00209843952843276	0.00141000289596384	5467	tags=64%	list=24%	signal=49%	NPC1L1/APOA1/APOB/LDLR/HSD17B7/DHCR24/SLC27A4/IDI1/PMVK/MSMO1/CYP51A1/LSS/FDFT1/NSDHL/HMGCS1/SQLE/FDPS/CD36/DHCR7/SC5D/TM7SF2/ACAT2/HMGCR
KEGG_MEDICUS_REFERENCE_DNA_REPLICATION_LICENSING	KEGG_MEDICUS_REFERENCE_DNA_REPLICATION_LICENSING	24	-0.618373	-2.05331	0.000229453993999255	0.00211222453086324	0.00141926544229147	4442	tags=50%	list=19%	signal=40%	MCM7/ORC5/ORC4/MCM2/CDT1/DBF4/CCNA2/ORC6/ORC1/CCNE2/MCM4/CDC7
KEGG_MEDICUS_REFERENCE_TCR_PLCG_ITPR_SIGNALING_PATHWAY	KEGG_MEDICUS_REFERENCE_TCR_PLCG_ITPR_SIGNALING_PATHWAY	19	0.683248868826537	1.98530061478817	0.000230381940503159	0.00211437883347327	0.00142071298122589	1895	tags=58%	list=8%	signal=53%	PLCG2/VAV1/LCK/LCP2/FYN/CD3D/VAV2/ZAP70/CD247/LAT/CD4
WP_GENETIC_CAUSES_OF_PORTOSINUSOIDAL_VASCULAR_DISEASE	WP_GENETIC_CAUSES_OF_PORTOSINUSOIDAL_VASCULAR_DISEASE	34	0.590524644198443	1.97149038644766	0.000232535459481158	0.00212773436948675	0.00142968695650657	2215	tags=38%	list=10%	signal=35%	KCNN3/BTK/NCF4/NCF1/CYBA/NCF2/TLR9/NOTCH4/ARHGAP31/TLR8/CXXC5/DLL4/CYBB
KEGG_NUCLEOTIDE_EXCISION_REPAIR	KEGG_NUCLEOTIDE_EXCISION_REPAIR	44	-0.515597	-1.97038	0.000238283900981718	0.00217380552781824	0.00146064351531497	4733	tags=52%	list=21%	signal=42%	ERCC6/ERCC5/CCNH/GTF2H3/RFC3/RAD23B/LIG1/POLE/CDK7/POLD2/RBX1/RFC1/GTF2H1/XPA/CETN2/GTF2H5/CUL4A/PCNA/RPA1/POLE3/RFC5/RFC2/POLE2
KEGG_MEDICUS_VARIANT_MUTATION_ACTIVATED_GNAS_TO_CRHR_PKA_ACTH_SIGNALING_PATHWAY	KEGG_MEDICUS_VARIANT_MUTATION_ACTIVATED_GNAS_TO_CRHR_PKA_ACTH_SIGNALING_PATHWAY	24	0.628043214850259	1.92256671637501	0.000241805584457281	0.00219934810698906	0.00147780632134929	5185	tags=58%	list=23%	signal=45%	CREB3L2/ADCY4/CREB3/PRKACB/ATF4/GNAS/ADCY3/CREB3L4/PRKACA/ADCY5/CREB3L1/POMC/ADCY8/CREB5
WP_CANCER_IMMUNOTHERAPY_BY_PD1_BLOCKADE	WP_CANCER_IMMUNOTHERAPY_BY_PD1_BLOCKADE	23	0.653372290223247	1.98153489877819	0.000248172164648974	0.0022505374573971	0.00151220194311483	6160	tags=83%	list=27%	signal=60%	BATF/LCK/CD3D/NFATC3/ZAP70/HLA-DRB1/CD8A/NFATC1/HLA-A/PDCD1/NFATC4/NFATC2/CD8B/STAT3/CD3E/IFNG/JUN/CD3G/NFKB1
KEGG_MEDICUS_REFERENCE_ITGA_B_RHOG_RAC_SIGNALING_PATHWAY	KEGG_MEDICUS_REFERENCE_ITGA_B_RHOG_RAC_SIGNALING_PATHWAY	28	0.615044086868071	1.96740610399225	0.000251550291637029	0.00226767378289357	0.00152371634143264	3070	tags=46%	list=13%	signal=40%	RAC2/ITGA8/ELMO1/ITGA4/ITGA7/ITGA1/ITGA5/ITGB1/ITGB7/ITGA11/ITGA9/FN1/ITGA10
REACTOME_ROLE_OF_LAT2_NTAL_LAB_ON_CALCIUM_MOBILIZATION	REACTOME_ROLE_OF_LAT2_NTAL_LAB_ON_CALCIUM_MOBILIZATION	20	0.664569919237554	1.96632973924245	0.000251541044657134	0.00226767378289357	0.00152371634143264	1683	tags=50%	list=7%	signal=46%	IGLV1-44/IGKV1-17/LAT2/IGLV6-57/LYN/GRB2/FCER1G/SHC1/FYN/IGHV1-69
BIOCARTA_ERAD_PATHWAY	BIOCARTA_ERAD_PATHWAY	19	0.681579389990085	1.98044964830787	0.000253229239587719	0.00227607520066011	0.00152936149976126	2796	tags=58%	list=12%	signal=51%	EDEM1/SEC61A1/MAN2A2/MAN1A1/MAN2B1/GANAB/MOGS/UGGT1/CANX/MAN1A2/MAN2C1
REACTOME_CD28_DEPENDENT_VAV1_PATHWAY	REACTOME_CD28_DEPENDENT_VAV1_PATHWAY	12	0.774160117116148	1.98598346260146	0.000254205430615603	0.00227626383144512	0.00152948824630292	1787	tags=50%	list=8%	signal=46%	VAV1/GRB2/LCK/FYN/CD86/PAK3
REACTOME_ELASTIC_FIBRE_FORMATION	REACTOME_ELASTIC_FIBRE_FORMATION	43	0.549099969004038	1.92567822426555	0.000254744327706854	0.00227626383144512	0.00152948824630292	4138	tags=49%	list=18%	signal=40%	ITGA8/LOXL2/EMILIN2/TGFB3/FBN1/ITGA5/ITGB1/LOXL3/EFEMP2/FBLN5/MFAP2/LOXL4/LOXL1/EMILIN1/TGFB2/FN1/FBLN1/TGFB1/LTBP2/FBLN2/LTBP1
KEGG_MEDICUS_REFERENCE_ARL8_REGULATED_MICROTUBULE_PLUS_END_DIRECTED_TRANSPORT	KEGG_MEDICUS_REFERENCE_ARL8_REGULATED_MICROTUBULE_PLUS_END_DIRECTED_TRANSPORT	28	-0.589	-2.03216	0.000257156669237897	0.00229110050049085	0.00153945743818932	1960	tags=39%	list=9%	signal=36%	PLEKHM2/ARL8B/TUBB4B/TUBA1C/TUBB3/TUBA1A/KIF5B/TUBA3C/BLOC1S2/TUBA4A/TUBB2A
KEGG_MEDICUS_VARIANT_MUTATION_CAUSED_ABERRANT_ABETA_TO_ANTEROGRADE_AXONAL_TRANSPORT	KEGG_MEDICUS_VARIANT_MUTATION_CAUSED_ABERRANT_ABETA_TO_ANTEROGRADE_AXONAL_TRANSPORT	20	-0.651251	-2.05441	0.000259826140681701	0.00230813484156602	0.00155090331019153	1528	tags=45%	list=7%	signal=42%	TUBB4B/TUBA1C/TUBB3/TUBA1A/TUBA3C/MAPT/CDK5R1/TUBA4A/TUBB2A
REACTOME_TRAFFICKING_AND_PROCESSING_OF_ENDOSOMAL_TLR	REACTOME_TRAFFICKING_AND_PROCESSING_OF_ENDOSOMAL_TLR	13	0.762241964191447	2.02109386747466	0.000266888724053921	0.00236398239009388	0.00158842891152043	1820	tags=69%	list=8%	signal=64%	HSP90B1/CTSS/CTSL/TLR9/CNPY3/TLR8/CTSB/CTSK/UNC93B1
KEGG_MEDICUS_ENV_FACTOR_ZN_TO_ANTEROGRADE_AXONAL_TRANSPORT	KEGG_MEDICUS_ENV_FACTOR_ZN_TO_ANTEROGRADE_AXONAL_TRANSPORT	16	-0.695656	-2.05918	0.000269183390687679	0.0023773964968851	0.00159744224221979	2046	tags=56%	list=9%	signal=51%	GSK3B/TUBB4B/TUBA1C/TUBB3/TUBA1A/TUBA3C/MAPT/TUBA4A/TUBB2A
WP_UNFOLDED_PROTEIN_RESPONSE	WP_UNFOLDED_PROTEIN_RESPONSE	24	0.626049101277821	1.91646233328099	0.000272268685820916	0.0023976956233998	0.00161108181904984	2480	tags=54%	list=11%	signal=48%	XBP1/ERN1/EIF2AK3/TXNIP/IL1B/DDIT3/BCL2L11/ATF6/BID/HSPA5/MBTPS1/BBC3/ATF4
KEGG_MEDICUS_REFERENCE_ACTH_CORTISOL_SIGNALING_PATHWAY	KEGG_MEDICUS_REFERENCE_ACTH_CORTISOL_SIGNALING_PATHWAY	32	0.586871203500905	1.9324383689648	0.000273460892653739	0.00240125458189033	0.00161347318735484	5185	tags=53%	list=23%	signal=41%	CREB3L2/ADCY4/CREB3/PRKACB/ATF4/GNAS/ADCY3/MRAP/CYP11B1/CREB3L4/PRKACA/ADCY5/CREB3L1/NR4A1/POMC/ADCY8/CREB5
REACTOME_GLOBAL_GENOME_NUCLEOTIDE_EXCISION_REPAIR_GG_NER	REACTOME_GLOBAL_GENOME_NUCLEOTIDE_EXCISION_REPAIR_GG_NER	83	-0.4086	-1.76955	0.000283116042462106	0.00247889247523574	0.00166564035870779	5226	tags=45%	list=23%	signal=35%	POLD3/COPS4/COPS2/ERCC5/YY1/CCNH/GTF2H3/RFC3/RAD23B/LIG1/COPS3/POLE/INO80D/UBE2N/CDK7/POLD2/RBX1/RFC1/GTF2H1/XPA/PIAS3/COPS5/CETN2/GTF2H5/INO80/SUMO1/CUL4A/RPS27A/PCNA/ACTL6A/RPA1/POLE3/RFC5/UBE2V2/RFC2/POLE2/LIG3
REACTOME_SEALING_OF_THE_NUCLEAR_ENVELOPE_NE_BY_ESCRT_III	REACTOME_SEALING_OF_THE_NUCLEAR_ENVELOPE_NE_BY_ESCRT_III	28	-0.586752	-2.0244	0.000288762206054147	0.00251388126241996	0.00168915034819644	1858	tags=39%	list=8%	signal=36%	SPAST/TUBB4B/TUBA1C/TUBB3/TUBA1A/TUBA3C/CHMP2B/TUBA4B/CHMP4C/TUBA4A/TUBB2A
KEGG_MEDICUS_PATHOGEN_HIV_GP120_TO_CXCR4_GNAQ_PLCB_G_CALCINEURIN	KEGG_MEDICUS_PATHOGEN_HIV_GP120_TO_CXCR4_GNAQ_PLCB_G_CALCINEURIN	15	0.726342194888211	2.00644384123139	0.000288468273054928	0.00251388126241996	0.00168915034819644	4070	tags=60%	list=18%	signal=49%	PLCG2/CXCR4/NFATC3/PPP3CB/PPP3CC/NFATC1/NFATC4/NFATC2/CCR5
KEGG_MEDICUS_PATHOGEN_SALMONELLA_SIFA_TO_MICROTUBULE_PLUS_END_DIRECTED_TRANSPORT	KEGG_MEDICUS_PATHOGEN_SALMONELLA_SIFA_TO_MICROTUBULE_PLUS_END_DIRECTED_TRANSPORT	22	-0.624527	-2.04006	0.000291177908581588	0.00252768970782934	0.00169842864654728	1960	tags=41%	list=9%	signal=37%	PLEKHM2/TUBB4B/TUBA1C/TUBB3/TUBA1A/KIF5B/TUBA3C/TUBA4A/TUBB2A
WP_GLYCOSAMINOGLYCAN_SYNTHESIS_IN_FIBROBLASTS	WP_GLYCOSAMINOGLYCAN_SYNTHESIS_IN_FIBROBLASTS	41	0.530358894137119	1.83907823271018	0.000293015181644752	0.00253641266611239	0.0017042898573536	4414	tags=39%	list=19%	signal=32%	CHST15/CHST11/CHST12/CSGALNACT1/CHPF2/CHPF/B4GALT7/CHSY3/XYLT2/B3GALT6/B3GAT3/HS6ST2/CHST7/CHST14/EXTL1/HS6ST3
REACTOME_SYNDECAN_INTERACTIONS	REACTOME_SYNDECAN_INTERACTIONS	25	0.63449803641783	1.9683510446137	0.000301719362357653	0.0026021675575826	0.00174847249218322	7154	tags=76%	list=31%	signal=52%	SDC2/ITGB1/FGF2/COL5A1/FN1/THBS1/TGFB1/ACTN1/COL5A2/COL3A1/PRKCA/COL1A2/SDC1/SDC3/ITGB4/COL1A1/ITGB3/ITGA6/ITGAV
REACTOME_MRNA_SPLICING	REACTOME_MRNA_SPLICING	203	-0.310256	-1.55627	0.000302319433995485	0.0026021675575826	0.00174847249218322	6827	tags=40%	list=30%	signal=29%	CDC40/BUD13/CWC25/RNPS1/AQR/PPP1R8/SF3B4/GPKOW/POLR2L/DHX15/IK/PRPF4/NCBP1/UPF3B/DHX9/YBX1/SRRM2/SF3B6/RNPC3/SRSF3/SRSF12/SDE2/ZNF830/HNRNPA1/PUF60/POLR2B/BUD31/CHERP/SMU1/EIF4A3/MAGOHB/PPIH/PPIL1/HNRNPA2B1/CDC5L/SF3A3/TRA2B/SLU7/XAB2/FAM32A/HNRNPD/CCAR1/PRPF31/MAGOH/TCERG1/SRSF1/PRPF18/HNRNPL/SRSF11/PRPF4B/PLRG1/SNRPD1/PPIG/SNRPE/DDX46/C9orf78/GCFC2/LSM3/ALYREF/WDR70/SF3B3/PRPF40A/PTBP1/LSM5/HNR…
REACTOME_TCF_DEPENDENT_SIGNALING_IN_RESPONSE_TO_WNT	REACTOME_TCF_DEPENDENT_SIGNALING_IN_RESPONSE_TO_WNT	167	-0.32643	-1.60786	0.000306763812322304	0.00263298404548186	0.00176917899174761	4799	tags=35%	list=21%	signal=28%	AXIN2/DVL1/FRAT2/PSME3/RNF43/CDC73/CTNNB1/LRP6/PSMD10/WNT4/PSMD14/USP34/KREMEN1/TCF7L1/PSMD6/USP8/PSMC1/FZD1/MYC/CSNK2A1/PPP2CA/PSMD2/KAT5/HDAC1/PSMC6/RBX1/EP300/FZD6/BTRC/RBBP5/PSMC5/PSMD11/PSMD5/CREBBP/GSK3B/CUL3/YWHAZ/PSMD7/PPP2R5D/FZD5/PPP2R1B/RPS27A/PSMA4/PPP2R5A/ASH2L/APC/LEO1/RYK/SOX7/FZD8/SMARCA4/CSNK1A1/PPP2CB/LGR4/SOX2/ZNRF3/CTNNBIP1/SOX6
REACTOME_OTHER_SEMAPHORIN_INTERACTIONS	REACTOME_OTHER_SEMAPHORIN_INTERACTIONS	19	0.673848219693734	1.95798536356088	0.000314155538709726	0.00268885372597903	0.00180671946419402	4305	tags=63%	list=19%	signal=51%	PLXNC1/PLXND1/ITGA1/PTPRC/SEMA6D/ITGB1/TYROBP/SEMA6A/CD72/PLXNA4/SEMA4A/SEMA4D
REACTOME_N_GLYCAN_TRIMMING_IN_THE_ER_AND_CALNEXIN_CALRETICULIN_CYCLE	REACTOME_N_GLYCAN_TRIMMING_IN_THE_ER_AND_CALNEXIN_CALRETICULIN_CYCLE	33	0.566930898188183	1.87817693955442	0.00032448716624616	0.00276176646802248	0.00185571166818224	2167	tags=42%	list=9%	signal=38%	SEL1L/EDEM1/DERL1/EDEM2/MLEC/GANAB/MOGS/UGGT1/UGGT2/CANX/DERL2/OS9/NGLY1/PDIA3
REACTOME_CD28_CO_STIMULATION	REACTOME_CD28_CO_STIMULATION	33	0.566646045946588	1.8772332568004	0.00032448716624616	0.00276176646802248	0.00185571166818224	2454	tags=33%	list=11%	signal=30%	VAV1/LYN/GRB2/PIK3R3/LCK/FYN/CD86/TRIB3/AKT3/PAK3/PRR5
REACTOME_RND3_GTPASE_CYCLE	REACTOME_RND3_GTPASE_CYCLE	41	-0.518788	-1.95833	0.000328241596868204	0.0027705045586078	0.00186158304682507	1487	tags=34%	list=6%	signal=32%	ARHGAP35/CKB/VANGL1/KTN1/VANGL2/ARHGAP5/SCRIB/RASAL2/DST/DSP/PTPN13/TMOD3/DSG1/FAM83B
KEGG_MEDICUS_REFERENCE_CRHR_PKA_ACTH_SIGNALING_PATHWAY	KEGG_MEDICUS_REFERENCE_CRHR_PKA_ACTH_SIGNALING_PATHWAY	27	0.613385872957151	1.94400706627183	0.000328238421426481	0.0027705045586078	0.00186158304682507	5185	tags=56%	list=23%	signal=43%	CREB3L2/ADCY4/CREB3/PRKACB/ATF4/GNAS/ADCY3/CREB3L4/CRH/PRKACA/ADCY5/CREB3L1/POMC/ADCY8/CREB5
WP_ONCOSTATIN_M_SIGNALING	WP_ONCOSTATIN_M_SIGNALING	64	0.484093324209826	1.82746594128003	0.000327471152591323	0.0027705045586078	0.00186158304682507	3519	tags=38%	list=15%	signal=32%	JAK3/PRKCB/GRB2/CASP3/PTK2B/SHC1/PXN/PRKCD/MMP13/TYK2/SOCS3/TIMP3/MMP3/MMP1/STAT5B/SERPINE1/IRS1/MAP2K1/IL6ST/OSMR/CDKN1B/JAK1/EGR1/HIF1A
KEGG_MEDICUS_REFERENCE_PRNP_PI3K_NOX2_SIGNALING_PATHWAY	KEGG_MEDICUS_REFERENCE_PRNP_PI3K_NOX2_SIGNALING_PATHWAY	29	0.599856889097172	1.93853324177224	0.000344715592668474	0.00290151494712939	0.00194961275876761	5185	tags=62%	list=23%	signal=48%	RAC2/CREB3L2/NCF4/NCF1/CYBA/NCF2/CREB3/FYN/PIK3CD/PRKCD/CYBB/ATF4/EGR1/CREB3L4/CREB3L1/CAV3/CAV1/CREB5
REACTOME_O_LINKED_GLYCOSYLATION	REACTOME_O_LINKED_GLYCOSYLATION	102	0.418987594649448	1.7042997601458	0.000346999685842706	0.00291269433267968	0.00195712451490231	5271	tags=42%	list=23%	signal=33%	ST6GAL1/ADAMTS9/ST3GAL2/C1GALT1C1/ST3GAL1/ST6GALNAC4/ADAMTS6/CFP/GALNT5/POFUT2/ADAMTS2/SPON1/ADAMTS3/ADAMTS5/MUC1/B3GNT3/ADAMTSL1/MUC4/POMT1/ADAMTS20/ADAMTS10/GALNT8/B3GNT7/ADAMTS15/ADAMTS1/THBS1/GALNT15/B3GNT9/ADAMTSL2/THSD7A/MUC6/GALNT10/ST3GAL4/POMGNT1/THBS2/ADAMTSL5/MUC13/B4GALT5/POMT2/MUC20/ST6GALNAC3/GALNT6/GALNT9
REACTOME_GAP_JUNCTION_TRAFFICKING_AND_REGULATION	REACTOME_GAP_JUNCTION_TRAFFICKING_AND_REGULATION	45	-0.499416	-1.92243	0.00034799773985796	0.00291304701469012	0.00195736149226065	1528	tags=33%	list=7%	signal=31%	TUBB4B/TUBA1C/GJB2/TUBB3/GJB5/TUBA1A/GJA1/TJP1/TUBA3C/TUBA4B/GJB6/CLTB/TUBA4A/TUBB2A/GJA3
REACTOME_ISG15_ANTIVIRAL_MECHANISM	REACTOME_ISG15_ANTIVIRAL_MECHANISM	69	-0.427066	-1.78212	0.000353401935225686	0.00295017999077442	0.00198231222498618	5023	tags=45%	list=22%	signal=35%	EIF4E2/FLNB/NUP93/EIF4A3/EIF4G2/NUP188/IFIT1/EIF4A1/EIF4G3/NUP155/NUP160/NUP133/UBE2N/MX1/UBE2E1/RAE1/KPNA2/BECN1/KPNB1/NUP88/NUP35/RPS27A/NUP54/NUP153/EIF4G1/RANBP2/SEH1L/EIF4E/KPNA3/EIF4E3/KPNA4
REACTOME_TRANSCRIPTIONAL_REGULATION_BY_THE_AP_2_TFAP2_FAMILY_OF_TRANSCRIPTION_FACTORS	REACTOME_TRANSCRIPTIONAL_REGULATION_BY_THE_AP_2_TFAP2_FAMILY_OF_TRANSCRIPTION_FACTORS	35	-0.532882	-1.96231	0.000356398568551524	0.00296706677152047	0.0019936589468873	3350	tags=63%	list=15%	signal=54%	WWOX/CGA/CDKN1A/YY1/HSPD1/MYC/NPM1/ATAD2/EP300/TFAP2E/CREBBP/KDM5B/SUMO1/DEK/CITED4/YEATS4/ERBB2/KCTD1/EGFR/KCTD15/TFAP2C/TFAP2A
WP_SELECTIVE_EXPRESSION_OF_CHEMOKINE_RECEPTORS_DURING_TCELL_POLARIZATION	WP_SELECTIVE_EXPRESSION_OF_CHEMOKINE_RECEPTORS_DURING_TCELL_POLARIZATION	29	0.597760274887241	1.93175769844683	0.00035962207072398	0.00298574509399446	0.00200620945807584	5655	tags=66%	list=25%	signal=49%	CXCR4/TGFB3/CCR1/CCR2/CCR7/CCL3/CD4/CCL4/IL18R1/TGFB2/TGFB1/CSF2/CD40LG/CCR5/IFNGR1/IL4R/IFNG/IL12A/IL5
PID_SYNDECAN_1_PATHWAY	PID_SYNDECAN_1_PATHWAY	46	0.526848055964681	1.85812009889729	0.000366811149979261	0.00303715645105111	0.00204075425260201	4223	tags=52%	list=18%	signal=43%	COL15A1/COL4A1/MMP7/COL4A3/COL4A4/MMP9/CCL5/COL9A3/COL13A1/COL5A1/SDCBP/MMP1/COL12A1/COL8A2/COL14A1/COL6A3/COL11A2/TGFB1/COL8A1/COL6A2/PRKACA/COL5A2/COL3A1/COL11A1
REACTOME_ATF6_ATF6_ALPHA_ACTIVATES_CHAPERONES	REACTOME_ATF6_ATF6_ALPHA_ACTIVATES_CHAPERONES	12	0.7662156758326	1.96560327424003	0.000372154633028653	0.00307304923262413	0.00206487166236123	3324	tags=75%	list=15%	signal=64%	XBP1/HSP90B1/DDIT3/ATF6/HSPA5/MBTPS1/NFYA/ATF4/CALR
KEGG_MEDICUS_REFERENCE_ITGA_B_TALIN_VINCULIN_SIGNALING_PATHWAY	KEGG_MEDICUS_REFERENCE_ITGA_B_TALIN_VINCULIN_SIGNALING_PATHWAY	29	0.596358870158521	1.92722883547771	0.000374528554317798	0.00307597979786073	0.00206684079485918	5281	tags=55%	list=23%	signal=42%	ITGA8/ITGA4/ITGA7/ITGA1/ITGA5/PXN/ITGB1/ITGB7/ITGA11/ITGA9/FN1/ITGA10/ACTN1/ITGA3/TLN2/ACTB
PID_MTOR_4PATHWAY	PID_MTOR_4PATHWAY	68	-0.438342	-1.83436	0.000373996186522144	0.00307597979786073	0.00206684079485918	5696	tags=49%	list=25%	signal=37%	SGK1/RRAGB/RB1CC1/NRAS/RRAGA/RAC1/YY1/ULK1/YWHAE/YWHAH/EIF4A1/PDPK1/ULK2/YWHAB/SREBF1/POLDIP3/CYCS/RRAGC/PLD1/RRN3/HRAS/YWHAZ/MAPK1/EEF2K/KRAS/BRAF/EIF4E/YWHAQ/CLIP1/SFN/DEPTOR/BNIP3/RRAGD
REACTOME_RAC1_GTPASE_CYCLE	REACTOME_RAC1_GTPASE_CYCLE	180	0.364037660968684	1.61228503287964	0.000379585424108987	0.00310913114854861	0.00208911615702314	2985	tags=28%	list=13%	signal=24%	TAGAP/ARHGAP25/ARHGAP9/DOCK2/NCF4/ARHGDIB/ARHGAP15/NCF1/NCKAP1L/VAV1/PREX1/CYBA/NCF2/DOCK8/CYFIP2/GIT2/WIPF1/CHN1/PIK3R3/ARHGEF15/WAS/FMNL1/ARAP3/ARHGEF6/SLC1A5/VAV2/FARP1/ITGB1/ARHGAP31/GMIP/DLC1/PKN1/ARHGAP29/FGD5/ARHGAP30/DOCK4/ARHGAP4/FERMT2/IQGAP2/PAK3/CDC42BPA/AMIGO2/CYBB/DOCK10/EMD/RASGRF2/DEF6/FAM13A/ARHGEF25/ARHGAP26
REACTOME_RND2_GTPASE_CYCLE	REACTOME_RND2_GTPASE_CYCLE	40	-0.518223	-1.93256	0.000381410101499675	0.00311570128490485	0.00209353082380942	3012	tags=40%	list=13%	signal=35%	ARHGAP1/PIK3R2/DLG5/ARHGAP35/VANGL1/FRS2/KTN1/VANGL2/ARHGAP5/LRRC1/SCRIB/DST/PTPN13/DSG1/FAM83B/ALDH3A2
KEGG_MEDICUS_REFERENCE_BCR_BCAP_CD19_PI3K_SIGNALING_PATHWAY	KEGG_MEDICUS_REFERENCE_BCR_BCAP_CD19_PI3K_SIGNALING_PATHWAY	14	0.721079454822767	1.96049121469646	0.000393773337071754	0.00320809454026105	0.00215561255447386	1414	tags=57%	list=6%	signal=54%	CD19/PIK3AP1/LYN/PIK3R3/CR2/PIK3CD/AKT3/IFITM1
REACTOME_GAP_JUNCTION_ASSEMBLY	REACTOME_GAP_JUNCTION_ASSEMBLY	33	-0.543255	-1.96082	0.000397312672671632	0.00322829790301457	0.00216918778483179	1528	tags=39%	list=7%	signal=37%	TUBB4B/TUBA1C/GJB2/TUBB3/GJB5/TUBA1A/GJA1/TUBA3C/TUBA4B/GJB6/TUBA4A/TUBB2A/GJA3
KEGG_MEDICUS_REFERENCE_CXCR4_GNAQ_PLCB_G_CALCINEURIN_SIGNALING_PATHWAY	KEGG_MEDICUS_REFERENCE_CXCR4_GNAQ_PLCB_G_CALCINEURIN_SIGNALING_PATHWAY	19	0.668063168071874	1.94117587134586	0.000401812374542025	0.00324082638567531	0.00217760603877446	4282	tags=58%	list=19%	signal=47%	PLCG2/CXCR4/CXCL12/NFATC3/PPP3CB/PPP3CC/NFATC1/PLCB2/NFATC4/NFATC2/PLCB1
WP_PARKINUBIQUITIN_PROTEASOMAL_SYSTEM_PATHWAY	WP_PARKINUBIQUITIN_PROTEASOMAL_SYSTEM_PATHWAY	65	-0.447026	-1.85278	0.000401437683388689	0.00324082638567531	0.00217760603877446	4136	tags=43%	list=18%	signal=35%	PSMD10/PSMD14/TUBA1B/SIAH2/PSMD6/PSMC1/HSPA1A/HSPA4/PSMD2/PSMC6/PSMC5/PSMD11/PSMD5/RNF19A/PSMD7/UBE2G1/TUBB4B/TUBA1C/HSPA14/TUBB3/GPR37/TUBA1A/TUBA3C/TUBA4B/SIAH1/HSPA2/TUBA4A/TUBB2A
REACTOME_FCERI_MEDIATED_MAPK_ACTIVATION	REACTOME_FCERI_MEDIATED_MAPK_ACTIVATION	36	0.549921349168981	1.84092261924389	0.000402045413122832	0.00324082638567531	0.00217760603877446	1835	tags=36%	list=8%	signal=33%	PLCG2/IGLV1-44/IGKV1-17/IGLV6-57/VAV1/LYN/GRB2/FCER1G/SHC1/LCP2/VAV2/IGHV1-69/LAT
REACTOME_ENDOSOMAL_VACUOLAR_PATHWAY	REACTOME_ENDOSOMAL_VACUOLAR_PATHWAY	11	0.776379570353545	1.94092024325458	0.000403794439595026	0.00324633682703442	0.00218130866549736	2419	tags=82%	list=11%	signal=73%	CTSS/HLA-C/CTSL/HLA-B/HLA-G/B2M/HLA-F/HLA-A/HLA-E
WP_PRION_DISEASE_PATHWAY	WP_PRION_DISEASE_PATHWAY	32	0.57649883252715	1.89828442253285	0.00040754583407619	0.00326787409586881	0.00219578018636617	2773	tags=44%	list=12%	signal=39%	MEF2C/IRF4/HSP90B1/POU2F2/PAX5/CASP3/BATF/FYN/EBF1/RFX5/HSPA5/PDIA3/SPI1/FGFR1
REACTOME_THE_ROLE_OF_GTSE1_IN_G2_M_PROGRESSION_AFTER_G2_CHECKPOINT	REACTOME_THE_ROLE_OF_GTSE1_IN_G2_M_PROGRESSION_AFTER_G2_CHECKPOINT	71	-0.428836	-1.79995	0.000411760366675827	0.00329300219753608	0.00221266449284289	5322	tags=42%	list=23%	signal=33%	TP53/PSMB7/PSMC2/CDKN1A/MAPRE1/PSME3/PSMD10/PSMD14/TUBA1B/PSMD6/PSMC1/CCNB2/PSMD2/PSMC6/CDK1/PSMC5/PSMD11/PSMD5/PSMD7/RPS27A/TUBB4B/PSMA4/TUBA1C/FKBPL/TUBB3/TUBA1A/TUBA3C/TUBA4B/TUBA4A/TUBB2A
BIOCARTA_FCER1_PATHWAY	BIOCARTA_FCER1_PATHWAY	37	0.548127560960912	1.85933304090899	0.000413022038058319	0.00329444541875313	0.0022136342353911	4100	tags=46%	list=18%	signal=38%	PIK3CG/BTK/VAV1/PRKCB/LYN/GRB2/FCER1G/SHC1/NFATC3/PPP3CB/PPP3CC/NFATC1/MAP2K1/NFATC4/NFATC2/SYK/FOS
REACTOME_HIV_LIFE_CYCLE	REACTOME_HIV_LIFE_CYCLE	140	-0.351063	-1.67865	0.000416330063873258	0.00331216110867315	0.00222553792561079	4911	tags=35%	list=21%	signal=28%	POLR2B/UBAP1/NUP93/NUP188/NELFB/CCNH/VPS37C/GTF2H3/CHMP5/XRCC5/CCNT2/LIG1/MVB12A/NUP155/TAF2/CHMP4B/TAF7L/NUP160/NUP133/CDK7/GTF2H1/TAF11/TSG101/RAE1/TAF4/RAN/VPS4B/NMT2/VPS37A/TAF9B/NUP88/NUP35/GTF2H5/TAF1/RANGAP1/POLR2I/RPS27A/NUP54/NUP153/RANBP2/XRCC6/PPIA/TAF13/SEH1L/GTF2F2/CHMP2B/VTA1/PDCD6IP/CHMP4C
REACTOME_DISEASES_ASSOCIATED_WITH_N_GLYCOSYLATION_OF_PROTEINS	REACTOME_DISEASES_ASSOCIATED_WITH_N_GLYCOSYLATION_OF_PROTEINS	20	0.650656752892902	1.92516345717253	0.0004219405902594	0.00334805463156352	0.00224965583348282	5366	tags=75%	list=23%	signal=57%	NEU1/MGAT2/GLB1/MOGS/DPAGT1/ALG2/ALG8/ALG14/ALG9/ALG12/ALG1/B4GALT1/CTSA/RFT1/ALG3
REACTOME_RHO_GTPASES_ACTIVATE_IQGAPS	REACTOME_RHO_GTPASES_ACTIVATE_IQGAPS	27	-0.576396	-1.97003	0.00042589584163226	0.00337066137520389	0.0022648459657546	2102	tags=41%	list=9%	signal=37%	CTNNA1/TUBB4B/TUBA1C/TUBB3/TUBA1A/TUBA3C/CLIP1/TUBA4B/TUBA4A/TUBB2A/CDH1
WP_GLYCOSYLATION_AND_RELATED_CONGENITAL_DEFECTS	WP_GLYCOSYLATION_AND_RELATED_CONGENITAL_DEFECTS	24	0.617626626363474	1.89067944198157	0.000432425757967099	0.00341347483037759	0.00229361357852743	5932	tags=79%	list=26%	signal=59%	MGAT2/MOGS/TUSC3/DPAGT1/ALG2/ALG8/ALG14/DPM3/ALG9/PMM2/ALG12/ALG1/MPI/B4GALT1/ALG3/DPM2/DOLK/MAGT1/ALG11
WP_PLEURAL_MESOTHELIOMA	WP_PLEURAL_MESOTHELIOMA	425	0.297970869150639	1.43552283576653	0.000441165835919691	0.00347346848074237	0.002333925066949	5158	tags=34%	list=23%	signal=27%	PIK3CG/PDK1/RASSF6/COL4A1/KDR/CDH5/RASSF2/COL4A2/TEK/LAMC1/INSR/CXCL1/RASSF4/ITGA4/GRB2/CSF3/MAP4K1/COL4A3/PODXL/ITGB2/SELE/SFRP4/CSF1R/WNT5B/ITGA1/IL1B/PDGFRB/ACTA2/LAMA1/SHC1/MAPKAPK2/LAMA4/COL4A4/DDIT3/ATM/MMP9/PDGFD/LEF1/CXCL12/PIK3CD/CCL5/OGT/ITGB1/FABP4/FZD2/MMP14/FLT3/PDGFB/MCL1/CTHRC1/WNT2/AKT3/FGF2/SOX17/PDGFA/BAG2/LAMC2/BMI1/CCND2/CXCL5/MMP2/PRSS23/PAK3/CDH11/IGF2/MMP3/LAMB1/PDGFRA/ANGP…
WP_FIBRIN_COMPLEMENT_RECEPTOR_3_SIGNALING	WP_FIBRIN_COMPLEMENT_RECEPTOR_3_SIGNALING	43	0.536528478790379	1.88159035991014	0.000483361450181416	0.00378952475219964	0.00254629252000356	5630	tags=47%	list=25%	signal=35%	LY96/CD14/ITGAM/ITGB2/PLAT/TYROBP/CXCL3/TLR4/TICAM2/LBP/IL6/IRF3/CBLB/FGB/IKBKG/SYK/IRAK2/IRAK1/CCL2/TIRAP
WP_IL26_SIGNALING	WP_IL26_SIGNALING	45	0.52800251276191	1.8472631376351	0.000483795578800676	0.00378952475219964	0.00254629252000356	3719	tags=44%	list=16%	signal=37%	CASP3/IL1B/ACTA2/DDIT3/MMP9/ICAM1/CXCL8/TYK2/SOCS3/CTSK/NFATC1/IL6/MMP1/EPHA3/BAX/IL10RB/IL10/JAK1/CSF2/IL26
REACTOME_SYNTHESIS_OF_BILE_ACIDS_AND_BILE_SALTS_VIA_27_HYDROXYCHOLESTEROL	REACTOME_SYNTHESIS_OF_BILE_ACIDS_AND_BILE_SALTS_VIA_27_HYDROXYCHOLESTEROL	14	-0.714267	-2.04005	0.000487106150044822	0.00380567292099121	0.00255714294692896	4783	tags=64%	list=21%	signal=51%	CYP7A1/AKR1C3/RXRA/CYP7B1/HSD3B7/NCOA2/AKR1C4/AKR1C2/AKR1C1
WP_NUCLEOTIDE_EXCISION_REPAIR_IN_XERODERMA_PIGMENTOSUM	WP_NUCLEOTIDE_EXCISION_REPAIR_IN_XERODERMA_PIGMENTOSUM	57	-0.462313	-1.86191	0.000502585455960658	0.00389206367743922	0.00261519142301117	5297	tags=51%	list=23%	signal=39%	SLX4IP/POLD3/ERCC6/HMGN1/CCNH/GTF2H3/XAB2/RFC3/RAD23B/LIG1/POLE/CDK7/POLD2/RBX1/RFC1/GTF2H1/XPA/USP7/CETN2/GTF2H5/CUL4A/PCNA/BRCA1/RPA1/POLE3/RFC5/RFC2/POLE2/LIG3
WP_ENDOCHONDRAL_OSSIFICATION	WP_ENDOCHONDRAL_OSSIFICATION	63	0.482024942260514	1.81322676957462	0.00050176449082642	0.00389206367743922	0.00261519142301117	3790	tags=44%	list=17%	signal=37%	MEF2C/BMP6/CHST11/PLAT/RUNX3/MGP/MMP9/FGF2/DDR2/RUNX2/MMP13/ALPL/TIMP3/IGF2/ADAMTS5/SERPINH1/STAT5B/FGFR1/TGFB2/ADAMTS1/IGF1/TGFB1/SPP1/PLAU/PTHLH/ACAN/FRZB/PRKACA
WP_ENDOCHONDRAL_OSSIFICATION_WITH_SKELETAL_DYSPLASIAS	WP_ENDOCHONDRAL_OSSIFICATION_WITH_SKELETAL_DYSPLASIAS	63	0.482024942260514	1.81322676957462	0.00050176449082642	0.00389206367743922	0.00261519142301117	3790	tags=44%	list=17%	signal=37%	MEF2C/BMP6/CHST11/PLAT/RUNX3/MGP/MMP9/FGF2/DDR2/RUNX2/MMP13/ALPL/TIMP3/IGF2/ADAMTS5/SERPINH1/STAT5B/FGFR1/TGFB2/ADAMTS1/IGF1/TGFB1/SPP1/PLAU/PTHLH/ACAN/FRZB/PRKACA
WP_PATHWAYS_AFFECTED_IN_ADENOID_CYSTIC_CARCINOMA	WP_PATHWAYS_AFFECTED_IN_ADENOID_CYSTIC_CARCINOMA	61	-0.434903	-1.77035	0.000503273084644257	0.00389206367743922	0.00261519142301117	5504	tags=48%	list=24%	signal=36%	MORF4L1/TP53/BCORL1/NSD1/KMT2C/SMARCA2/PTEN/TLK1/MAGI2/MYC/MAX/EP300/BCOR/UHRF1/BRD1/SMARCE1/CREBBP/HRAS/CHEK1/BRCA1/KDM6A/MYB/CMTR2/ERBB2/CEBPA/MAML3/PRKDC/IL17RD/FOXP2
REACTOME_CYCLIN_A_B1_B2_ASSOCIATED_EVENTS_DURING_G2_M_TRANSITION	REACTOME_CYCLIN_A_B1_B2_ASSOCIATED_EVENTS_DURING_G2_M_TRANSITION	24	-0.596322	-1.98009	0.000505893533920591	0.00389654666715464	0.00261820367492297	5850	tags=58%	list=26%	signal=43%	XPO1/PPP2R1A/CCNH/PPME1/LCMT1/PPP2CA/CCNB2/CDK7/CDK1/CCNA2/PPP2R2A/PPP2R1B/WEE1/PPP2CB
KEGG_MEDICUS_REFERENCE_IL2_FAMILY_TO_JAK_STAT_SIGNALING_PATHWAY	KEGG_MEDICUS_REFERENCE_IL2_FAMILY_TO_JAK_STAT_SIGNALING_PATHWAY	23	0.636970583165442	1.93179211748657	0.000506410397175332	0.00389654666715464	0.00261820367492297	4589	tags=57%	list=20%	signal=45%	JAK3/IL2RG/IL21R/IL2RB/IL15RA/IL7R/STAT5A/STAT5B/IL15/IL2RA/JAK1/IL4R/STAT3
REACTOME_SNRNP_ASSEMBLY	REACTOME_SNRNP_ASSEMBLY	51	-0.470826	-1.85475	0.000518115387274117	0.00397656822424241	0.00267197249966368	4825	tags=45%	list=21%	signal=36%	NUP93/NUP188/GEMIN2/NUP155/DDX20/NUP160/NUP133/SNRPD1/GEMIN4/SNRPE/RAE1/PHAX/SMN1/NUP88/NUP35/WDR77/NUP54/NUP153/RANBP2/SEH1L/SNRPF/SNRPD3/TGS1
KEGG_MEDICUS_REFERENCE_MICROTUBULE_DEPOLYMERIZATION_AT_THE_MINUS_ENDS	KEGG_MEDICUS_REFERENCE_MICROTUBULE_DEPOLYMERIZATION_AT_THE_MINUS_ENDS	17	-0.654465	-1.98055	0.000534491190575058	0.00408897613862788	0.00274750266513438	1528	tags=41%	list=7%	signal=38%	TUBB4B/TUBA1C/TUBB3/TUBA1A/TUBA3C/TUBA4A/TUBB2A
BIOCARTA_MHC_PATHWAY	BIOCARTA_MHC_PATHWAY	12	0.759649713087121	1.94875935120619	0.000535445185202667	0.00408897613862788	0.00274750266513438	3492	tags=58%	list=15%	signal=49%	HLA-DRA/PSMB9/B2M/CD74/HLA-DRB1/HLA-A/PSMB8
BIOCARTA_NKT_PATHWAY	BIOCARTA_NKT_PATHWAY	26	0.593517606878487	1.87053284001364	0.000542673742158358	0.00413381723089129	0.0027776327065737	4369	tags=58%	list=19%	signal=47%	CXCR4/TGFB3/CCR1/CCR7/CCL3/CD4/CCL4/IL18R1/TGFB2/TGFB1/CSF2/CD40LG/CCR5/IFNGR1/IL4R
KEGG_MEDICUS_REFERENCE_PROMOTION_OF_MICROTUBULE_GROWTH	KEGG_MEDICUS_REFERENCE_PROMOTION_OF_MICROTUBULE_GROWTH	19	-0.646591	-2.03667	0.000556202899404978	0.0042263098116882	0.0028397811769069	1528	tags=42%	list=7%	signal=39%	TUBB4B/TUBA1C/TUBB3/TUBA1A/TUBA3C/CLIP1/TUBA4A/TUBB2A
KEGG_ASTHMA	KEGG_ASTHMA	27	0.602472854882265	1.90942038081452	0.000561704440643681	0.00425749609612263	0.00286073615357937	3160	tags=48%	list=14%	signal=42%	HLA-DOB/HLA-DMA/FCER1G/HLA-DMB/HLA-DQB1/CD40/HLA-DRA/HLA-DRB1/HLA-DPA1/HLA-DQA1/HLA-DOA/HLA-DPB1/IL10
KEGG_MEDICUS_VARIANT_MUTATION_CAUSED_ABERRANT_HTT_TO_ANTEROGRADE_AXONAL_TRANSPORT	KEGG_MEDICUS_VARIANT_MUTATION_CAUSED_ABERRANT_HTT_TO_ANTEROGRADE_AXONAL_TRANSPORT	23	-0.610443	-2.00063	0.000571606457039643	0.0043217986962774	0.00290394295139638	1528	tags=35%	list=7%	signal=32%	TUBB4B/TUBA1C/TUBB3/TUBA1A/KIF5B/TUBA3C/TUBA4A/TUBB2A
KEGG_MEDICUS_REFERENCE_ANTEROGRADE_AXONAL_TRANSPORT	KEGG_MEDICUS_REFERENCE_ANTEROGRADE_AXONAL_TRANSPORT	21	-0.624745	-2.0157	0.000584097988358651	0.00440531329338814	0.00296005885189572	1528	tags=38%	list=7%	signal=36%	TUBB4B/TUBA1C/TUBB3/TUBA1A/KIF5B/TUBA3C/TUBA4A/TUBB2A
REACTOME_ACTIVATION_OF_ATR_IN_RESPONSE_TO_REPLICATION_STRESS	REACTOME_ACTIVATION_OF_ATR_IN_RESPONSE_TO_REPLICATION_STRESS	37	-0.511899	-1.8882	0.000591399113569568	0.00444936567665796	0.00298965893669346	4760	tags=46%	list=21%	signal=36%	ATRIP/MCM7/ORC5/ORC4/RFC3/MCM10/MCM2/HUS1/DBF4/ORC6/CHEK1/RPA1/RFC5/ORC1/MCM4/RFC2/CDC7
REACTOME_ATF6_ATF6_ALPHA_ACTIVATES_CHAPERONE_GENES	REACTOME_ATF6_ATF6_ALPHA_ACTIVATES_CHAPERONE_GENES	10	0.778965684052273	1.9314018037074	0.000619811787366939	0.0046217563287683	0.00310549325806379	3324	tags=80%	list=15%	signal=68%	XBP1/HSP90B1/DDIT3/ATF6/HSPA5/NFYA/ATF4/CALR
WP_CHOLESTEROL_METABOLISM_WITH_BLOCH_AND_KANDUTSCHRUSSELL_PATHWAYS	WP_CHOLESTEROL_METABOLISM_WITH_BLOCH_AND_KANDUTSCHRUSSELL_PATHWAYS	46	-0.490732	-1.88879	0.000615928882852877	0.0046217563287683	0.00310549325806379	4532	tags=57%	list=20%	signal=45%	HSD17B7/DHCR24/FASN/ACSL1/ABCG1/GGPS1/SREBF2/SREBF1/IDI1/PMVK/MSMO1/CYP51A1/LSS/FDFT1/NSDHL/HMGCS1/ACSL3/SQLE/FDPS/DHCR7/SCD/SC5D/TM7SF2/ACAT2/ELOVL4/HMGCR
REACTOME_AGGREPHAGY	REACTOME_AGGREPHAGY	38	-0.501666	-1.84233	0.00062038015702863	0.0046217563287683	0.00310549325806379	4011	tags=45%	list=18%	signal=37%	TUBA1B/IFT88/UBE2N/DYNC1H1/ARL13B/RPS27A/TUBB4B/TUBA1C/DYNC1I2/TUBB3/TUBA1A/TUBA3C/DYNC1LI1/TUBA4B/DYNLL1/TUBA4A/TUBB2A
WP_TYPE_II_INTERFERON_SIGNALING	WP_TYPE_II_INTERFERON_SIGNALING	36	0.539790122825843	1.80700721704329	0.000619971342309365	0.0046217563287683	0.00310549325806379	2249	tags=36%	list=10%	signal=33%	IRF4/IL1B/IRF1/IRF8/HLA-B/ICAM1/STAT2/PRKCD/SOCS3/PSMB9/SOCS1/CYBB/SPI1
KEGG_PATHWAYS_IN_CANCER	KEGG_PATHWAYS_IN_CANCER	319	0.317514651383355	1.4844438645809	0.000622672088521769	0.00462751671640447	0.00310936383100088	3647	tags=28%	list=16%	signal=24%	PLCG2/RAC2/HSP90B1/PIK3CG/COL4A1/COL4A2/PRKCB/LAMC1/GRB2/CSF3R/DAPK1/TGFB3/STK4/CASP3/CSF1R/PIK3R3/WNT5B/PDGFRB/LAMA1/LAMA4/COL4A4/MMP9/ETS1/LEF1/PIK3CD/ITGB1/FZD4/FZD2/FLT3/PDGFB/CSF2RA/WNT2/AKT3/FGF2/PDGFA/BID/CXCL8/TRAF5/LAMC2/TGFBR2/BIRC3/BCL2L1/MMP2/EPAS1/LAMB1/RUNX1T1/RARA/PDGFRA/IL6/MMP1/STAT5A/SPI1/STAT5B/VEGFC/TRAF3/LAMA3/DVL2/RARB/NKX3-1/ARAF/BAX/EGLN2/CBLB/FGFR1/LAMB3/TGFB2/TRAF4/FASLG…
REACTOME_GRB2_SOS_PROVIDES_LINKAGE_TO_MAPK_SIGNALING_FOR_INTEGRINS	REACTOME_GRB2_SOS_PROVIDES_LINKAGE_TO_MAPK_SIGNALING_FOR_INTEGRINS	15	0.706745596736752	1.95231030204449	0.000648898091999809	0.00481068731465552	0.00323244151348349	3245	tags=40%	list=14%	signal=34%	VWF/APBB1IP/GRB2/RAP1B/FN1/FGB
REACTOME_SIGNALING_BY_CSF1_M_CSF_IN_MYELOID_CELLS	REACTOME_SIGNALING_BY_CSF1_M_CSF_IN_MYELOID_CELLS	31	0.569207543949817	1.86171272523269	0.000663965785810263	0.00491044599360163	0.00329947228768769	2730	tags=42%	list=12%	signal=37%	PLCG2/INPP5D/LYN/GRB2/GAB3/HCK/CSF1R/SHC1/FYN/PIK3CD/INPPL1/IL34/CSF1
REACTOME_DEUBIQUITINATION	REACTOME_DEUBIQUITINATION	227	-0.296371	-1.49823	0.000670346176450601	0.00494562905483046	0.00332311281558919	5554	tags=37%	list=24%	signal=28%	USP2/SMAD4/FOXK1/CCP110/AR/RNF135/TP53/PSMB7/BARD1/PSMC2/VCPIP1/WDR48/ZRANB1/UBE2D1/OTUD7A/USP49/AXIN2/PSME3/IDE/PTEN/YY1/MAP3K7/SUDS3/USP10/USP28/PSMD10/PSMD14/USP34/SKP2/SENP8/SIAH2/USP12/RAD23B/PSMD6/USP8/JOSD2/PSMC1/ADRB2/MYC/USP21/INO80D/PSMD2/SMAD2/USP24/PSMC6/KEAP1/USP30/EP300/CDK1/VDAC3/TGFBR1/CCNA2/USP7/PSMC5/ATXN7/PSMD11/PSMD5/WDR20/KDM1B/VDAC2/BECN1/UCHL5/MYSM1/STAM/TAF9B/BRCC3/STAM2/I…
WP_CHRONIC_HYPERGLYCEMIA_IMPAIRMENT_OF_NEURON_FUNCTION	WP_CHRONIC_HYPERGLYCEMIA_IMPAIRMENT_OF_NEURON_FUNCTION	44	0.520001269598892	1.81633098080246	0.000684221921578539	0.00502367275915617	0.00337555266320928	3633	tags=45%	list=16%	signal=38%	C3/PRKCB/MMP7/MMP25/MMP9/MMP14/PRKCQ/MMP12/SLC2A3/TRPA1/PRKCD/MMP13/MMP2/MMP3/MMP11/MMP1/MMP19/SNAP25/PRKCG/MMP28
WP_REGULATORY_CIRCUITS_OF_STAT3_SIGNALING	WP_REGULATORY_CIRCUITS_OF_STAT3_SIGNALING	78	0.441181997088203	1.72015388952861	0.000684221728150775	0.00502367275915617	0.00337555266320928	3361	tags=36%	list=15%	signal=31%	IL10RA/CSF2RB/IFNAR2/JAK3/PRKCB/IFNAR1/IL2RG/IL5RA/CSF3R/IL21R/IL2RB/IL15RA/PDGFRB/PTPRC/IL7R/CSF2RA/IL27RA/IL3RA/TYK2/SOCS3/PDGFRA/PTPRD/IL2RA/IL10RB/IL6ST/OSMR/F2RL2/JAK1
REACTOME_NEGATIVE_EPIGENETIC_REGULATION_OF_RRNA_EXPRESSION	REACTOME_NEGATIVE_EPIGENETIC_REGULATION_OF_RRNA_EXPRESSION	46	-0.488883	-1.88168	0.000689106288097302	0.00503728983516684	0.0033847023748638	5099	tags=61%	list=22%	signal=47%	POLR2F/POLR1C/SAP18/SIN3A/POLR2E/POLR1A/TTF1/SAP130/POLR2L/SAP30/CCNH/UBTF/POLR1B/SUDS3/TAF1D/GTF2H3/POLR1D/SIRT1/MBD2/CDK7/HDAC1/GTF2H1/SAP30L/TAF1B/GTF2H5/DNMT3B/HDAC2/POLR1E
REACTOME_TRANSCRIPTION_COUPLED_NUCLEOTIDE_EXCISION_REPAIR_TC_NER	REACTOME_TRANSCRIPTION_COUPLED_NUCLEOTIDE_EXCISION_REPAIR_TC_NER	76	-0.403421	-1.71383	0.000689382954139997	0.00503728983516684	0.0033847023748638	5226	tags=43%	list=23%	signal=34%	POLD3/COPS4/ZNF830/COPS2/POLR2B/ERCC6/ERCC5/CCNH/GTF2H3/XAB2/RFC3/LIG1/COPS3/POLE/CDK7/POLD2/RBX1/RFC1/GTF2H1/XPA/USP7/COPS5/GTF2H5/POLR2I/CUL4A/RPS27A/PCNA/RPA1/POLE3/RFC5/RFC2/POLE2/LIG3
WP_NEOVASCULARIZATION_PROCESSES	WP_NEOVASCULARIZATION_PROCESSES	37	0.533183456649802	1.80864033926172	0.00072735096235039	0.00530200569923837	0.00356257270655127	4183	tags=46%	list=18%	signal=38%	CXCR4/KDR/TGFB3/ACVRL1/NOTCH4/MMP9/CXCL12/PDGFB/DLL4/ANGPT1/TGFB2/RELB/TGFB1/NFKB2/HIF1A/SMAD9/KIT
REACTOME_ACTIVATION_OF_NMDA_RECEPTORS_AND_POSTSYNAPTIC_EVENTS	REACTOME_ACTIVATION_OF_NMDA_RECEPTORS_AND_POSTSYNAPTIC_EVENTS	90	-0.379142	-1.66706	0.000731688884842891	0.00532089745135152	0.00357526662735692	2566	tags=27%	list=11%	signal=24%	LIN7B/KPNA2/PRKAA1/PRKAR2A/HRAS/DLG1/MAPK1/DLG2/CAMK2D/TUBB4B/TUBA1C/KRAS/PRKX/TUBB3/TUBA1A/LIN7C/CAMKK1/DLG3/TUBA3C/MAPT/TUBA4B/TUBA4A/NEFL/TUBB2A
REACTOME_RNA_POLYMERASE_I_TRANSCRIPTION	REACTOME_RNA_POLYMERASE_I_TRANSCRIPTION	47	-0.470727	-1.82727	0.000733966388698001	0.00532475139610193	0.00357785620555793	4733	tags=40%	list=21%	signal=32%	ERCC6/CCNH/UBTF/POLR1B/TAF1D/GTF2H3/POLR1D/MBD2/CDK7/HDAC1/MTA2/GTF2H1/MTA3/RRN3/TAF1B/GTF2H5/HDAC2/KAT2B/POLR1E
REACTOME_PLATELET_ADHESION_TO_EXPOSED_COLLAGEN	REACTOME_PLATELET_ADHESION_TO_EXPOSED_COLLAGEN	16	0.665159429132668	1.8617409456995	0.000742297951606548	0.00537240346447779	0.00360987502406485	1098	tags=38%	list=5%	signal=36%	VWF/LYN/FCER1G/ITGA1/FYN/ITGB1
PID_TCR_CALCIUM_PATHWAY	PID_TCR_CALCIUM_PATHWAY	28	0.591269592310353	1.8913561317856	0.000745266010684144	0.00538110316245163	0.00361572060558907	5640	tags=64%	list=25%	signal=48%	NFATC3/PPP3CB/NFATC1/BATF3/IL2RA/FASLG/PTGS2/POU2F1/NFATC2/CSF2/RCAN2/PRKACA/CD40LG/AKAP5/FOS/CABIN1/IFNG/JUN
REACTOME_RECOGNITION_OF_DNA_DAMAGE_BY_PCNA_CONTAINING_REPLICATION_COMPLEX	REACTOME_RECOGNITION_OF_DNA_DAMAGE_BY_PCNA_CONTAINING_REPLICATION_COMPLEX	30	-0.548047	-1.922	0.000748818078554105	0.00539396852329636	0.00362436521783684	5226	tags=60%	list=23%	signal=46%	POLD3/WDR48/UBE2B/RFC3/POLE/POLD2/RBX1/RFC1/USP1/DTL/CUL4A/RPS27A/PCNA/RPA1/POLE3/RFC5/RFC2/POLE2
SIG_PIP3_SIGNALING_IN_B_LYMPHOCYTES	SIG_PIP3_SIGNALING_IN_B_LYMPHOCYTES	36	0.534176608384373	1.78821535576282	0.000777854528907026	0.00558991214523516	0.0037560254685307	1286	tags=28%	list=6%	signal=26%	PLCG2/BTK/CD19/VAV1/PREX1/LYN/RPS6KA2/PTPRC/FLOT1/AKT3
REACTOME_ORC1_REMOVAL_FROM_CHROMATIN	REACTOME_ORC1_REMOVAL_FROM_CHROMATIN	67	-0.413659	-1.72678	0.000781428326658072	0.00560238143841681	0.00376440395133115	5308	tags=40%	list=23%	signal=31%	PSMB7/PSMC2/PSME3/MCM7/ORC5/ORC4/PSMD10/PSMD14/SKP2/PSMD6/PSMC1/MCM2/PSMD2/PSMC6/RBX1/CDT1/CCNA2/PSMC5/PSMD11/PSMD5/ORC6/PSMD7/RPS27A/PSMA4/ORC1/SKP1/MCM4
PID_ANGIOPOIETIN_RECEPTOR_PATHWAY	PID_ANGIOPOIETIN_RECEPTOR_PATHWAY	49	0.514407715170635	1.84241098365682	0.00081190732906969	0.00580723387717217	0.00390205029661613	3196	tags=37%	list=14%	signal=32%	TEK/GRB2/SHC1/ITGA5/FYN/ETS1/PXN/ITGB1/FGF2/NOS3/MMP2/ANGPT2/ANGPT1/STAT5A/STAT5B/FN1/DOK2/F2
REACTOME_AURKA_ACTIVATION_BY_TPX2	REACTOME_AURKA_ACTIVATION_BY_TPX2	71	-0.414154	-1.73833	0.000814554794354997	0.00581252566369948	0.00390560600276216	5670	tags=45%	list=25%	signal=34%	HSP90AA1/SSNA1/SDCCAG8/CCP110/TPX2/DCTN3/DCTN1/PPP2R1A/NEDD1/MAPRE1/ALMS1/HAUS2/YWHAE/HAUS3/DCTN2/CEP164/CDK1/DYNC1H1/PCM1/CEP72/HAUS6/NDE1/CETN2/PLK4/NEK2/TUBB4B/PAFAH1B1/DYNC1I2/TUBA1A/CEP76/DYNLL1/TUBA4A
WP_16P112_DISTAL_DELETION_SYNDROME	WP_16P112_DISTAL_DELETION_SYNDROME	31	0.564007005119649	1.84470327161406	0.000821811168976937	0.00585060428007646	0.00393119213885918	3802	tags=52%	list=17%	signal=43%	CD19/KDR/C3/INSR/GRB2/CR2/VAV2/IFITM1/LAT/PLN/CD81/TRAF1/PRMT1/SH2B1/NFATC2/ATXN2L
WP_LUNG_FIBROSIS	WP_LUNG_FIBROSIS	60	0.475573109253038	1.76793273801375	0.000830236189032368	0.00589366359568108	0.00396012495244665	3630	tags=40%	list=16%	signal=34%	CSF3/TIMP1/IL1B/CCR2/SERPINA1/MMP9/CCL5/PDGFB/FGF2/PDGFA/CXCL8/MMP2/CCL3/IL6/CCL4/CXCL2/FAM13A/IGF1/TGFB1/DPP9/SPP1/PLAU/CSF2/RTEL1
REACTOME_G_ALPHA_Q_SIGNALLING_EVENTS	REACTOME_G_ALPHA_Q_SIGNALLING_EVENTS	209	0.344221006739597	1.55461771879307	0.000831728042711803	0.00589366359568108	0.00396012495244665	4946	tags=33%	list=22%	signal=26%	GNG7/BTK/KISS1R/SAA1/DGKD/GRB2/GPR65/RGS18/RGS3/RPS6KA2/PIK3R3/RGS5/CYSLTR1/RGS1/PROK2/RASGRP2/RGS19/RGS2/GNG11/P2RY10/RGS4/PRKCQ/GNG2/PTAFR/P2RY6/PRKCD/RGS16/XCL1/FFAR3/MMP3/MCHR1/FFAR2/PLCB2/LPAR1/FPR2/GNB1/HCRTR1/ARHGEF25/GNB3/NMB/GRK5/GPR68/GRP/F2/EDNRA/GNG8/F2RL2/CCL23/GHRL/GPR132/TRPC6/GAST/AVP/RPS6KA1/KISS1/TBXA2R/PLCB1/PTGFR/DGKE/AGT/TRIO/HTR2B/GNA14/ADRA1A/GNB5/GPR4/PRKCA/ADRA1B/F2R
KEGG_MEDICUS_REFERENCE_BRANCHING_MICROTUBULE_NUCLEATION	KEGG_MEDICUS_REFERENCE_BRANCHING_MICROTUBULE_NUCLEATION	30	-0.544823	-1.91069	0.000840275095491932	0.00594041349411581	0.00399153757658275	5366	tags=60%	list=23%	signal=46%	TPX2/TUBGCP3/NEDD1/HAUS2/TUBGCP6/HAUS3/MZT2B/TUBA1B/TUBGCP4/HAUS6/TUBGCP5/TUBB4B/TUBA1C/TUBB3/TUBA1A/TUBA3C/TUBA4A/TUBB2A
KEGG_TERPENOID_BACKBONE_BIOSYNTHESIS	KEGG_TERPENOID_BACKBONE_BIOSYNTHESIS	15	-0.668957	-1.94171	0.000855279500704869	0.00603249221909198	0.00405340796508521	3519	tags=53%	list=15%	signal=45%	GGPS1/IDI1/PMVK/HMGCS1/FDPS/PDSS1/ACAT2/HMGCR
BIOCARTA_EIF_PATHWAY	BIOCARTA_EIF_PATHWAY	16	-0.660218	-1.95428	0.000875493617075231	0.00614796414592327	0.0041309969301369	4746	tags=56%	list=21%	signal=45%	EIF4G2/EIF4A1/EIF4G3/EIF3A/EIF6/EEF2K/EIF4G1/EIF1AX/EIF4E
PID_P53_REGULATION_PATHWAY	PID_P53_REGULATION_PATHWAY	56	-0.434135	-1.72981	0.000877704103536798	0.00614796414592327	0.0041309969301369	4946	tags=46%	list=22%	signal=36%	FBXO11/UBE2D1/YY1/MAPK8/RPL23/SKP2/CSNK1G3/PPP2CA/PPM1D/KAT5/EP300/MAPK14/CCNA2/USP7/CREBBP/SMYD2/GSK3B/RPL5/CHEK1/KAT2B/PPP1R13L/TP53AIP1/CSNK1A1/CSE1L/DYRK2/RPL11
REACTOME_AUTOPHAGY	REACTOME_AUTOPHAGY	149	-0.330603	-1.5862	0.000877214553340258	0.00614796414592327	0.0041309969301369	4523	tags=34%	list=20%	signal=28%	ULK1/MTMR3/ATG9B/MFN2/ATG4D/PLIN3/VPS37C/PIK3R4/TUBA1B/IFT88/MVB12A/CHMP4B/MTERF3/PRKAB2/CSNK2A1/UBE2N/USP30/VDAC3/DYNC1H1/ATG3/TSG101/ATG14/ARL13B/PRKAA1/VDAC2/RRAGC/BECN1/VPS37A/FUNDC1/LAMTOR3/MFN1/VDAC1/TOMM20/WIPI2/RPS27A/TUBB4B/MAP1LC3A/TUBA1C/DYNC1I2/TUBB3/TUBA1A/LAMP2/TUBA3C/CHMP2B/DYNC1LI1/TUBA4B/CHMP4C/RRAGD/DYNLL1/TUBA4A/TUBB2A
KEGG_MEDICUS_REFERENCE_ASSEMBLY_AND_TRAFFICKING_OF_TELOMERASE	KEGG_MEDICUS_REFERENCE_ASSEMBLY_AND_TRAFFICKING_OF_TELOMERASE	17	-0.642547	-1.94448	0.000886955907306117	0.00619851983844435	0.00416496677863447	2717	tags=41%	list=12%	signal=36%	DKC1/GAR1/CCT2/NHP2/NAF1/CCT6A/CCT6B
KEGG_MEDICUS_VARIANT_MUTATION_ACTIVATED_GNAS_TO_ACTH_CORTISOL_SIGNALING_PATHWAY	KEGG_MEDICUS_VARIANT_MUTATION_ACTIVATED_GNAS_TO_ACTH_CORTISOL_SIGNALING_PATHWAY	29	0.576274585911466	1.86232326656991	0.00091078537859054	0.00635048752532123	0.00426707831231748	5185	tags=52%	list=23%	signal=40%	CREB3L2/ADCY4/CREB3/PRKACB/ATF4/GNAS/ADCY3/CYP11B1/CREB3L4/PRKACA/ADCY5/CREB3L1/NR4A1/ADCY8/CREB5
WP_G_PROTEIN_SIGNALING	WP_G_PROTEIN_SIGNALING	90	0.411831303329882	1.64151163185466	0.000915407998228539	0.00636814650822456	0.00427894389943405	4856	tags=37%	list=21%	signal=29%	GNG7/PDE4A/PRKCB/AKAP12/ADCY4/PDE4B/PRKACB/PDE4D/PDE1A/PDE1B/GNG11/PDE7B/PRKCQ/GNA12/RRAS/PRKCD/PPP3CC/PDE8B/GNAI2/PRKAR2B/GNAS/ADCY3/GNB1/GNB3/GNG8/PRKCG/PRKACA/AKAP5/AKAP7/ADCY5/GNA14/GNB5/PRKCA
REACTOME_POST_CHAPERONIN_TUBULIN_FOLDING_PATHWAY	REACTOME_POST_CHAPERONIN_TUBULIN_FOLDING_PATHWAY	21	-0.611581	-1.97322	0.00091786001166289	0.00637030440564332	0.00428039385382559	4011	tags=62%	list=18%	signal=51%	TBCC/ARL2/TUBA1B/TBCA/TBCE/TUBB4B/TUBA1C/TUBB3/TUBA1A/TUBA3C/TUBA4B/TUBA4A/TUBB2A
REACTOME_CASPASE_ACTIVATION_VIA_DEATH_RECEPTORS_IN_THE_PRESENCE_OF_LIGAND	REACTOME_CASPASE_ACTIVATION_VIA_DEATH_RECEPTORS_IN_THE_PRESENCE_OF_LIGAND	16	0.659238254889597	1.84516793770754	0.00091989955316149	0.00637030440564332	0.00428039385382559	3969	tags=62%	list=17%	signal=52%	LY96/CD14/CFLAR/TLR4/TICAM2/TRADD/TNFSF10/FASLG/TNFRSF10B/CASP8
SA_MMP_CYTOKINE_CONNECTION	SA_MMP_CYTOKINE_CONNECTION	15	0.694632819362979	1.91885002983002	0.000933785009363028	0.00645179801253775	0.00433515179188708	4455	tags=73%	list=19%	signal=59%	SELL/TNFRSF1B/FCGR3A/IL1B/CSF1/TGFB2/TGFB1/SPN/TNFSF8/ACE/IL6R
REACTOME_DNA_DOUBLE_STRAND_BREAK_REPAIR	REACTOME_DNA_DOUBLE_STRAND_BREAK_REPAIR	126	-0.344438	-1.60317	0.000940440221867721	0.00648307999102024	0.00435617106818937	3849	tags=39%	list=17%	signal=33%	TP53/XRCC2/BARD1/POLD3/TOPBP1/ATRIP/MAPK8/SIRT6/HERC2/PALB2/RFC3/XRCC5/RAD51/EXO1/WRN/POLE/UBE2N/KAT5/POLD2/RFC1/HUS1/CCNA2/TDP2/KPNA2/RHNO1/RMI2/DCLRE1C/BRCC3/RMI1/CHEK1/RAD51AP1/PAXIP1/SUMO1/RPS27A/PCNA/POLQ/BRCA1/RPA1/XRCC6/POLE3/RFC5/RNF8/FIGNL1/BRIP1/UBE2V2/RFC2/POLE2/PRKDC/LIG3
REACTOME_TCR_SIGNALING	REACTOME_TCR_SIGNALING	110	0.392155061384285	1.60975689357968	0.000958355200778432	0.00659166658413517	0.00442913357612938	2566	tags=25%	list=11%	signal=22%	PLCG2/INPP5D/PAG1/PTPRJ/LCK/PTPRC/CARD11/LCP2/WAS/CD3D/PTPN22/ITK/PRKCQ/ZAP70/HLA-DQB1/CD247/HLA-DRA/PSMB9/HLA-DRB1/HLA-DPA1/PAK3/HLA-DQA1/LAT/CD4/EVL/UBE2D2/PSME1
REACTOME_E2F_MEDIATED_REGULATION_OF_DNA_REPLICATION	REACTOME_E2F_MEDIATED_REGULATION_OF_DNA_REPLICATION	21	-0.609666	-1.96705	0.000962361783012541	0.00660431610999823	0.00443763316254005	5108	tags=57%	list=22%	signal=44%	PPP2R1A/ORC5/ORC4/TFDP2/PPP2CA/POLA1/CDK1/ORC6/PPP2R1B/ORC1/PPP2CB/TFDP1
KEGG_LINOLEIC_ACID_METABOLISM	KEGG_LINOLEIC_ACID_METABOLISM	25	-0.578092	-1.93197	0.00098794496069352	0.00668948510051812	0.00449486069835999	3421	tags=44%	list=15%	signal=37%	CYP3A43/PLA2G4A/JMJD7-PLA2G4B/CYP2J2/CYP2C19/PLA2G3/PLA2G12A/AKR1B10/CYP2C18/CYP3A5/CYP2C9
REACTOME_INTERLEUKIN_21_SIGNALING	REACTOME_INTERLEUKIN_21_SIGNALING	10	0.770306441409705	1.90993169635737	0.000985201235455842	0.00668948510051812	0.00449486069835999	4589	tags=80%	list=20%	signal=64%	JAK3/IL2RG/IL21R/STAT4/STAT5A/STAT5B/JAK1/STAT3
PID_TCPTP_PATHWAY	PID_TCPTP_PATHWAY	42	0.532153036104122	1.85650907578479	0.000982803272880237	0.00668948510051812	0.00449486069835999	3361	tags=45%	list=15%	signal=39%	KDR/JAK3/INSR/LMAN1/GRB2/CSF1R/PIK3R3/ITGA1/PDGFRB/SHC1/PIK3CD/ITGB1/PDGFB/STAT5A/STAT5B/CSF1/PTPN2/PTPN1/JAK1
REACTOME_DNA_DAMAGE_BYPASS	REACTOME_DNA_DAMAGE_BYPASS	45	-0.479425	-1.84547	0.000979199321665953	0.00668948510051812	0.00449486069835999	4418	tags=53%	list=19%	signal=43%	POLD3/WDR48/UBE2B/USP10/RFC3/NPLOC4/POLE/POLD2/RBX1/RFC1/USP43/REV3L/REV1/USP1/DTL/CUL4A/RPS27A/PCNA/RPA1/POLE3/RFC5/SPRTN/RFC2/POLE2
REACTOME_TRANSPORT_TO_THE_GOLGI_AND_SUBSEQUENT_MODIFICATION	REACTOME_TRANSPORT_TO_THE_GOLGI_AND_SUBSEQUENT_MODIFICATION	180	0.350472212809191	1.55220507034594	0.000984618123568144	0.00668948510051812	0.00449486069835999	4110	tags=33%	list=18%	signal=28%	ST6GAL1/FUT8/KDELR3/ARFGAP3/FUCA1/PREB/SEC24A/LMAN1/B4GALT3/MGAT2/MAN2A2/KDELR2/MAN1A1/SERPINA1/MANEA/MGAT4A/MIA3/KDELR1/BET1L/ARF4/CTSZ/MGAT1/MGAT3/TMED9/TMED10/BET1/SEC31B/GOSR2/B4GALT4/COPZ1/GBF1/SEC13/ARF1/MAN2A1/COPA/ANKRD28/MAN1A2/COPB2/CHST8/SPTBN1/SEC24D/TUBB1/ARFGAP1/CTSC/SEC16A/TRAPPC10/SEC31A/TMED2/SEC22B/TRAPPC6A/SEC24C/DYNC1I1/ST3GAL4/COG1/LMAN2/CD59/INS/CSNK1D/B4GALT1/SAR1B
REACTOME_UB_SPECIFIC_PROCESSING_PROTEASES	REACTOME_UB_SPECIFIC_PROCESSING_PROTEASES	153	-0.317782	-1.52635	0.000987305369566667	0.00668948510051812	0.00449486069835999	5554	tags=36%	list=24%	signal=27%	USP2/SMAD4/CCP110/AR/TP53/PSMB7/PSMC2/WDR48/USP49/AXIN2/PSME3/IDE/PTEN/MAP3K7/SUDS3/USP10/USP28/PSMD10/PSMD14/USP34/SKP2/SIAH2/USP12/PSMD6/USP8/PSMC1/ADRB2/MYC/USP21/PSMD2/SMAD2/USP24/PSMC6/KEAP1/USP30/VDAC3/TGFBR1/CCNA2/USP7/PSMC5/ATXN7/PSMD11/PSMD5/WDR20/VDAC2/BECN1/TAF9B/STAM2/USP25/VDAC1/PSMD7/RHOT1/TOMM20/RPS27A/PSMA4
REACTOME_RECRUITMENT_OF_MITOTIC_CENTROSOME_PROTEINS_AND_COMPLEXES	REACTOME_RECRUITMENT_OF_MITOTIC_CENTROSOME_PROTEINS_AND_COMPLEXES	79	-0.395963	-1.69324	0.000995354367043	0.00671386130396012	0.00451123978242704	5670	tags=46%	list=25%	signal=34%	HSP90AA1/SSNA1/SDCCAG8/CCP110/DCTN3/TUBGCP3/DCTN1/PPP2R1A/NEDD1/MAPRE1/ALMS1/HAUS2/TUBGCP6/YWHAE/HAUS3/DCTN2/CEP164/MZT2B/TUBGCP4/CDK1/DYNC1H1/PCM1/CEP72/HAUS6/NDE1/CETN2/PLK4/NEK2/TUBGCP5/TUBB4B/PAFAH1B1/DYNC1I2/TUBA1A/CEP76/DYNLL1/TUBA4A
WP_NEUROINFLAMMATION_AND_GLUTAMATERGIC_SIGNALING	WP_NEUROINFLAMMATION_AND_GLUTAMATERGIC_SIGNALING	139	0.37203746592582	1.58830986697531	0.000995951857364612	0.00671386130396012	0.00451123978242704	5591	tags=40%	list=24%	signal=31%	IL10RA/DISC1/PRKCB/INSR/SLC38A5/TGFB3/TNFRSF1B/SHMT2/IL1B/SLC1A4/FGF2/SLC1A1/SLC2A3/SLC1A3/TRAF5/TGFBR2/SOCS3/IL1A/LIF/IL6/PLCB2/ADCY3/SLC1A6/TGFB2/IRS1/IL10RB/IGF1/IL6ST/IL10/TGFB1/JAK1/NFKB2/PRKCG/LTA/GRIK5/PRKACA/BCL2/GRIA3/NGF/FOS/GRIN1/IFNGR1/PLCB1/IL4R/IL6R/STAT3/GRIK3/PRKCA/GRIK2/SLC7A10/IFNG/ADCY8/IL13/IL12A/GRM1/SLC38A1
KEGG_MEDICUS_REFERENCE_BILE_ACID_BIOSYNTHESIS	KEGG_MEDICUS_REFERENCE_BILE_ACID_BIOSYNTHESIS	14	-0.689672	-1.9698	0.00100090048428895	0.00673232621551529	0.00452364689657722	4783	tags=57%	list=21%	signal=45%	CYP7A1/HSD17B4/CYP7B1/HSD3B7/AKR1C4/SCP2/CYP39A1/AMACR
REACTOME_REGULATION_OF_IFNA_IFNB_SIGNALING	REACTOME_REGULATION_OF_IFNA_IFNB_SIGNALING	24	0.59501188437468	1.82145116402393	0.00100756316583544	0.00676221358215987	0.00454372909239492	3361	tags=38%	list=15%	signal=32%	IFNAR2/IFNAR1/STAT2/PTPN6/TYK2/SOCS3/SOCS1/PTPN1/JAK1
KEGG_MEDICUS_ENV_FACTOR_IRON_TO_ANTEROGRADE_AXONAL_TRANSPORT	KEGG_MEDICUS_ENV_FACTOR_IRON_TO_ANTEROGRADE_AXONAL_TRANSPORT	16	-0.653086	-1.93317	0.00106508862525762	0.00712983682285884	0.00479074590035425	1528	tags=50%	list=7%	signal=47%	TUBB4B/TUBA1C/TUBB3/TUBA1A/TUBA3C/MAPT/TUBA4A/TUBB2A
REACTOME_METABOLISM_OF_CARBOHYDRATES	REACTOME_METABOLISM_OF_CARBOHYDRATES	279	0.313656718152706	1.44892127897839	0.00106701857276785	0.00712983682285884	0.00479074590035425	4496	tags=30%	list=20%	signal=24%	CHST2/CHST15/AKR1B1/NUP210/ENO2/CHST11/GUSB/CHST12/HEXA/B4GALT3/FBP1/FMOD/CSGALNACT1/CHPF2/ST3GAL2/MAN2B1/GLB1/PRKACB/HEXB/SDC2/CHPF/ST3GAL1/AKR1A1/DCN/LYVE1/NAGLU/G6PC3/VCAN/PRPS1/ADPGK/PAPSS2/HSPG2/B4GALT7/CHSY3/B4GALT4/XYLT2/GNS/ARSB/SEC13/B3GNT3/PFKFB3/HAS2/ST6GALNAC6/GCKR/GALT/GLB1L/AAAS/B3GNT7/MAN2C1/FUT5/GYG1/HK3/B3GALT6/B3GAT3/HPSE2/FUT7/HS6ST2/FBP2/SLC37A1/AGRN/BGN/IDUA/GAA/PCK2/HKDC1/ST…
PID_IL8_CXCR2_PATHWAY	PID_IL8_CXCR2_PATHWAY	34	0.556908523967659	1.85926161070432	0.00107461468415155	0.00716488171249405	0.00481429358672065	2814	tags=44%	list=12%	signal=39%	RAC2/PIK3CG/DOCK2/PRKCB/ELMO1/LYN/HCK/ARRB2/GNG2/CXCL8/FGR/PIK3R6/GNAI2/PLCB2/GNB1
KEGG_MEDICUS_VARIANT_MUTATION_CAUSED_ABERRANT_SNCA_TO_ANTEROGRADE_AXONAL_TRANSPORT	KEGG_MEDICUS_VARIANT_MUTATION_CAUSED_ABERRANT_SNCA_TO_ANTEROGRADE_AXONAL_TRANSPORT	22	-0.592391	-1.93508	0.00108841007315742	0.00723718078811226	0.00486287345028876	1528	tags=36%	list=7%	signal=34%	TUBB4B/TUBA1C/TUBB3/TUBA1A/KIF5B/TUBA3C/TUBA4A/TUBB2A
REACTOME_DEGRADATION_OF_BETA_CATENIN_BY_THE_DESTRUCTION_COMPLEX	REACTOME_DEGRADATION_OF_BETA_CATENIN_BY_THE_DESTRUCTION_COMPLEX	80	-0.395458	-1.6906	0.00109020872390664	0.00723718078811226	0.00486287345028876	5308	tags=42%	list=23%	signal=33%	PSMB7/PSMC2/PPP2R1A/ZRANB1/AXIN2/FRAT2/PSME3/CTNNB1/PSMD10/PSMD14/TCF7L1/PSMD6/PSMC1/MYC/PPP2CA/PSMD2/HDAC1/PSMC6/RBX1/BTRC/PSMC5/PSMD11/PSMD5/GSK3B/PSMD7/PPP2R5D/PPP2R1B/RPS27A/PSMA4/PPP2R5A/APC/SKP1/CSNK1A1/PPP2CB
WP_TYPE_I_INTERFERON_INDUCTION_AND_SIGNALING_DURING_SARSCOV2_INFECTION	WP_TYPE_I_INTERFERON_INDUCTION_AND_SIGNALING_DURING_SARSCOV2_INFECTION	30	0.564653056275534	1.83567181587842	0.00111749708996686	0.00740220355028048	0.00497375707090513	3361	tags=47%	list=15%	signal=40%	IFNAR2/IFNAR1/TLR9/STAT2/TLR4/TMPRSS2/TYK2/TLR2/TLR6/IRF3/TRAF3/IRF7/MAVS/JAK1
WP_PHOSPHODIESTERASES_IN_NEURONAL_FUNCTION	WP_PHOSPHODIESTERASES_IN_NEURONAL_FUNCTION	51	0.476624043140533	1.71867234392977	0.00113001264012885	0.00746886879495144	0.00501855139867706	5161	tags=37%	list=23%	signal=29%	PDE4A/ADCY4/PDE4B/ADORA2A/PDE4D/PDE1A/PDE1B/PDE7B/PDE9A/PDE2A/PDE8B/PRKG1/ADCY3/PRKACA/GRIN1/ADCY5/PPP1R1B/PDE3A/ADCY8
REACTOME_ACTIVATION_OF_AMPK_DOWNSTREAM_OF_NMDARS	REACTOME_ACTIVATION_OF_AMPK_DOWNSTREAM_OF_NMDARS	25	-0.575975	-1.92489	0.00113472386063298	0.00747825866490189	0.00502486072693907	4011	tags=48%	list=18%	signal=40%	TUBA1B/PRKAB2/PRKAA1/TUBB4B/TUBA1C/TUBB3/TUBA1A/TUBA3C/MAPT/TUBA4B/TUBA4A/TUBB2A
KEGG_MEDICUS_REFERENCE_DRD1_GNAS_AC_PKA_SIGNALING_PATHWAY	KEGG_MEDICUS_REFERENCE_DRD1_GNAS_AC_PKA_SIGNALING_PATHWAY	16	0.653184620807292	1.82822418265019	0.00113634189755483	0.00747825866490189	0.00502486072693907	5185	tags=62%	list=23%	signal=48%	CREB3L2/CREB3/PRKACB/ATF4/GNAS/CREB3L4/PRKACA/ADCY5/CREB3L1/CREB5
KEGG_MEDICUS_REFERENCE_ITGA_B_RHOGAP_RHOA_SIGNALING_PATHWAY	KEGG_MEDICUS_REFERENCE_ITGA_B_RHOGAP_RHOA_SIGNALING_PATHWAY	23	0.616932139704238	1.87101991206904	0.00114026484496722	0.00748790297977398	0.00503134102418613	3070	tags=48%	list=13%	signal=41%	ITGA8/ITGA4/ITGA7/ITGA1/ITGA5/ITGB1/ITGB7/ITGA11/ITGA9/FN1/ITGA10
KEGG_MEDICUS_REFERENCE_MEVALONATE_PATHWAY	KEGG_MEDICUS_REFERENCE_MEVALONATE_PATHWAY	12	-0.719491	-1.95178	0.00114601133132354	0.00749334018571423	0.00503499444188907	3519	tags=58%	list=15%	signal=49%	GGPS1/IDI1/PMVK/HMGCS1/FDPS/ACAT2/HMGCR
BIOCARTA_DC_PATHWAY	BIOCARTA_DC_PATHWAY	17	0.649827084310409	1.83044010596926	0.00114600466879254	0.00749334018571423	0.00503499444188907	7797	tags=88%	list=34%	signal=58%	ITGAX/CD2/CD40/CD33/IL10/ANPEP/CSF2/CD7/IFNG/IL13/IL5/IFNA1/IL4/IL3/TLR7
WP_GANGLIO_SERIES_SPHINGOLIPID_METABOLISM	WP_GANGLIO_SERIES_SPHINGOLIPID_METABOLISM	12	0.73980207660657	1.89784342703157	0.0011583280761044	0.00755765663359767	0.0050782105444	880	tags=50%	list=4%	signal=48%	HEXA/NEU3/ST3GAL2/HEXB/ST3GAL5/ST3GAL1
REACTOME_NUCLEOTIDE_EXCISION_REPAIR	REACTOME_NUCLEOTIDE_EXCISION_REPAIR	107	-0.355726	-1.60666	0.00117234456318313	0.0076327647094423	0.00512867785738009	5226	tags=40%	list=23%	signal=31%	POLD3/COPS4/ZNF830/COPS2/POLR2B/ERCC6/ERCC5/YY1/CCNH/GTF2H3/XAB2/RFC3/RAD23B/LIG1/COPS3/POLE/INO80D/UBE2N/CDK7/POLD2/RBX1/RFC1/GTF2H1/XPA/PIAS3/USP7/COPS5/CETN2/GTF2H5/INO80/SUMO1/POLR2I/CUL4A/RPS27A/PCNA/ACTL6A/RPA1/POLE3/RFC5/UBE2V2/RFC2/POLE2/LIG3
REACTOME_DISEASES_ASSOCIATED_WITH_O_GLYCOSYLATION_OF_PROTEINS	REACTOME_DISEASES_ASSOCIATED_WITH_O_GLYCOSYLATION_OF_PROTEINS	61	0.461816702587036	1.72626338723674	0.00118137313161142	0.00767514697658847	0.00515715574230548	4741	tags=44%	list=21%	signal=35%	ADAMTS9/C1GALT1C1/NOTCH4/ADAMTS6/CFP/ADAMTS2/SPON1/ADAMTS3/ADAMTS5/MUC1/ADAMTSL1/MUC4/POMT1/ADAMTS20/ADAMTS10/ADAMTS15/ADAMTS1/THBS1/ADAMTSL2/THSD7A/MUC6/POMGNT1/THBS2/ADAMTSL5/MUC13/POMT2/MUC20
WP_MAPK_SIGNALING	WP_MAPK_SIGNALING	239	0.326343210736251	1.49288250547882	0.00119073047019969	0.00771948030361375	0.00518694460142979	5340	tags=36%	list=23%	signal=28%	RAC2/MEF2C/RASGRP3/PTPN7/CD14/GRB2/MAP4K1/TGFB3/STK4/CASP3/PLA2G4C/PRKACB/IL1B/PDGFRB/MAPKAPK2/DDIT3/RASGRP2/MRAS/FLNC/NFATC3/PDGFB/ARRB2/GNA12/AKT3/FGF2/PDGFA/RRAS/PRKCD/TGFBR2/PPP3CB/IL1A/RAP1B/PPP3CC/CACNA1C/NFATC1/DUSP6/MAPK8IP3/RASGRP4/ATF4/HSPA6/DUSP9/ARAF/RASGRF2/FGFR1/DUSP4/TGFB2/FASLG/RELB/PPP5C/MAP2K1/CACNA1B/HSPA1L/TGFB1/LRRK2/NFKB2/PRKCG/IKBKG/DAXX/GADD45A/MAP3K14/PRKACA/CACNG4/MAP3K5…
REACTOME_KERATAN_SULFATE_DEGRADATION	REACTOME_KERATAN_SULFATE_DEGRADATION	15	0.684968180409598	1.8921524822523	0.00121159974317779	0.00783285131894703	0.00526312190259685	4392	tags=67%	list=19%	signal=54%	HEXA/FMOD/GLB1/HEXB/GNS/GLB1L/ACAN/LUM/OGN/OMD
REACTOME_ORGANELLE_BIOGENESIS_AND_MAINTENANCE	REACTOME_ORGANELLE_BIOGENESIS_AND_MAINTENANCE	254	-0.283488	-1.45202	0.0012133593116321	0.00783285131894703	0.00526312190259685	5718	tags=37%	list=25%	signal=28%	MKS1/HSP90AA1/SSNA1/IFT80/SDCCAG8/CCP110/TRAF3IP1/DCTN3/BBS10/EXOC4/PRKAA2/ACSS2/DCTN1/PPP2R1A/NEDD1/IMMT/MAPRE1/ALMS1/KIF3A/MARK4/GLUD1/HAUS2/CEP97/YWHAE/TMEM11/HAUS3/DCTN2/TFB1M/CEP164/WDR35/RXRA/NPHP3/TUBA1B/IFT88/PPARGC1B/PRKAB2/BBIP1/DYNC2H1/GLUD2/EXOC5/GABPA/SMO/TFB2M/IFT74/RP2/CDK1/EXOC1/DYNC1H1/TBL1X/PCM1/DYNLRB2/MAPK14/CYCS/NCOA6/CEP72/ARL13B/HAUS6/NCOA2/NDE1/CETN2/SSBP1/CREBBP/TTC8/PLK4…
REACTOME_BUDDING_AND_MATURATION_OF_HIV_VIRION	REACTOME_BUDDING_AND_MATURATION_OF_HIV_VIRION	28	-0.553337	-1.90911	0.00124807469488038	0.00803992303446199	0.00540225944484776	4870	tags=50%	list=21%	signal=39%	UBAP1/VPS37C/CHMP5/MVB12A/CHMP4B/TSG101/VPS4B/VPS37A/RPS27A/PPIA/CHMP2B/VTA1/PDCD6IP/CHMP4C
PID_PI3KCI_PATHWAY	PID_PI3KCI_PATHWAY	48	0.507740168913424	1.81344682101602	0.00130456792757976	0.00838023927345774	0.00563092787966604	2136	tags=35%	list=9%	signal=32%	PLCG2/PIK3CG/BTK/LYN/HCK/PIK3R3/LCK/ARAP3/FYN/PIK3CD/ITK/ZAP70/FGR/INPPL1/PIK3R6/LAT/ARF1
REACTOME_RESPIRATORY_SYNCYTIAL_VIRUS_RSV_GENOME_REPLICATION_TRANSCRIPTION_AND_TRANSLATION	REACTOME_RESPIRATORY_SYNCYTIAL_VIRUS_RSV_GENOME_REPLICATION_TRANSCRIPTION_AND_TRANSLATION	16	0.646929969041891	1.81071779127583	0.00130640421886854	0.00838023927345774	0.00563092787966604	149	tags=25%	list=1%	signal=25%	SPCS3/SPCS1/SEC11C/SPCS2
REACTOME_REGULATION_OF_TP53_ACTIVITY_THROUGH_PHOSPHORYLATION	REACTOME_REGULATION_OF_TP53_ACTIVITY_THROUGH_PHOSPHORYLATION	90	-0.371226	-1.63225	0.0013117543367244	0.0083968812268892	0.00564211009493358	3773	tags=34%	list=16%	signal=29%	RFC3/EXO1/TAF2/TAF7L/PRKAB2/WRN/CSNK2A1/KAT5/HUS1/TAF11/MAPK14/CCNA2/PRKAA1/TAF4/RHNO1/TAF9B/RMI2/TAF1/RMI1/CHEK1/HIPK1/RPS27A/BRCA1/RPA1/TP53RK/TAF13/RFC5/BRIP1/RFC2/DYRK2/CDK5R1
REACTOME_DAP12_SIGNALING	REACTOME_DAP12_SIGNALING	27	0.583587096427409	1.84956564742925	0.00132595280450834	0.00846997525227861	0.00569122410850427	2419	tags=44%	list=11%	signal=40%	PLCG2/BTK/GRB2/SHC1/LCK/LCP2/FYN/VAV2/TYROBP/B2M/LAT/HLA-E
WP_THYMIC_STROMAL_LYMPHOPOIETIN_TSLP_SIGNALING	WP_THYMIC_STROMAL_LYMPHOPOIETIN_TSLP_SIGNALING	47	0.48269210401034	1.7100788615705	0.00135469815329717	0.00863549220313074	0.00580243978895178	3396	tags=34%	list=15%	signal=29%	BTK/LYN/HCK/LCK/FYN/IL7R/CXCL8/STAT4/IL6/STAT5A/STAT5B/IL2RA/RELB/MAP2K1/JAK1/NFKB2
KEGG_MEDICUS_REFERENCE_GHRHR_PKA_GH_SIGNALING_PATHWAY	KEGG_MEDICUS_REFERENCE_GHRHR_PKA_GH_SIGNALING_PATHWAY	28	0.577128259894085	1.84612076686074	0.00137745997118838	0.00874400110877288	0.00587535009640656	5185	tags=46%	list=23%	signal=36%	CREB3L2/ADCY4/CREB3/PRKACB/ATF4/GNAS/ADCY3/CREB3L4/PRKACA/ADCY5/CREB3L1/ADCY8/CREB5
REACTOME_DECTIN_2_FAMILY	REACTOME_DECTIN_2_FAMILY	24	0.586165621588748	1.79437097273391	0.00137674040680952	0.00874400110877288	0.00587535009640656	4741	tags=54%	list=21%	signal=43%	PLCG2/LYN/FCER1G/CLEC4E/FYN/MUC1/MUC4/CLEC4A/MUC6/CLEC4C/SYK/MUC13/MUC20
KEGG_MEDICUS_REFERENCE_MISMATCH_REPAIR	KEGG_MEDICUS_REFERENCE_MISMATCH_REPAIR	26	-0.563261	-1.90457	0.00138321270713626	0.00876226427992552	0.00588762165527961	3773	tags=54%	list=16%	signal=45%	RFC3/EXO1/LIG1/POLE/POLD2/RFC1/PCNA/RPA1/MSH3/POLE3/RFC5/MSH2/RFC2/POLE2
REACTOME_DNA_STRAND_ELONGATION	REACTOME_DNA_STRAND_ELONGATION	32	-0.521607	-1.85972	0.00139158274241011	0.00877878388431389	0.00589872166064654	5226	tags=53%	list=23%	signal=41%	POLD3/GINS4/MCM7/RFC3/LIG1/MCM2/GINS2/POLD2/POLA1/RFC1/GINS1/GINS3/PCNA/RPA1/RFC5/MCM4/RFC2
PID_IL2_1PATHWAY	PID_IL2_1PATHWAY	55	0.476487213277802	1.7454118352496	0.0013893055265671	0.00877878388431389	0.00589872166064654	4100	tags=42%	list=18%	signal=34%	JAK3/IKZF3/PRKCB/GRB2/IL2RG/IL2RB/PTK2B/SHC1/LCK/MAPKAPK2/FYN/SOCS3/SOCS1/STAT5A/STAT5B/IL2RA/IRS1/MAP2K1/DOK2/JAK1/BCL2/SYK/FOS
PID_IL6_7_PATHWAY	PID_IL6_7_PATHWAY	47	0.48190365428318	1.70728554632746	0.00141327913635523	0.00889723456296358	0.00597831213616989	2031	tags=30%	list=9%	signal=27%	HSP90B1/A2M/VAV1/GRB2/TIMP1/HCK/IRF1/MCL1/PRKCD/TYK2/SOCS3/BCL2L1/LBP/IL6
KEGG_GLYCOSPHINGOLIPID_BIOSYNTHESIS_GLOBO_SERIES	KEGG_GLYCOSPHINGOLIPID_BIOSYNTHESIS_GLOBO_SERIES	14	0.678645984865376	1.84512189651085	0.00141829949049697	0.00891042999493663	0.00598717853286295	1982	tags=50%	list=9%	signal=46%	NAGA/HEXA/ST3GAL2/HEXB/GBGT1/ST3GAL1/A4GALT
WP_UROTENSINIIMEDIATED_SIGNALING	WP_UROTENSINIIMEDIATED_SIGNALING	69	0.437777562849667	1.67752707984055	0.00142722757296405	0.00894807081238982	0.00601247049905799	4117	tags=38%	list=18%	signal=31%	NCF4/ALOX5/NCF1/CYBA/NCF2/CASP3/IL1B/ACTA2/DDIT3/MMP9/ICAM1/VCAM1/MMP2/IL6/IRF3/PLN/CYBB/BAX/NPPA/AIFM2/FN1/TGFB1/NOX4/PRKACA/BCL2/COL3A1
PID_AVB3_INTEGRIN_PATHWAY	PID_AVB3_INTEGRIN_PATHWAY	72	0.446010222916383	1.71845937388862	0.00143603761971074	0.00898481853646534	0.00603716236969067	4223	tags=42%	list=18%	signal=34%	COL15A1/COL4A1/KDR/COL4A3/CSF1R/PTK2B/COL4A4/PXN/FGF2/COL9A3/COL13A1/TGFBR2/COL5A1/COL12A1/COL8A2/COL14A1/COL6A3/CSF1/COL11A2/IRS1/FN1/CDKN1B/COL8A1/COL6A2/SPP1/EDIL3/COL5A2/CASP8/COL3A1/COL11A1
REACTOME_APC_C_MEDIATED_DEGRADATION_OF_CELL_CYCLE_PROTEINS	REACTOME_APC_C_MEDIATED_DEGRADATION_OF_CELL_CYCLE_PROTEINS	84	-0.376277	-1.63218	0.00143994579463394	0.00899080909067545	0.00604118759828088	5308	tags=36%	list=23%	signal=28%	PSMB7/ANAPC7/PSMC2/UBE2C/BUB3/UBE2D1/PSME3/ANAPC4/PSMD10/PSMD14/SKP2/PSMD6/PSMC1/PSMD2/PSMC6/CDK1/BTRC/CCNA2/UBE2E1/PSMC5/PSMD11/PSMD5/ANAPC1/NEK2/MAD2L1/CDC23/PSMD7/RPS27A/PSMA4/SKP1
KEGG_PRION_DISEASES	KEGG_PRION_DISEASES	35	0.520528050485446	1.73648912329814	0.00144957750689666	0.00903243898469143	0.0060691599416941	3790	tags=43%	list=17%	signal=36%	LAMC1/PRKACB/IL1B/C1QA/FYN/C1QB/CCL5/HSPA5/IL1A/C1QC/IL6/BAX/MAP2K1/EGR1/PRKACA
BIOCARTA_GH_PATHWAY	BIOCARTA_GH_PATHWAY	27	0.579324599772488	1.83605649441081	0.00147748870314272	0.00918756750709363	0.00617339533321718	3069	tags=41%	list=13%	signal=35%	PIK3CG/PRKCB/INSR/GRB2/SHC1/PTPN6/SOCS1/STAT5A/STAT5B/IRS1/MAP2K1
KEGG_MEDICUS_REFERENCE_HOMOLOGOUS_RECOMBINATION	KEGG_MEDICUS_REFERENCE_HOMOLOGOUS_RECOMBINATION	32	-0.520002	-1.854	0.00150851982297426	0.00936142545947569	0.00629021557655683	5306	tags=56%	list=23%	signal=43%	XRCC2/BARD1/POLD3/PALB2/RFC3/RAD51/POLE/POLD2/RFC1/RAD54L/PCNA/BRCA1/RPA1/POLE3/RFC5/RAD54B/RFC2/POLE2
REACTOME_CROSSLINKING_OF_COLLAGEN_FIBRILS	REACTOME_CROSSLINKING_OF_COLLAGEN_FIBRILS	18	0.62655414161365	1.79743182589797	0.00152289903161156	0.00943144989699274	0.00633726704425436	3438	tags=61%	list=15%	signal=52%	PXDN/COL4A1/LOXL2/COL4A2/COL4A3/COL4A4/LOXL3/BMP1/LOXL4/LOXL1/PCOLCE
KEGG_MEDICUS_PATHOGEN_ESCHERICHIA_ESPG_TO_MICROTUBULE_RHOA_SIGNALING_PATHWAY	KEGG_MEDICUS_PATHOGEN_ESCHERICHIA_ESPG_TO_MICROTUBULE_RHOA_SIGNALING_PATHWAY	14	-0.67753	-1.93512	0.00152800762057659	0.00944389294096728	0.00634562788944479	1528	tags=50%	list=7%	signal=47%	TUBB4B/TUBA1C/TUBB3/TUBA1A/TUBA3C/TUBA4A/TUBB2A
KEGG_MEDICUS_VARIANT_MUTATION_CAUSED_ABERRANT_DCTN1_TO_RETROGRADE_AXONAL_TRANSPORT	KEGG_MEDICUS_VARIANT_MUTATION_CAUSED_ABERRANT_DCTN1_TO_RETROGRADE_AXONAL_TRANSPORT	15	-0.648286	-1.88171	0.00153924336120214	0.00945579540641716	0.00635362550411324	1528	tags=47%	list=7%	signal=44%	TUBB4B/TUBA1C/TUBB3/TUBA1A/TUBA3C/TUBA4A/TUBB2A
KEGG_MEDICUS_REFERENCE_CXCR4_GNB_G_RAC_SIGNALING_PATHWAY	KEGG_MEDICUS_REFERENCE_CXCR4_GNB_G_RAC_SIGNALING_PATHWAY	26	0.564339211476474	1.77857407386107	0.00153308560462165	0.00945579540641716	0.00635362550411324	3319	tags=42%	list=15%	signal=36%	RAC2/GNG7/CXCR4/CFL2/GNG11/CXCL12/GNG2/LIMK1/GNB1/GNB3/GNG8
REACTOME_GOLGI_TO_ER_RETROGRADE_TRANSPORT	REACTOME_GOLGI_TO_ER_RETROGRADE_TRANSPORT	129	-0.340679	-1.58901	0.00153797296106373	0.00945579540641716	0.00635362550411324	4289	tags=37%	list=19%	signal=30%	DCTN2/RAB1B/KIF18A/CAPZA2/TUBA1B/KIFC2/KIF20B/KIF18B/KIF16B/KIF9/KIF27/RAB3GAP2/CAPZA1/KIF15/RAB6A/PLA2G4A/DYNC1H1/COPG2/GALNT1/NAPG/ARF5/DCTN4/KIF23/RACGAP1/NAPA/ARFGAP2/TUBB4B/ZW10/TUBA1C/PAFAH1B1/ACTR10/DYNC1I2/TUBB3/TUBA1A/KIF5B/KIF11/TMED3/RAB18/KIF21A/TUBA3C/DYNC1LI1/TUBA4B/BICD2/KIF1C/DYNLL1/NSF/TUBA4A/TUBB2A
KEGG_MEDICUS_REFERENCE_LONG_PATCH_BER	KEGG_MEDICUS_REFERENCE_LONG_PATCH_BER	17	-0.628085	-1.90072	0.00158336946215567	0.00970729728609321	0.00652261697319237	3773	tags=59%	list=16%	signal=49%	RFC3/LIG1/POLE/POLD2/RFC1/PCNA/POLE3/RFC5/RFC2/POLE2
PID_ECADHERIN_STABILIZATION_PATHWAY	PID_ECADHERIN_STABILIZATION_PATHWAY	39	-0.476313	-1.76431	0.00159390773748224	0.00975228288375175	0.00655284411203329	2981	tags=38%	list=13%	signal=34%	EFNA1/MYO6/ENAH/CTNNA1/CAMSAP3/DIAPH1/CTNND1/EXOC3/NCKAP1/IGF1R/ARF6/EGFR/ABI1/AQP3/CDH1
REACTOME_TP53_REGULATES_METABOLIC_GENES	REACTOME_TP53_REGULATES_METABOLIC_GENES	79	-0.389221	-1.66441	0.0016030875594267	0.00978879317349331	0.00657737644359231	5663	tags=46%	list=25%	signal=34%	COX5A/PRDX1/RRAGB/AGO1/TP53/PRKAA2/LAMTOR2/RRAGA/RRM2B/PTEN/YWHAE/YWHAH/COX6B1/PRKAB2/PRDX5/PRDX2/YWHAB/COX7B/COX6C/NDUFA4/COX8A/CYCS/PRKAA1/RRAGC/AGO2/YWHAZ/LAMTOR3/COX5B/SESN3/GPX2/AGO4/TP63/YWHAQ/SFN/RRAGD/TXN
PID_SYNDECAN_2_PATHWAY	PID_SYNDECAN_2_PATHWAY	31	0.549344109602938	1.79674519470103	0.00165173877759626	0.0100656961106716	0.00676343562615731	3790	tags=52%	list=17%	signal=43%	CASP3/LAMA1/SDC2/ITGA5/ITGB1/TNFRSF13B/CXCL8/PRKCD/MMP2/SDCBP/LAMA3/BAX/FN1/TGFB1/CSF2/PRKACA
PID_IL8_CXCR1_PATHWAY	PID_IL8_CXCR1_PATHWAY	27	0.573489316193473	1.8175626995397	0.00165992921781574	0.0100954178177337	0.00678340651045619	4856	tags=59%	list=21%	signal=47%	PIK3CG/PRKCB/LYN/HCK/ARRB2/GNG2/CXCL8/FGR/PIK3R6/GNAI2/PLCB2/GNB1/PRKCG/PLCB1/GNA14/PRKCA
WP_INTERFERON_TYPE_I_SIGNALING	WP_INTERFERON_TYPE_I_SIGNALING	52	0.457810626081704	1.65781034816364	0.00166609293435945	0.01011271946413	0.00679503199272202	3361	tags=37%	list=15%	signal=31%	IFNAR2/VAV1/IFNAR1/LCK/PTPRC/FYN/PIK3CD/STAT2/ZAP70/PTPN6/TYK2/SOCS3/STAT4/SOCS1/STAT5A/RAPGEF1/IRS1/PRMT1/JAK1
REACTOME_INACTIVATION_OF_CSF3_G_CSF_SIGNALING	REACTOME_INACTIVATION_OF_CSF3_G_CSF_SIGNALING	23	0.605209234150097	1.83546690987075	0.00167655622166699	0.0101559976290642	0.00682411185757516	4589	tags=61%	list=20%	signal=49%	LYN/CSF3/HCK/CSF3R/TYK2/SOCS3/SOCS1/STAT5A/STAT5B/UBE2D2/JAK1/SYK/UBB/STAT3
WP_ANDROGEN_RECEPTOR_SIGNALING	WP_ANDROGEN_RECEPTOR_SIGNALING	86	-0.369156	-1.61545	0.0016992522143848	0.0102730585262509	0.00690276849828411	3123	tags=37%	list=14%	signal=32%	PRDX1/SMAD4/AR/CDKN1A/PIAS2/RAC1/PTEN/CTNNB1/SIRT1/KAT5/HDAC1/EP300/PIK3R2/PSMC3IP/PIAS3/NCOA2/SMARCE1/RAN/BAG1/CREBBP/GSK3B/NCOA4/RNF6/SUMO1/KAT7/BRCA1/CCND1/KAT2B/PAK6/DSTN/LIMK2/EGFR
WP_CELL_DIFFERENTIATION_INDEX	WP_CELL_DIFFERENTIATION_INDEX	14	0.673948339539616	1.83234980554457	0.00174817675504867	0.0105479100448184	0.007087449272683	4614	tags=50%	list=20%	signal=40%	MEF2C/MIR155/MEF2B/MEF2D/TLX3/STAT3/MYOD1
PID_ATR_PATHWAY	PID_ATR_PATHWAY	38	-0.470189	-1.72673	0.0018260517865077	0.0109960074970137	0.00738853905711977	5992	tags=53%	list=26%	signal=39%	CLSPN/TIMELESS/FANCD2/PPP2R1A/TOPBP1/ATRIP/MCM7/CEP164/RFC3/RAD51/PPP2CA/MCM2/HUS1/YWHAB/CCNA2/CHEK1/YWHAZ/RPA1/RFC5/RFC2
REACTOME_RHO_GTPASE_CYCLE	REACTOME_RHO_GTPASE_CYCLE	434	0.289942263995031	1.39961435922881	0.00184713705967141	0.0111010386998398	0.00745911259433385	2925	tags=23%	list=13%	signal=20%	RAC2/TAGAP/ARHGAP25/ARHGAP9/DOCK2/NCF4/ARHGEF2/ARHGDIB/ARHGAP15/NCF1/ARMCX3/NCKAP1L/ARFGAP3/CCDC88A/VAV1/PREX1/STK10/CYBA/NCF2/RHOF/AKAP12/RHOH/DOCK8/LMAN1/CYFIP2/GIT2/WIPF1/GRB2/FMNL3/CDC42EP3/PLXND1/TMEM59/CHN1/PIK3R3/SHMT2/BASP1/PTK2B/ARHGEF15/STOM/LCK/ARHGEF40/WAS/FMNL1/FLOT1/ARAP3/ARHGEF6/SLC1A5/VAV2/ARHGEF17/FARP1/ITGB1/RHPN2/ARHGAP31/GMIP/ARHGAP18/DLC1/VIM/ZAP70/PKN1/FGD3/SYDE1/ARHGAP29/ST…
KEGG_DNA_REPLICATION	KEGG_DNA_REPLICATION	36	-0.482672	-1.78906	0.00186842040465607	0.0112068444350139	0.00753020656248664	3773	tags=44%	list=16%	signal=37%	MCM7/RFC3/LIG1/MCM2/POLE/POLD2/POLA1/RFC1/SSBP1/PCNA/RPA1/POLE3/RFC5/MCM4/RFC2/POLE2
WP_ENDODERM_DIFFERENTIATION	WP_ENDODERM_DIFFERENTIATION	137	-0.316114	-1.50068	0.00191503913559577	0.0114638983225153	0.00770292858801317	4820	tags=36%	list=21%	signal=29%	PAF1/UBR5/EXT1/CDC73/ELP4/CEBPZ/CTNNB1/GATA4/SIAH2/RTF1/CDYL/FOXN3/TCF7L1/PHF6/WDHD1/NCAPG2/HPRT1/ZNF462/BPTF/PBX3/SMAD2/ASCC3/JARID2/RFX7/RARG/LRPPRC/DIP2A/C1QBP/CAND1/CTR9/AHDC1/NAA15/BMPR1A/DNMT3B/MBTD1/WWC1/APC/LEO1/AEBP2/WDFY2/GRHL2/SOX7/EZH2/BMP7/TRERF1/EPB41L5/ACACA/VAV3/SOX2/RAB38
REACTOME_ENDOSOMAL_SORTING_COMPLEX_REQUIRED_FOR_TRANSPORT_ESCRT	REACTOME_ENDOSOMAL_SORTING_COMPLEX_REQUIRED_FOR_TRANSPORT_ESCRT	31	-0.526444	-1.86523	0.00194296900833553	0.0116082873890164	0.00779994782500022	7296	tags=65%	list=32%	signal=44%	CHMP2A/UBC/HGS/CHMP3/VPS36/VPS25/UBAP1/VPS37C/CHMP5/MVB12A/CHMP4B/TSG101/STAM/VPS4B/VPS37A/STAM2/RPS27A/CHMP2B/VTA1/CHMP4C
BIOCARTA_IL4_PATHWAY	BIOCARTA_IL4_PATHWAY	11	0.731898884368345	1.82972017158962	0.00196708417615066	0.0116382630771477	0.00782008936660816	4369	tags=64%	list=19%	signal=52%	JAK3/GRB2/IL2RG/SHC1/IRS1/JAK1/IL4R
REACTOME_RNA_POLYMERASE_I_TRANSCRIPTION_INITIATION	REACTOME_RNA_POLYMERASE_I_TRANSCRIPTION_INITIATION	44	-0.469606	-1.79462	0.00195929610990083	0.0116382630771477	0.00782008936660816	4733	tags=41%	list=21%	signal=33%	ERCC6/CCNH/UBTF/POLR1B/TAF1D/GTF2H3/POLR1D/CDK7/HDAC1/MTA2/GTF2H1/MTA3/RRN3/TAF1B/GTF2H5/HDAC2/KAT2B/POLR1E
KEGG_MEDICUS_PATHOGEN_HCMV_US28_TO_GNAQ_PLCB_G_CALCINEURIN_SIGNALING_PATHWAY	KEGG_MEDICUS_PATHOGEN_HCMV_US28_TO_GNAQ_PLCB_G_CALCINEURIN_SIGNALING_PATHWAY	17	0.63521363114623	1.78927676974605	0.0019586176931037	0.0116382630771477	0.00782008936660816	4282	tags=59%	list=19%	signal=48%	NFATC3/CXCL8/PPP3CB/PPP3CC/NFATC1/PLCB2/PTGS2/NFATC4/NFATC2/PLCB1
REACTOME_TRANSLATION_OF_SARS_COV_2_STRUCTURAL_PROTEINS	REACTOME_TRANSLATION_OF_SARS_COV_2_STRUCTURAL_PROTEINS	57	0.462039049293074	1.69754018808724	0.00196302488328923	0.0116382630771477	0.00782008936660816	2157	tags=33%	list=9%	signal=30%	ST6GAL1/FUT8/EDEM2/RPN2/MGAT2/ST3GAL2/GANAB/MOGS/ST3GAL1/ST6GALNAC4/MGAT4A/DDOST/CANX/TUSC3/MGAT1/RPN1/ZDHHC2/PARP4/MAN2A1
REACTOME_CYCLIN_A_CDK2_ASSOCIATED_EVENTS_AT_S_PHASE_ENTRY	REACTOME_CYCLIN_A_CDK2_ASSOCIATED_EVENTS_AT_S_PHASE_ENTRY	82	-0.370646	-1.5994	0.00196457943221579	0.0116382630771477	0.00782008936660816	5308	tags=40%	list=23%	signal=31%	PSMB7/PSMC2/CDKN1A/PSME3/CCNH/LIN54/TFDP2/PSMD10/PSMD14/SKP2/LIN9/PSMD6/PSMC1/MYC/MAX/PSMD2/CDK7/PSMC6/CCNA2/PSMC5/PSMD11/PSMD5/CABLES1/CKS1B/PSMD7/RPS27A/PSMA4/WEE1/SKP1/CCND1/CCNE2/PTK6/TFDP1
REACTOME_ACTIVATION_OF_THE_TFAP2_AP_2_FAMILY_OF_TRANSCRIPTION_FACTORS	REACTOME_ACTIVATION_OF_THE_TFAP2_AP_2_FAMILY_OF_TRANSCRIPTION_FACTORS	12	-0.705559	-1.91399	0.00199259625981615	0.0117663581466276	0.00790616019041701	2898	tags=58%	list=13%	signal=51%	EP300/TFAP2E/CREBBP/CITED4/YEATS4/TFAP2C/TFAP2A
WP_PANCREATIC_CANCER_SUBTYPES	WP_PANCREATIC_CANCER_SUBTYPES	44	-0.467043	-1.78483	0.00203323085508513	0.0119830839757145	0.00805178461394803	4441	tags=39%	list=19%	signal=31%	ST6GALNAC1/CTSE/FAM83A/KRT20/SPRR3/CTSV/TSPAN8/FGFBP1/FAM3D/SCEL/GPR87/CST6/SLC2A1/KRT15/SPRR1B/KRT6A/LY6D
REACTOME_CGMP_EFFECTS	REACTOME_CGMP_EFFECTS	15	0.666239657996349	1.84041691089779	0.00206291646394335	0.0121111877950585	0.00813786131704657	3655	tags=53%	list=16%	signal=45%	PDE1A/PDE1B/PDE9A/PDE2A/KCNMB1/PRKG1/KCNMA1/KCNMB3
BIOCARTA_IL3_PATHWAY	BIOCARTA_IL3_PATHWAY	15	0.665442791666025	1.83821565155747	0.00206291646394335	0.0121111877950585	0.00813786131704657	4100	tags=60%	list=18%	signal=49%	CSF2RB/GRB2/SHC1/PTPN6/IL3RA/STAT5A/STAT5B/MAP2K1/FOS
PID_EPO_PATHWAY	PID_EPO_PATHWAY	33	0.524029340492578	1.73605	0.00208632231397516	0.0122250463282352	0.00821436619571192	3451	tags=45%	list=15%	signal=39%	PLCG2/BTK/LYN/GRB2/SH2B3/SHC1/VAV2/PTPN6/SOCS3/BCL2L1/STAT5A/STAT5B/RAPGEF1/EPO/TRPC6
REACTOME_FLT3_SIGNALING	REACTOME_FLT3_SIGNALING	38	0.505724498162411	1.73206033647367	0.00212281603625578	0.01241501048459	0.00834200866858773	4033	tags=45%	list=18%	signal=37%	SLA/GRB2/HCK/PTPRJ/SH2B3/LCK/FYN/BCL2L11/FLT3/AKT3/GRB10/STAT5A/STAT5B/SLA2/CDKN1B/SYK/UBB
REACTOME_APOPTOTIC_CLEAVAGE_OF_CELL_ADHESION_PROTEINS	REACTOME_APOPTOTIC_CLEAVAGE_OF_CELL_ADHESION_PROTEINS	11	-0.721863	-1.87913	0.00213084748001879	0.012438107800033	0.00835752843040238	1442	tags=73%	list=6%	signal=68%	TJP2/DSG3/TJP1/DSP/OCLN/PKP1/CDH1/DSG1
REACTOME_HOMOLOGY_DIRECTED_REPAIR	REACTOME_HOMOLOGY_DIRECTED_REPAIR	97	-0.351145	-1.56239	0.00214542459255566	0.0124992518805298	0.00839861292647832	3849	tags=40%	list=17%	signal=34%	XRCC2/BARD1/POLD3/TOPBP1/ATRIP/SIRT6/HERC2/PALB2/RFC3/RAD51/EXO1/WRN/POLE/UBE2N/KAT5/POLD2/RFC1/HUS1/CCNA2/RHNO1/RMI2/BRCC3/RMI1/CHEK1/RAD51AP1/RPS27A/PCNA/POLQ/BRCA1/RPA1/POLE3/RFC5/RNF8/FIGNL1/BRIP1/UBE2V2/RFC2/POLE2/LIG3
KEGG_MEDICUS_VARIANT_AMPLIFIED_MYC_TO_P27_CELL_CYCLE_G1_S	KEGG_MEDICUS_VARIANT_AMPLIFIED_MYC_TO_P27_CELL_CYCLE_G1_S	15	-0.638397	-1.853	0.00219088398382683	0.0126988434484816	0.00853272433879633	3965	tags=53%	list=17%	signal=44%	SKP2/MYC/MAX/RBX1/CKS1B/E2F2/SKP1/CCNE2
REACTOME_RND1_GTPASE_CYCLE	REACTOME_RND1_GTPASE_CYCLE	41	-0.473488	-1.78733	0.00218466537342596	0.0126988434484816	0.00853272433879633	1487	tags=32%	list=6%	signal=30%	ARHGAP35/VANGL1/FRS2/VANGL2/ARHGAP5/GRB7/FAM135A/RASAL2/DST/DSP/PTPN13/FAM83B/ALDH3A2
REACTOME_CASPASE_ACTIVATION_VIA_EXTRINSIC_APOPTOTIC_SIGNALLING_PATHWAY	REACTOME_CASPASE_ACTIVATION_VIA_EXTRINSIC_APOPTOTIC_SIGNALLING_PATHWAY	26	0.555593440791231	1.75101086244429	0.00219218629927842	0.0126988434484816	0.00853272433879633	4035	tags=54%	list=18%	signal=44%	LY96/CD14/DAPK1/CASP3/CFLAR/TLR4/TICAM2/TRADD/TNFSF10/MAGED1/FASLG/TNFRSF10B/CASP8/DCC
REACTOME_MOLECULES_ASSOCIATED_WITH_ELASTIC_FIBRES	REACTOME_MOLECULES_ASSOCIATED_WITH_ELASTIC_FIBRES	36	0.504916742933354	1.69026471568272	0.0022312300348125	0.0129004894043144	0.00866821615441989	4138	tags=44%	list=18%	signal=36%	ITGA8/EMILIN2/TGFB3/FBN1/ITGB1/EFEMP2/FBLN5/MFAP2/EMILIN1/TGFB2/FN1/FBLN1/TGFB1/LTBP2/FBLN2/LTBP1
KEGG_MEDICUS_REFERENCE_ITGA_B_RHOGEF_RHOA_SIGNALING_PATHWAY	KEGG_MEDICUS_REFERENCE_ITGA_B_RHOGEF_RHOA_SIGNALING_PATHWAY	23	0.59720394665095	1.81118862811366	0.00226102943427577	0.0129987862004496	0.00873426464680513	3070	tags=48%	list=13%	signal=41%	ITGA8/ITGA4/ITGA7/ITGA1/ITGA5/ITGB1/ITGB7/ITGA11/ITGA9/FN1/ITGA10
KEGG_MEDICUS_REFERENCE_COPI_VESICLE_FORMATION	KEGG_MEDICUS_REFERENCE_COPI_VESICLE_FORMATION	23	0.596695495739859	1.80964660798254	0.00226102943427577	0.0129987862004496	0.00873426464680513	5386	tags=70%	list=24%	signal=53%	KDELR3/KDELR2/TMED5/KDELR1/TMED9/TMED10/COPZ1/GBF1/ARF1/COPA/COPB2/TMED2/COPB1/ARCN1/COPG1/TMED1
REACTOME_GLYCOSPHINGOLIPID_METABOLISM	REACTOME_GLYCOSPHINGOLIPID_METABOLISM	53	0.471230132864787	1.71372502164957	0.00226067085666654	0.0129987862004496	0.00873426464680513	4829	tags=47%	list=21%	signal=37%	NEU1/PSAP/HEXA/NEU3/ST3GAL2/GLB1/HEXB/ST3GAL5/M6PR/ARSA/A4GALT/CERK/ARSB/ST6GALNAC6/GLB1L/NEU2/STS/GBA3/GBA2/B4GALT5/ARSI/NEU4/CTSA/GALC/SMPD1
REACTOME_HDR_THROUGH_HOMOLOGOUS_RECOMBINATION_HRR	REACTOME_HDR_THROUGH_HOMOLOGOUS_RECOMBINATION_HRR	65	-0.406914	-1.68653	0.00231115655136693	0.0132619472919304	0.00891109028131366	3849	tags=48%	list=17%	signal=40%	SPIDR/XRCC2/BARD1/POLD3/TOPBP1/ATRIP/PALB2/RFC3/RAD51/EXO1/WRN/POLE/KAT5/POLD2/RFC1/HUS1/RHNO1/RMI2/RMI1/CHEK1/RAD51AP1/RPS27A/PCNA/BRCA1/RPA1/POLE3/RFC5/FIGNL1/BRIP1/RFC2/POLE2
KEGG_DRUG_METABOLISM_CYTOCHROME_P450	KEGG_DRUG_METABOLISM_CYTOCHROME_P450	60	-0.422578	-1.72428	0.0023563851754318	0.0134960632134224	0.00906839961657075	3956	tags=33%	list=17%	signal=28%	MGST1/GSTM3/CYP2B6/UGT1A6/CYP3A43/ADH4/MGST2/GSTZ1/ALDH3A1/GSTP1/CYP2C19/UGT1A1/GSTA3/GSTO2/CYP2C18/ALDH3B2/CYP3A5/GSTA4/ADH7/CYP2C9
REACTOME_PROTEIN_FOLDING	REACTOME_PROTEIN_FOLDING	89	-0.365279	-1.59736	0.00239341995292596	0.013682458905376	0.0091936443338422	4020	tags=31%	list=18%	signal=26%	GNG5/TUBA1B/FBXW2/PFDN5/CSNK2A1/TBCA/GNA15/TBCE/PFDN4/FBXL5/CCT2/VBP1/PDCL/TUBB4B/TUBA1C/TUBB3/GNG12/TUBA1A/GNG4/CCT6A/CCNE2/FBXL3/TUBA3C/CCT6B/KIF13A/TUBA4B/TUBA4A/TUBB2A
REACTOME_PROTEIN_UBIQUITINATION	REACTOME_PROTEIN_UBIQUITINATION	62	-0.410233	-1.67663	0.00245432546699706	0.0140043627302248	0.00940994092905437	5158	tags=48%	list=23%	signal=38%	RRAGA/UBE2C/RNF144A/UBE2D1/PAF1/CDC73/UBE2B/RNF152/UBA6/RTF1/PEX13/UBE2Q2/UBE2N/UBE2A/SHPRH/UBE2E1/USP7/UBE2K/PEX14/OTULIN/RNF20/CTR9/UBE2G1/UBE2E3/RPS27A/PCNA/LEO1/UBE2V2/PRKDC/UCHL3
REACTOME_CHK1_CHK2_CDS1_MEDIATED_INACTIVATION_OF_CYCLIN_B_CDK1_COMPLEX	REACTOME_CHK1_CHK2_CDS1_MEDIATED_INACTIVATION_OF_CYCLIN_B_CDK1_COMPLEX	13	-0.692329	-1.92998	0.00247555111689728	0.0140990733704411	0.00947357977838703	4472	tags=69%	list=20%	signal=56%	YWHAE/YWHAH/CDK1/YWHAB/CHEK1/YWHAZ/WEE1/YWHAQ/SFN
REACTOME_INTEGRIN_SIGNALING	REACTOME_INTEGRIN_SIGNALING	27	0.56128340879029	1.77888	0.00248226022408944	0.0141109084007472	0.00948153208140997	4008	tags=37%	list=18%	signal=31%	VWF/APBB1IP/GRB2/SHC1/RASGRP2/RAP1B/FN1/FGB/PTPN1/SYK
WP_TYPE_I_COLLAGEN_SYNTHESIS_IN_THE_CONTEXT_OF_OSTEOGENESIS_IMPERFECTA	WP_TYPE_I_COLLAGEN_SYNTHESIS_IN_THE_CONTEXT_OF_OSTEOGENESIS_IMPERFECTA	29	0.552517288930585	1.78554777099894	0.00249621313646892	0.0141638015397035	0.00951707252853484	6023	tags=66%	list=26%	signal=48%	PLOD1/MIA3/CRTAP/ADAMTS2/MBTPS1/BMP1/FKBP10/COLGALT1/SERPINH1/P4HA1/TNFRSF11B/SERPINF1/CREB3L1/PPIB/PLOD2/COL1A2/SP7/LRP5/ITPR1
PID_TAP63_PATHWAY	PID_TAP63_PATHWAY	53	-0.431963	-1.70661	0.00255098472392265	0.0144451351510888	0.00970610881069135	3278	tags=40%	list=14%	signal=34%	SHH/WWP1/EP300/HBP1/DICER1/CABLES1/PMAIP1/IGFBP3/NQO1/JAG1/GPX2/CLCA2/FDXR/EVPL/TP63/YWHAQ/SPATA18/SERPINB5/DST/TFAP2C/PERP
REACTOME_CILIUM_ASSEMBLY	REACTOME_CILIUM_ASSEMBLY	181	-0.295027	-1.46529	0.00255527661517455	0.0144451351510888	0.00970610881069135	5718	tags=39%	list=25%	signal=29%	MKS1/HSP90AA1/SSNA1/IFT80/SDCCAG8/CCP110/TRAF3IP1/DCTN3/BBS10/EXOC4/DCTN1/PPP2R1A/NEDD1/MAPRE1/ALMS1/KIF3A/MARK4/HAUS2/CEP97/YWHAE/HAUS3/DCTN2/CEP164/WDR35/NPHP3/TUBA1B/IFT88/BBIP1/DYNC2H1/EXOC5/SMO/IFT74/RP2/CDK1/EXOC1/DYNC1H1/PCM1/DYNLRB2/CEP72/ARL13B/HAUS6/NDE1/CETN2/TTC8/PLK4/NEK2/TMEM67/MKKS/BBS7/DYNC2LI1/CCT2/EXOC8/CEP83/ARL6/TUBB4B/TUBA1C/PAFAH1B1/IFT57/DYNC1I2/BBS2/TUBB3/TUBA1A/CEP76/EXOC…
REACTOME_NEGATIVE_REGULATION_OF_ACTIVITY_OF_TFAP2_AP_2_FAMILY_TRANSCRIPTION_FACTORS	REACTOME_NEGATIVE_REGULATION_OF_ACTIVITY_OF_TFAP2_AP_2_FAMILY_TRANSCRIPTION_FACTORS	10	-0.745856	-1.85645	0.00258141440672119	0.0145658698097768	0.00978723395920605	2456	tags=60%	list=11%	signal=54%	TFAP2E/SUMO1/KCTD1/KCTD15/TFAP2C/TFAP2A
PID_IL23_PATHWAY	PID_IL23_PATHWAY	37	0.499836568481827	1.69552256267424	0.00261338468190074	0.0147190076261581	0.00989013173712801	6342	tags=62%	list=28%	signal=45%	CXCL1/IL1B/IL24/TYK2/SOCS3/IL17F/STAT4/IL19/CD4/IL6/STAT5A/IL18RAP/IL18R1/ITGA3/STAT3/CD3E/IL23A/IFNG/CCL2/CXCL9/IL17A/NFKB1/NOS2
REACTOME_PECAM1_INTERACTIONS	REACTOME_PECAM1_INTERACTIONS	12	0.718864432565929	1.8441312634995	0.00262529518838694	0.014758808928072	0.00991687539602371	1453	tags=50%	list=6%	signal=47%	PECAM1/INPP5D/LYN/LCK/FYN/PTPN6
WP_SMALL_CELL_LUNG_CANCER	WP_SMALL_CELL_LUNG_CANCER	95	0.389720950951466	1.56214588078757	0.00263435758398162	0.0147824816913296	0.00993278181805612	4552	tags=38%	list=20%	signal=30%	COL4A1/COL4A2/LAMC1/COL4A3/CASP3/PIK3R3/LAMA1/LAMA4/COL4A4/PIK3CD/ITGB1/AKT3/BID/TRAF5/LAMC2/BIRC3/BCL2L1/LAMB1/TRAF3/LAMA3/RARB/BAX/LAMB3/TRAF4/FN1/TRAF1/PTGS2/CDKN1B/IKBKG/GADD45A/RXRB/CASP8/BCL2/POLK/ITGA3/GADD45B
WP_MACROPHAGESTIMULATING_PROTEIN_MSP_SIGNALING	WP_MACROPHAGESTIMULATING_PROTEIN_MSP_SIGNALING	107	0.383910268570632	1.5684932543508	0.00266522165632713	0.0149281808581411	0.0100306813497606	4100	tags=38%	list=18%	signal=32%	COL4A1/KDR/PRKCB/CXCL1/GRB2/CSF3/IL1B/PDGFRB/ACTA2/SHC1/MMP9/ITGB1/SIX1/CPT1A/VIM/CXCL8/SOCS3/SMAD6/PARP1/CXCL5/PDGFRA/IL6/CLDN5/SOCS1/DUSP6/CXCL2/FGFR1/DUSP4/FN1/WNT10B/MAP2K1/IL10/TGFB1/ABL1/EGR1/CSF2/IBSP/ZEB2/RPS6KA1/SMAD9/FOS
REACTOME_MITOCHONDRIAL_TRANSLATION	REACTOME_MITOCHONDRIAL_TRANSLATION	92	-0.373897	-1.64496	0.00267512175934113	0.0149561394508485	0.0100494675459556	6534	tags=41%	list=29%	signal=30%	MRPS27/GFM1/MRPL43/MRPS26/MRPL9/MRPL54/MRPL23/MRPL14/PTCD3/MRPL42/CHCHD1/MRPS22/MRPS17/MRPS18B/MRPL45/MRRF/MRPS35/MRPS12/MRPL57/MRPS10/MTIF2/MRPL47/MRPL27/MRPL15/MRPL1/MRPS36/MTFMT/MRPL50/MRPL3/MRPS18C/MRPL32/MRPL13/MRPS30/MRPL37/MRPS9/MRPS28/MRPL39/MRPL19
KEGG_VASCULAR_SMOOTH_MUSCLE_CONTRACTION	KEGG_VASCULAR_SMOOTH_MUSCLE_CONTRACTION	105	0.385319849843544	1.57081371292982	0.00272734720217963	0.015220195833409	0.0102268947527268	5244	tags=41%	list=23%	signal=32%	PRKCB/RAMP3/ADCY4/ADORA2A/PRKACB/ACTA2/CALCRL/PRKCQ/GNA12/PPP1R14A/RAMP2/MYH11/MYL9/PRKCD/KCNMB1/CACNA1C/NPR1/PLCB2/RAMP1/ACTG2/PLA2G2D/ARAF/GNAS/PRKG1/KCNMA1/ADCY3/MYLK/MAP2K1/EDNRA/PRKCG/PLA2G5/KCNMB3/PPP1R12B/PRKACA/PLCB1/ADCY5/MYLK2/ADRA1A/PRKCA/ADRA1B/CALD1/ADCY8/CACNA1S
REACTOME_CALNEXIN_CALRETICULIN_CYCLE	REACTOME_CALNEXIN_CALRETICULIN_CYCLE	24	0.565942199212131	1.73246300552222	0.00273616114346655	0.0152414680148859	0.0102411881536466	4677	tags=62%	list=20%	signal=50%	SEL1L/EDEM1/EDEM2/GANAB/UGGT1/UGGT2/CANX/DERL2/OS9/PDIA3/CALR/RNF5/UBB/PRKCSH/EDEM3
KEGG_MEDICUS_REFERENCE_CONDENSIN_LOADING	KEGG_MEDICUS_REFERENCE_CONDENSIN_LOADING	20	-0.587517	-1.85336	0.00277317077651183	0.0153633661018755	0.010323095043666	6462	tags=75%	list=28%	signal=54%	SMC4/KIF4A/PPP2R1A/NCAPG/NCAPH/NCAPD3/TOP2A/NCAPG2/PPP2CA/SMC2/PPP2R5D/PPP2R1B/PPP2R5A/DNMT3B/PPP2CB
REACTOME_PCNA_DEPENDENT_LONG_PATCH_BASE_EXCISION_REPAIR	REACTOME_PCNA_DEPENDENT_LONG_PATCH_BASE_EXCISION_REPAIR	21	-0.574319	-1.853	0.00276400225500146	0.0153633661018755	0.010323095043666	3773	tags=52%	list=16%	signal=44%	RFC3/LIG1/POLE/POLD2/RFC1/PCNA/RPA1/POLE3/RFC5/RFC2/POLE2
KEGG_MEDICUS_REFERENCE_TSH_TG_SIGNALING_PATHWAY	KEGG_MEDICUS_REFERENCE_TSH_TG_SIGNALING_PATHWAY	29	0.550090646208216	1.77770568788092	0.00276852412681473	0.0153633661018755	0.010323095043666	5185	tags=48%	list=23%	signal=37%	CREB3L2/ADCY4/CREB3/PRKACB/ATF4/GNAS/ADCY3/TSHR/CREB3L4/PRKACA/ADCY5/CREB3L1/ADCY8/CREB5
WP_APOPTOSIS_MODULATION_AND_SIGNALING	WP_APOPTOSIS_MODULATION_AND_SIGNALING	87	0.408612597274317	1.61481258620223	0.00282728053477858	0.0156347074219062	0.010505417212999	6160	tags=49%	list=27%	signal=36%	MIR29B2/BMF/TNFRSF10D/TNFRSF1B/CASP3/CFLAR/TNFRSF10C/BCL2L11/MCL1/BCL2A1/BID/BIRC3/BCL2L1/HTRA2/BBC3/TRADD/TRAF3/BAX/TNFSF10/DFFB/FASLG/AIFM2/CDKN2A/TNFRSF10B/PEA15/DAXX/MAP3K14/MAP3K5/CASP8/BCL2/FOS/AIFM1/BIK/IRAK1/NAIP/CASP1/MADD/CASP7/JUN/BAK1/PRKD1/BCL2L2/NFKB1
WP_KISSPEPTINKISSPEPTIN_RECEPTOR_SYSTEM_IN_THE_OVARY	WP_KISSPEPTINKISSPEPTIN_RECEPTOR_SYSTEM_IN_THE_OVARY	39	0.493191996596764	1.69823112298406	0.00284721006209883	0.0157163932232159	0.0105603042921095	5465	tags=46%	list=24%	signal=35%	PIK3CG/PDK1/KISS1R/PRKCB/MMP9/PIK3CD/PRKCQ/ARRB2/PRKCD/PLCB2/CYP11A1/MAP2K1/PRKCG/KISS1/PLCB1/PRKCA/AKT2/ARRB1
PID_IL12_STAT4_PATHWAY	PID_IL12_STAT4_PATHWAY	32	0.523075435865744	1.72237287517275	0.00285460715247844	0.0157287305490087	0.0105685941021616	5940	tags=62%	list=26%	signal=46%	IRF1/CD86/CD3D/PRF1/CD247/HLA-DRA/PPP3CB/STAT4/CD4/IL18RAP/IL18R1/IL2RA/TGFB1/FOS/STAT3/CD3E/IFNG/IL13/JUN/CD3G
KEGG_MEDICUS_REFERENCE_CCR_CXCR_GNB_G_PI3K_RAC_SIGNALING_PATHWAY	KEGG_MEDICUS_REFERENCE_CCR_CXCR_GNB_G_PI3K_RAC_SIGNALING_PATHWAY	31	0.533322475574526	1.74434307834337	0.00292461044747809	0.0160853574611295	0.0108082221553199	3319	tags=39%	list=15%	signal=33%	GNG7/PIK3CG/PREX1/GNG11/GNG2/CXCL8/PIK3R6/CCL3/CCL4/GNB1/GNB3/GNG8
PID_FRA_PATHWAY	PID_FRA_PATHWAY	37	0.496036681401925	1.68263276091533	0.00293820889157046	0.0161310315182256	0.0108389118901935	3601	tags=49%	list=16%	signal=41%	MGP/MMP9/DCN/NFATC3/CXCL8/NOS3/MMP2/LIF/NFATC1/IL6/MMP1/PLAUR/LAMA3/ATF4/USF2/CDKN2A/PLAU/NFATC2
KEGG_MEDICUS_REFERENCE_MICROTUBULE_NUCLEATION	KEGG_MEDICUS_REFERENCE_MICROTUBULE_NUCLEATION	25	-0.544114	-1.81841	0.00298749028988641	0.0163720915706545	0.0110008871901345	5366	tags=60%	list=23%	signal=46%	TPX2/TUBGCP3/NEDD1/TUBGCP6/MZT2B/TUBA1B/TUBGCP4/TUBGCP5/TUBB4B/TUBA1C/TUBB3/TUBA1A/TUBA3C/TUBA4A/TUBB2A
KEGG_MEDICUS_REFERENCE_CA2_CAM_CN_SIGNALING_PATHWAY	KEGG_MEDICUS_REFERENCE_CA2_CAM_CN_SIGNALING_PATHWAY	10	0.736494883340759	1.82609783104407	0.00309291361103348	0.0169194035418654	0.0113686421118022	3601	tags=60%	list=16%	signal=51%	NFATC3/PPP3CB/PPP3CC/NFATC1/NFATC4/NFATC2
REACTOME_GLYCOSPHINGOLIPID_CATABOLISM	REACTOME_GLYCOSPHINGOLIPID_CATABOLISM	34	0.528376941312099	1.76400776911076	0.00312676967712969	0.0170434118179145	0.0114519668995711	4829	tags=56%	list=21%	signal=44%	NEU1/PSAP/HEXA/NEU3/GLB1/HEXB/M6PR/ARSA/ARSB/GLB1L/NEU2/STS/GBA3/GBA2/ARSI/NEU4/CTSA/GALC/SMPD1
REACTOME_SELECTIVE_AUTOPHAGY	REACTOME_SELECTIVE_AUTOPHAGY	81	-0.375058	-1.60971	0.00312547456646618	0.0170434118179145	0.0114519668995711	4523	tags=38%	list=20%	signal=31%	ULK1/MFN2/PLIN3/TUBA1B/IFT88/MTERF3/PRKAB2/CSNK2A1/UBE2N/USP30/VDAC3/DYNC1H1/ARL13B/VDAC2/FUNDC1/MFN1/VDAC1/TOMM20/RPS27A/TUBB4B/MAP1LC3A/TUBA1C/DYNC1I2/TUBB3/TUBA1A/TUBA3C/DYNC1LI1/TUBA4B/DYNLL1/TUBA4A/TUBB2A
KEGG_MEDICUS_REFERENCE_DEPHOSPHORYLATION_OF_KINETOCHORE	KEGG_MEDICUS_REFERENCE_DEPHOSPHORYLATION_OF_KINETOCHORE	12	-0.694884	-1.88503	0.00313335430602195	0.0170488045900873	0.0114555904609261	4661	tags=50%	list=20%	signal=40%	SKA3/PPP1CB/NDC80/SPC25/TTK/NUF2
REACTOME_TNF_RECEPTOR_SUPERFAMILY_TNFSF_MEMBERS_MEDIATING_NON_CANONICAL_NF_KB_PATHWAY	REACTOME_TNF_RECEPTOR_SUPERFAMILY_TNFSF_MEMBERS_MEDIATING_NON_CANONICAL_NF_KB_PATHWAY	17	0.622666825919921	1.75393479025255	0.003149436650136	0.017105763766425	0.0114938629974942	6048	tags=71%	list=26%	signal=52%	TNFSF13B/LTB/CD40/BIRC3/TRAF3/LTA/MAP3K14/CD40LG/TNFRSF13C/TNFSF12/TRAF2/TNFRSF12A
WP_DNA_MISMATCH_REPAIR	WP_DNA_MISMATCH_REPAIR	23	-0.569291	-1.86576	0.00317779483229581	0.0171814645879331	0.0115447285936227	3773	tags=57%	list=16%	signal=47%	RFC3/EXO1/LIG1/POLE/POLD2/RFC1/PCNA/RPA1/POLE3/RFC5/MSH2/RFC2/POLE2
REACTOME_BETA_CATENIN_PHOSPHORYLATION_CASCADE	REACTOME_BETA_CATENIN_PHOSPHORYLATION_CASCADE	17	-0.606151	-1.83434	0.00318237672914573	0.0171814645879331	0.0115447285936227	5108	tags=65%	list=22%	signal=50%	PPP2R1A/FRAT2/CTNNB1/PPP2CA/GSK3B/PPP2R5D/PPP2R1B/PPP2R5A/APC/CSNK1A1/PPP2CB
KEGG_MEDICUS_REFERENCE_ORGANIZATION_OF_THE_INNER_KINETOCHORE	KEGG_MEDICUS_REFERENCE_ORGANIZATION_OF_THE_INNER_KINETOCHORE	15	-0.618383	-1.79491	0.00318401382218046	0.0171814645879331	0.0115447285936227	5890	tags=73%	list=26%	signal=54%	CENPC/CENPO/CENPT/CENPA/CENPQ/CENPP/CENPK/CENPN/CENPH/CENPL/CENPU
KEGG_OOCYTE_MEIOSIS	KEGG_OOCYTE_MEIOSIS	108	-0.33498	-1.51765	0.00318592960032235	0.0171814645879331	0.0115447285936227	4576	tags=31%	list=20%	signal=25%	PPP1CB/YWHAE/CHP1/YWHAH/ANAPC4/ADCY9/PPP2CA/CCNB2/RBX1/CDK1/YWHAB/BTRC/ESPL1/ANAPC1/SMC3/MAD2L1/CDC23/YWHAZ/MAPK1/PPP2R5D/CAMK2D/PPP2R1B/PPP2R5A/ITPR2/PRKX/CALML3/SKP1/CCNE2/PPP2CB/YWHAQ/IGF1R/CHP2/CALML5/SLK
REACTOME_SIGNALING_BY_CSF3_G_CSF	REACTOME_SIGNALING_BY_CSF3_G_CSF	28	0.551648299625398	1.76461534240026	0.00319271572243179	0.0171876410004411	0.0115488787058394	4033	tags=54%	list=18%	signal=44%	LYN/GRB2/CSF3/HCK/CSF3R/SHC1/TYK2/SOCS3/SOCS1/STAT5A/STAT5B/UBE2D2/JAK1/SYK/UBB
BIOCARTA_CALCINEURIN_PATHWAY	BIOCARTA_CALCINEURIN_PATHWAY	16	0.621944650682735	1.74078539883988	0.0032164072564066	0.0172846435807247	0.0116140575767397	4856	tags=50%	list=21%	signal=39%	PRKCB/NFATC3/PPP3CB/PPP3CC/NFATC1/NFATC4/NFATC2/PRKCA
REACTOME_SYNTHESIS_SECRETION_AND_INACTIVATION_OF_GLUCAGON_LIKE_PEPTIDE_1_GLP_1	REACTOME_SYNTHESIS_SECRETION_AND_INACTIVATION_OF_GLUCAGON_LIKE_PEPTIDE_1_GLP_1	20	0.597915919645589	1.76911385895177	0.00324060645826826	0.0173726577764686	0.0116731968891684	4097	tags=40%	list=18%	signal=33%	SPCS3/SPCS1/SEC11C/SPCS2/GNB1/GNB3/GRP/CDX2
REACTOME_AMYLOID_FIBER_FORMATION	REACTOME_AMYLOID_FIBER_FORMATION	51	0.448639962381021	1.61776374235196	0.00324418847220566	0.0173726577764686	0.0116731968891684	4033	tags=39%	list=18%	signal=32%	SAA1/APH1B/GGA2/APOE/TSPAN33/ODAM/B2M/HSPG2/LYZ/NCSTN/UBE2L6/NPPA/SNCAIP/TSPAN15/ADAM10/TGFBI/SNCA/APOA4/INS/UBB
WP_DEVELOPMENT_OF_PULMONARY_DENDRITIC_CELLS_AND_MACROPHAGE_SUBSETS	WP_DEVELOPMENT_OF_PULMONARY_DENDRITIC_CELLS_AND_MACROPHAGE_SUBSETS	13	0.696202331694373	1.84598897621917	0.00325835392636363	0.0174179024800526	0.0117035981288592	4589	tags=85%	list=20%	signal=68%	IRF4/TCF4/IKZF1/IRF8/RUNX2/SPI1/BATF3/CSF1/CSF2/TPO/STAT3
REACTOME_DUAL_INCISION_IN_TC_NER	REACTOME_DUAL_INCISION_IN_TC_NER	63	-0.402011	-1.64982	0.00327178182825277	0.0174590529434084	0.0117312483287891	5226	tags=43%	list=23%	signal=33%	POLD3/ZNF830/POLR2B/ERCC6/ERCC5/CCNH/GTF2H3/XAB2/RFC3/POLE/CDK7/POLD2/RBX1/RFC1/GTF2H1/XPA/USP7/GTF2H5/POLR2I/CUL4A/RPS27A/PCNA/RPA1/POLE3/RFC5/RFC2/POLE2
WP_NOTCH1_REGULATION_OF_ENDOTHELIAL_CELL_CALCIFICATION	WP_NOTCH1_REGULATION_OF_ENDOTHELIAL_CELL_CALCIFICATION	17	0.621650378460987	1.7510716498274	0.00330674128394721	0.0176147564548726	0.0118358700722807	3129	tags=59%	list=14%	signal=51%	CALU/GJA5/PLAT/ITGA1/MGP/SAT1/ALPL/DLL4/LPAR1/DLL3
WP_KLEEFSTRA_SYNDROME	WP_KLEEFSTRA_SYNDROME	27	-0.519973	-1.77719	0.0033186497880764	0.0176473401470659	0.0118577640080988	5052	tags=59%	list=22%	signal=46%	KMT2C/WDR5/SMARCA2/RXRA/NR1I3/ARID1B/DPY30/SMARCC1/RBBP5/NCOA6/PAXIP1/ACTL6A/KDM6A/ASH2L/SMARCA4/EHMT1
WP_OCTADECANOID_FORMATION_FROM_LINOLEIC_ACID	WP_OCTADECANOID_FORMATION_FROM_LINOLEIC_ACID	12	-0.69174	-1.8765	0.00334085827449372	0.0177344863456139	0.0119163200878238	1104	tags=42%	list=5%	signal=40%	CYP2C19/ALOX12B/ALOXE3/EPHX3/CYP2C9
WP_ANGIOGENESIS	WP_ANGIOGENESIS	24	0.559582854799698	1.71299577203221	0.00338663201610223	0.0179462047879365	0.0120585799017279	3519	tags=46%	list=15%	signal=39%	KDR/TEK/MMP9/PDGFB/FGF2/NOS3/TIMP3/PDGFRA/ANGPT1/TIMP2/HIF1A
REACTOME_A_TETRASACCHARIDE_LINKER_SEQUENCE_IS_REQUIRED_FOR_GAG_SYNTHESIS	REACTOME_A_TETRASACCHARIDE_LINKER_SEQUENCE_IS_REQUIRED_FOR_GAG_SYNTHESIS	26	0.542980282096335	1.71125917305601	0.00342007839277542	0.018091977192338	0.0121565286439112	6212	tags=62%	list=27%	signal=45%	SDC2/DCN/VCAN/HSPG2/B4GALT7/XYLT2/B3GALT6/B3GAT3/AGRN/BGN/GPC4/GPC6/BCAN/SDC1/SDC3/GPC2
WP_H19_RBE2F1_AND_CDKBETACATENIN_IN_COLORECTAL_CANCER	WP_H19_RBE2F1_AND_CDKBETACATENIN_IN_COLORECTAL_CANCER	14	-0.645072	-1.84242	0.00346879702498968	0.0183178934751188	0.0123083284020887	2434	tags=57%	list=11%	signal=51%	H19/CTNNB1/PMAIP1/CDK8/JAG1/CCND1/CSRP2/CDH1
KEGG_MAPK_SIGNALING_PATHWAY	KEGG_MAPK_SIGNALING_PATHWAY	259	0.305533365519261	1.40952500640968	0.00348882736982487	0.0183917941104782	0.0123579844004906	5340	tags=35%	list=23%	signal=27%	RAC2/MEF2C/RASGRP3/PTPN7/PRKCB/CD14/GRB2/MAP4K1/TGFB3/STK4/CASP3/RPS6KA2/PRKACB/IL1B/PDGFRB/MAPKAPK2/DDIT3/RASGRP2/MRAS/FLNC/DUSP5/PDGFB/ARRB2/GNA12/AKT3/FGF2/PDGFA/RRAS/TGFBR2/PPP3CB/IL1A/RAP1B/PPP3CC/CACNA1C/PDGFRA/DUSP6/MAPK8IP3/RASGRP4/PLA2G2D/ATF4/HSPA6/DUSP9/RASGRF2/FGFR1/DUSP4/TGFB2/FASLG/RELB/PPP5C/MAP2K1/MECOM/CACNA1B/HSPA1L/TGFB1/NFKB2/PRKCG/PLA2G5/NFATC4/NFATC2/IKBKG/DAXX/GADD45A/MAP3K…
WP_MEVALONATE_ARM_OF_CHOLESTEROL_BIOSYNTHESIS_PATHWAY	WP_MEVALONATE_ARM_OF_CHOLESTEROL_BIOSYNTHESIS_PATHWAY	13	-0.6798	-1.89505	0.00350880241956568	0.0184651484843119	0.0124072733497959	3519	tags=62%	list=15%	signal=52%	GGPS1/IDI1/PMVK/FDFT1/HMGCS1/FDPS/ACAT2/HMGCR
REACTOME_GAP_FILLING_DNA_REPAIR_SYNTHESIS_AND_LIGATION_IN_GG_NER	REACTOME_GAP_FILLING_DNA_REPAIR_SYNTHESIS_AND_LIGATION_IN_GG_NER	25	-0.53855	-1.79982	0.00353480694776201	0.0185379634592613	0.0124561998612141	3773	tags=52%	list=16%	signal=43%	RFC3/LIG1/POLE/POLD2/RFC1/RPS27A/PCNA/RPA1/POLE3/RFC5/RFC2/POLE2/LIG3
REACTOME_SARS_COV_INFECTIONS	REACTOME_SARS_COV_INFECTIONS	403	0.281617745369105	1.34837230213607	0.00353476349538491	0.0185379634592613	0.0124561998612141	3702	tags=24%	list=16%	signal=21%	PLCG2/ST6GAL1/IFNAR2/IGLV1-44/BTK/FUT8/IGKV1-17/CD79B/IGHD/ZBP1/SH3KBP1/NUP210/CD79A/IGLV6-57/EDEM2/RPN2/VAV1/JAK3/IGHM/SEC24A/IFNAR1/ITGA4/GRB2/MGAT2/HLA-C/ST3GAL2/GANAB/CYSLTR1/CTSL/SDC2/MOGS/TLR9/S1PR1/ST3GAL1/ST6GALNAC4/MGAT4A/HLA-B/ITGB1/DDOST/CANX/TUSC3/MGAT1/TLR1/STAT2/ISCU/AKT3/RPS27L/TLR8/ATP1A1/FXYD6/PTPN6/HLA-G/RPN1/TMPRSS2/ZDHHC2/TYK2/BCL2L1/AP2B1/B2M/HSPG2/TLR2/IL17F/IGHV1-69/HLA-F/I…
REACTOME_CELL_EXTRACELLULAR_MATRIX_INTERACTIONS	REACTOME_CELL_EXTRACELLULAR_MATRIX_INTERACTIONS	17	0.618768779511747	1.74295473009081	0.00355867613022559	0.0186310758914044	0.0125187648277967	3727	tags=53%	list=16%	signal=44%	ARHGEF6/PXN/FLNC/ITGB1/FERMT2/LIMS2/PARVB/ACTN1/PARVA
WP_GLYCOLYSIS_IN_SENESCENCE	WP_GLYCOLYSIS_IN_SENESCENCE	11	-0.698696	-1.81882	0.00363255159316216	0.0189852224774701	0.0127567262773321	3811	tags=73%	list=17%	signal=61%	TP53/PGK1/GAPDH/LDHA/PRKAA1/ENO1/HK1/ALDOC
REACTOME_PKR_MEDIATED_SIGNALING	REACTOME_PKR_MEDIATED_SIGNALING	66	-0.391241	-1.62242	0.00363887293963482	0.0189856949436084	0.0127570437411495	4034	tags=36%	list=18%	signal=30%	CHUK/TUBA1B/FANCE/HSPA1A/PRKRA/NPM1/FANCL/PPP2CA/CDK1/SUMO1/FANCM/PPP2R1B/TUBB4B/PPP2R5A/TUBA1C/TUBB3/TUBA1A/TUBA3C/PPP2CB/MAPT/TUBA4B/HSPA2/TUBA4A/TUBB2A
KEGG_STEROID_BIOSYNTHESIS	KEGG_STEROID_BIOSYNTHESIS	17	-0.600981	-1.81869	0.00367196570074776	0.0190929684132738	0.0128291239230365	2091	tags=53%	list=9%	signal=48%	MSMO1/CYP51A1/LSS/FDFT1/NSDHL/SQLE/DHCR7/SC5D/TM7SF2
PID_ECADHERIN_NASCENT_AJ_PATHWAY	PID_ECADHERIN_NASCENT_AJ_PATHWAY	38	-0.4509	-1.6559	0.00367013817715385	0.0190929684132738	0.0128291239230365	3279	tags=42%	list=14%	signal=36%	CSNK2A1/KLHL20/CRK/CTTN/ENAH/JUP/CTNNA1/DLG1/CTNND1/CCND1/TIAM1/TJP1/NCKAP1/ARF6/ABI1/CDH1
REACTOME_SLC_MEDIATED_TRANSMEMBRANE_TRANSPORT	REACTOME_SLC_MEDIATED_TRANSMEMBRANE_TRANSPORT	237	0.322208721645362	1.47187369863915	0.00367849901564417	0.019094355197049	0.0128300557436168	5591	tags=35%	list=24%	signal=27%	SLC7A7/SLC15A2/SLC39A8/SLCO2B1/SLC38A5/SLC39A14/SLC2A6/SLC39A7/SLC43A1/SLC7A6/SLC2A10/SLC41A2/SLC2A11/SLC7A11/SLC40A1/SLC12A7/SLC1A4/SLCO2A1/SLC1A5/SLC17A5/HEPH/SLC15A3/SLC1A1/SLC2A3/SLC1A3/SLC33A1/SLC50A1/SLC13A2/SLC11A1/SLC2A9/SLC25A29/SLC2A14/SLC45A3/SLC41A1/SLC1A7/SLC16A2/SLC5A11/SLC5A3/SLC6A20/SLC39A1/SLC1A6/SLC6A13/SLC43A2/SLC47A1/SLC25A18/SLC22A4/SLC15A4/SLC7A5/EMB/SLC12A3/SLC5A2/SLC13A5/S…
WP_EGFR_TYROSINE_KINASE_INHIBITOR_RESISTANCE	WP_EGFR_TYROSINE_KINASE_INHIBITOR_RESISTANCE	84	0.392716771307525	1.55060244319561	0.00370353022167961	0.0191915928324112	0.0128953925548995	3397	tags=35%	list=15%	signal=30%	PLCG2/GAS6/KDR/PRKCB/GRB2/PIK3R3/PDGFRB/SHC1/PDGFD/BCL2L11/PIK3CD/MRAS/PDGFB/AKT3/FGF2/PDGFA/RRAS/BCL2L1/SHC3/PDGFRA/IL6/SHC2/ARAF/BAX/AXL/IGF1/MAP2K1/JAK1/PRKCG
REACTOME_G1_S_SPECIFIC_TRANSCRIPTION	REACTOME_G1_S_SPECIFIC_TRANSCRIPTION	29	-0.519028	-1.79858	0.00377440476813031	0.0195256559057607	0.0131198593048226	4222	tags=52%	list=18%	signal=42%	LIN54/TFDP2/LIN9/E2F6/HDAC1/POLA1/CDK1/TYMS/CDT1/TK1/DHFR/RBL1/PCNA/ORC1/TFDP1
KEGG_MEDICUS_REFERENCE_TYPE_I_IFN_SIGNALING_PATHWAY	KEGG_MEDICUS_REFERENCE_TYPE_I_IFN_SIGNALING_PATHWAY	21	0.579020475654371	1.7197795383694	0.00378486406970489	0.0195465776616793	0.0131339172445602	3361	tags=29%	list=15%	signal=24%	IFNAR2/IFNAR1/STAT2/TYK2/IRF7/JAK1
KEGG_MEDICUS_REFERENCE_KINETOCHORE_MICROTUBULE_ATTACHMENT	KEGG_MEDICUS_REFERENCE_KINETOCHORE_MICROTUBULE_ATTACHMENT	17	-0.599595	-1.8145	0.00380549012014534	0.0196198450018322	0.0131831477133898	1528	tags=53%	list=7%	signal=49%	TUBA1B/CENPF/TUBB4B/TUBA1C/TUBB3/TUBA1A/TUBA3C/TUBA4A/TUBB2A
REACTOME_SIGNALING_BY_CTNNB1_PHOSPHO_SITE_MUTANTS	REACTOME_SIGNALING_BY_CTNNB1_PHOSPHO_SITE_MUTANTS	15	-0.609129	-1.76805	0.00381629053256719	0.0196422926566423	0.0131982309492233	5108	tags=67%	list=22%	signal=52%	PPP2R1A/CTNNB1/PPP2CA/GSK3B/PPP2R5D/PPP2R1B/PPP2R5A/APC/CSNK1A1/PPP2CB
REACTOME_CARBOXYTERMINAL_POST_TRANSLATIONAL_MODIFICATIONS_OF_TUBULIN	REACTOME_CARBOXYTERMINAL_POST_TRANSLATIONAL_MODIFICATIONS_OF_TUBULIN	40	-0.459968	-1.71532	0.0038644703107604	0.0198567302477014	0.0133423178386953	3088	tags=32%	list=13%	signal=28%	TTLL1/TTLL12/LRRC49/TTL/TUBB4B/TUBA1C/TUBB3/TUBA1A/TPGS2/TUBA3C/TUBA4B/TUBA4A/TUBB2A
KEGG_FC_EPSILON_RI_SIGNALING_PATHWAY	KEGG_FC_EPSILON_RI_SIGNALING_PATHWAY	74	0.414990286497839	1.6039229867546	0.00388784056348669	0.0199431821497373	0.0134004074002864	1835	tags=24%	list=8%	signal=22%	PLCG2/RAC2/PIK3CG/BTK/VAV1/INPP5D/PRKCB/LYN/GRB2/FCER1G/PIK3R3/LCP2/FYN/PIK3CD/VAV2/AKT3/PRKCD/LAT
REACTOME_REGULATION_OF_KIT_SIGNALING	REACTOME_REGULATION_OF_KIT_SIGNALING	16	0.617190554784085	1.72747897243044	0.00390338718088522	0.0199892785548862	0.0134313809231699	2170	tags=50%	list=9%	signal=45%	LYN/GRB2/SH2B3/LCK/FYN/PTPN6/SH2B2/SOCS1
KEGG_MEDICUS_REFERENCE_COPII_VESICLE_FORMATION	KEGG_MEDICUS_REFERENCE_COPII_VESICLE_FORMATION	12	0.708562577450585	1.81770350851594	0.00394911293071097	0.0201895085568395	0.0135659213179669	4110	tags=67%	list=18%	signal=55%	PREB/SEC24A/SEC31B/SEC13/SEC24D/SEC31A/SEC24C/SAR1B
REACTOME_HIV_INFECTION	REACTOME_HIV_INFECTION	218	-0.278883	-1.40223	0.00395859177038339	0.0202040688850221	0.0135757048283447	4911	tags=33%	list=21%	signal=27%	POLR2B/RAC1/UBAP1/NUP93/PSME3/NUP188/NELFB/AP1B1/CCNH/VPS37C/GTF2H3/PSMD10/PSMD14/CHMP5/XRCC5/ATP6V1H/PSMD6/AP2S1/PSMC1/CCNT2/LIG1/MVB12A/NUP155/TAF2/CHMP4B/TAF7L/AP1S3/NPM1/NUP160/NUP133/PSMD2/CDK7/PSMC6/RBX1/GTF2H1/BTRC/TAF11/TSG101/RAE1/PSMC5/PSMD11/PSMD5/TAF4/RAN/VPS4B/NMT2/VPS37A/TAF9B/AP1M2/KPNB1/NUP88/NUP35/GTF2H5/TAF1/RANGAP1/PSMD7/POLR2I/RPS27A/PSMA4/NUP54/NUP153/RANBP2/XRCC6/PPIA/TAF13/…
REACTOME_RAS_ACTIVATION_UPON_CA2_INFLUX_THROUGH_NMDA_RECEPTOR	REACTOME_RAS_ACTIVATION_UPON_CA2_INFLUX_THROUGH_NMDA_RECEPTOR	20	-0.575045	-1.81401	0.00410243388879507	0.0209032041123053	0.0140454742364133	2184	tags=35%	list=10%	signal=32%	HRAS/DLG1/DLG2/CAMK2D/KRAS/DLG3/NEFL
BIOCARTA_MTOR_PATHWAY	BIOCARTA_MTOR_PATHWAY	21	-0.559584	-1.80546	0.00415721361277502	0.0211469613992078	0.014209261887088	4746	tags=52%	list=21%	signal=42%	MTOR/PIK3R1/EIF4G2/PTEN/EIF4A1/PDPK1/EIF4G3/EIF3A/PPP2CA/EIF4G1/EIF4E
REACTOME_MATERNAL_TO_ZYGOTIC_TRANSITION_MZT	REACTOME_MATERNAL_TO_ZYGOTIC_TRANSITION_MZT	54	-0.414545	-1.64501	0.00421403714169095	0.0214002852845539	0.0143794776150682	4816	tags=39%	list=21%	signal=31%	EIF4A3/PAIP2/EIF4A1/CNOT6/CNOT10/TNKS1BP1/EP300/PAIP1/CNOT2/DICER1/UHRF1/SRPK1/CREBBP/AGO2/KDM5B/EIF4G1/KDM6A/EIF4E/YAP1/TET3/UNG
KEGG_MEDICUS_VARIANT_MUTATION_CAUSED_ABERRANT_TDP43_TO_ELECTRON_TRANSFER_IN_COMPLEX_I	KEGG_MEDICUS_VARIANT_MUTATION_CAUSED_ABERRANT_TDP43_TO_ELECTRON_TRANSFER_IN_COMPLEX_I	38	-0.447145	-1.6421	0.00427760037716322	0.0216869356892119	0.0145720864061345	6387	tags=50%	list=28%	signal=36%	NDUFAB1/NDUFA6/NDUFA13/NDUFB7/NDUFS4/NDUFS6/NDUFA10/NDUFB3/NDUFA12/NDUFS5/NDUFS1/NDUFB1/NDUFB8/NDUFA4/TARDBP/NDUFB4/NDUFB6/NDUFA5/NDUFC1
BIOCARTA_GPCR_PATHWAY	BIOCARTA_GPCR_PATHWAY	28	0.54279162400211	1.73628456407985	0.00428733224507409	0.0217001683567122	0.0145809778224674	4856	tags=43%	list=21%	signal=34%	PRKCB/PRKACB/NFATC3/PPP3CB/PPP3CC/NFATC1/PRKAR2B/MAP2K1/NFATC4/NFATC2/FOS/PRKCA
KEGG_MEDICUS_REFERENCE_N_GLYCAN_PRECURSOR_BIOSYNTHESIS_ALG6_TO_OST	KEGG_MEDICUS_REFERENCE_N_GLYCAN_PRECURSOR_BIOSYNTHESIS_ALG6_TO_OST	10	0.721585814367273	1.78913162919909	0.00430872521349936	0.0217722814685449	0.0146294327315288	1567	tags=50%	list=7%	signal=47%	RPN2/DDOST/TUSC3/ALG8/RPN1
REACTOME_SIGNALING_BY_PDGF	REACTOME_SIGNALING_BY_PDGF	58	0.431733335903659	1.59125712835495	0.00435538722829369	0.0219716306036604	0.0147633812461332	4191	tags=40%	list=18%	signal=32%	COL4A1/COL4A2/GRB2/COL4A3/PLAT/PDGFRB/COL4A4/PDGFD/PDGFB/COL9A3/PDGFA/COL5A1/PDGFRA/STAT5A/STAT5B/RAPGEF1/COL6A3/THBS1/COL6A2/SPP1/COL5A2/COL3A1/THBS2
WP_MESODERMAL_COMMITMENT_PATHWAY	WP_MESODERMAL_COMMITMENT_PATHWAY	138	-0.307168	-1.46123	0.00438009933273443	0.0220597730030443	0.0148226067023375	6131	tags=44%	list=27%	signal=33%	TEAD1/PBX1/HAND1/TRIM28/ELK4/AMH/SMAD4/PAX6/ZFHX4/C9orf72/TBX1/BCORL1/PLCH1/UBR5/EXT1/AXIN2/ZIC2/CCDC6/RPL38/ELP4/JAK2/TCF7L1/PHF6/WDHD1/NCAPG2/HPRT1/ZNF462/PPP2CA/PBX3/SMAD2/ASCC3/JARID2/ARL4A/RARG/KLF5/DIP2A/LATS1/C1QBP/ACVR2A/FZD5/AHDC1/BMPR1A/KDM6A/DNMT3B/MBTD1/AEBP2/WDFY2/CCND1/GRHL2/CSRP2/BMP7/FZD8/TRERF1/EPB41L5/YAP1/ACACA/MEIS1/VAV3/SOX2/KLF4/NFE2L2
WP_SPHINGOLIPID_PATHWAY	WP_SPHINGOLIPID_PATHWAY	26	-0.525182	-1.77582	0.00443432207497925	0.0222960055486168	0.0149813382592229	3277	tags=54%	list=14%	signal=46%	ASAH1/CERS6/PPP2CA/CERS3/SPTLC2/KDSR/SPTLC1/SGMS2/SGPP2/SGMS1/SGPL1/CERS4/SPTLC3/ACER1
WP_GLYCOGEN_SYNTHESIS_AND_DEGRADATION	WP_GLYCOGEN_SYNTHESIS_AND_DEGRADATION	36	-0.462274	-1.71345	0.00445502976369053	0.0223632218945058	0.0150265028880223	5552	tags=50%	list=24%	signal=38%	UGP2/PPP2R1A/PYGL/PHKG1/GYS2/PHKA1/AGL/PPP2CA/GSK3B/PPP2R2A/PPP2R5D/PPP2R1B/PPP2R5A/GBE1/HK1/PPP2CB/PPP2R2C/PPP2R3A
REACTOME_TRANSLESION_SYNTHESIS_BY_Y_FAMILY_DNA_POLYMERASES_BYPASSES_LESIONS_ON_DNA_TEMPLATE	REACTOME_TRANSLESION_SYNTHESIS_BY_Y_FAMILY_DNA_POLYMERASES_BYPASSES_LESIONS_ON_DNA_TEMPLATE	36	-0.46199	-1.7124	0.00450167886599159	0.0225231781685983	0.015133982187112	4305	tags=47%	list=19%	signal=38%	USP10/RFC3/NPLOC4/POLE/POLD2/RFC1/USP43/REV3L/REV1/RPS27A/PCNA/RPA1/POLE3/RFC5/SPRTN/RFC2/POLE2
REACTOME_FC_EPSILON_RECEPTOR_FCERI_SIGNALING	REACTOME_FC_EPSILON_RECEPTOR_FCERI_SIGNALING	130	0.347915768868165	1.47511991438147	0.00449636624533757	0.0225231781685983	0.015133982187112	2566	tags=21%	list=11%	signal=19%	PLCG2/IGLV1-44/BTK/IGKV1-17/LAT2/IGLV6-57/VAV1/LYN/GRB2/FCER1G/SHC1/CARD11/LCP2/RASGRP2/FYN/VAV2/ITK/NFATC3/PRKCQ/PSMB9/PPP3CB/IGHV1-69/LAT/NFATC1/RASGRP4/UBE2D2/PSME1
PID_E2F_PATHWAY	PID_E2F_PATHWAY	73	-0.375079	-1.58787	0.00451731867453203	0.02256437705131	0.0151616649214233	3478	tags=33%	list=15%	signal=28%	SIRT1/MYC/E2F6/HDAC1/POLA1/EP300/CDK1/TYMS/HBP1/CCNA2/CREBBP/TK1/E2F2/DHFR/RBL1/BRCA1/WASF1/CES2/RRM1/ORC1/CCNE2/KAT2B/CEBPA/TFDP1
REACTOME_RNA_POLYMERASE_I_PROMOTER_ESCAPE	REACTOME_RNA_POLYMERASE_I_PROMOTER_ESCAPE	28	-0.512142	-1.76698	0.00457147467985844	0.0227975177570027	0.015318318980661	4561	tags=64%	list=20%	signal=52%	POLR2F/POLR1C/CBX3/POLR2E/POLR1A/POLR2L/CCNH/UBTF/POLR1B/TAF1D/GTF2H3/POLR1D/CDK7/GTF2H1/RRN3/TAF1B/GTF2H5/POLR1E
PID_GLYPICAN_1PATHWAY	PID_GLYPICAN_1PATHWAY	26	0.530555057128118	1.67209977647156	0.0045908884065535	0.0228569231613865	0.0153582352094024	3327	tags=46%	list=15%	signal=39%	LYN/HCK/TGFB3/LAMA1/LCK/FYN/FGF2/FGR/TGFBR2/FGFR1/TGFB2/TGFB1
REACTOME_SYNTHESIS_OF_BILE_ACIDS_AND_BILE_SALTS_VIA_24_HYDROXYCHOLESTEROL	REACTOME_SYNTHESIS_OF_BILE_ACIDS_AND_BILE_SALTS_VIA_24_HYDROXYCHOLESTEROL	13	-0.673441	-1.87733	0.00462943520607827	0.0230112382918768	0.0154619240591092	4686	tags=54%	list=20%	signal=43%	AKR1C3/HSD3B7/AKR1C4/AKR1C2/CYP39A1/AKR1C1/AMACR
REACTOME_PLATELET_AGGREGATION_PLUG_FORMATION	REACTOME_PLATELET_AGGREGATION_PLUG_FORMATION	39	0.481510717327645	1.65800842645213	0.0046660813668381	0.0231556187699604	0.0155589375252873	6753	tags=49%	list=30%	signal=34%	VWF/APBB1IP/GRB2/SHC1/RASGRP2/RAP1B/FN1/F2/FGB/PTPN1/SYK/ADRA2C/COL1A2/BCAR1/MPL/COL1A1/TLN1/ITGB3/RASGRP1
REACTOME_SYNTHESIS_OF_BILE_ACIDS_AND_BILE_SALTS	REACTOME_SYNTHESIS_OF_BILE_ACIDS_AND_BILE_SALTS	33	-0.484317	-1.74809	0.00471107091620333	0.0233408667994659	0.0156834110945922	4783	tags=48%	list=21%	signal=38%	CYP7A1/AKR1C3/HSD17B4/RXRA/CYP7B1/HSD3B7/NCOA2/AKR1C4/AKR1C2/SCP2/CYP39A1/AKR1C1/OSBPL2/AMACR/OSBPL1A/OSBPL6
REACTOME_SRP_DEPENDENT_COTRANSLATIONAL_PROTEIN_TARGETING_TO_MEMBRANE	REACTOME_SRP_DEPENDENT_COTRANSLATIONAL_PROTEIN_TARGETING_TO_MEMBRANE	107	-0.335636	-1.51593	0.00479320924417352	0.0237092671542155	0.0159309500682117	4939	tags=52%	list=22%	signal=41%	RPS11/RPL26L1/RPS9/RPL3/RPL13A/RPS4X/RPS3A/RPL38/RPS6/RPS20/RPL23/RPL24/RPS15A/RPL19/RPL9/RPS23/RPL21/RPL37A/RPS5/RPSA/RPS21/RPL36A/RPS3/RPLP1/RPS10/RPL39/RPL17/RPL31/RPLP2/RPL5/RPS24/RPLP0/RPL7/RPL22L1/RPS18/RPL22/RPL41/RPS28/RPL29/RPL27/RPS27A/RPL13/RPL36/SRP9/RPS16/RPS7/RPS25/RPS19/RPL30/RPS12/RPS8/RPL6/RPL10A/RPL37/RPL27A/RPL11
WP_CARDIAC_PROGENITOR_DIFFERENTIATION	WP_CARDIAC_PROGENITOR_DIFFERENTIATION	51	0.440311165574417	1.58773069442723	0.00490931106314525	0.0242441990427935	0.0162903864502559	4183	tags=37%	list=18%	signal=31%	MEF2C/CXCR4/KDR/INHBA/FGF2/SOX17/BMP1/THY1/IGF2/PDGFRA/MIXL1/IGF1/ANPEP/TNNT2/TGFB1/ROR2/INS/SIRPA/KIT
WP_PROLACTIN_SIGNALING	WP_PROLACTIN_SIGNALING	76	0.394560355556917	1.53231931924369	0.00494373513833373	0.0243746941205548	0.0163780699098265	3361	tags=29%	list=15%	signal=25%	PIK3CG/VAV1/GRB2/CASP3/RPS6KA2/SHC1/IRF1/FYN/PXN/VAV2/ITGB1/ZAP70/PTPN6/SOCS3/SOCS1/STAT5A/STAT5B/IRS1/AGAP2/MAP2K1/PTPN1/JAK1
REACTOME_MITOCHONDRIAL_PROTEIN_DEGRADATION	REACTOME_MITOCHONDRIAL_PROTEIN_DEGRADATION	82	-0.351735	-1.5178	0.00502298533873327	0.0247254221762848	0.0166137343488415	3996	tags=32%	list=17%	signal=26%	TRIAP1/UQCRC2/MRPS10/NDUFS1/FH/SUCLG2/OPA1/MRPL32/ARG2/SSBP1/FECH/DBT/MDH2/IARS2/MICU2/COX5B/NDUFB6/DLD/NADK2/AFG3L2/OXCT1/SLC25A5/ALDH2/YME1L1/BDH1/CLPX
KEGG_SMALL_CELL_LUNG_CANCER	KEGG_SMALL_CELL_LUNG_CANCER	84	0.387868692926189	1.53146029615189	0.00506052610587325	0.0248700371687029	0.0167109053920602	3975	tags=33%	list=17%	signal=28%	PIK3CG/COL4A1/COL4A2/LAMC1/PIK3R3/LAMA1/LAMA4/COL4A4/PIK3CD/ITGB1/AKT3/TRAF5/LAMC2/BIRC3/BCL2L1/LAMB1/TRAF3/LAMA3/RARB/LAMB3/TRAF4/FN1/TRAF1/PTGS2/CDKN1B/IKBKG/RXRB/BCL2
REACTOME_G_PROTEIN_BETA_GAMMA_SIGNALLING	REACTOME_G_PROTEIN_BETA_GAMMA_SIGNALLING	32	0.507001564756233	1.66944513722187	0.00506956751294498	0.0248743513879925	0.0167138042421866	3319	tags=38%	list=15%	signal=32%	GNG7/PIK3CG/BTK/ARHGEF6/GNG11/GNG2/AKT3/PIK3R6/PLCB2/GNB1/GNB3/GNG8
REACTOME_DEPOSITION_OF_NEW_CENPA_CONTAINING_NUCLEOSOMES_AT_THE_CENTROMERE	REACTOME_DEPOSITION_OF_NEW_CENPA_CONTAINING_NUCLEOSOMES_AT_THE_CENTROMERE	25	-0.527442	-1.7627	0.00508778988628224	0.0249236266615788	0.0167469137397512	7015	tags=64%	list=31%	signal=44%	RBBP7/MIS18BP1/MIS18A/CENPC/CENPO/CENPT/CENPA/CENPQ/NPM1/CENPP/CENPK/CENPN/CENPH/CENPL/CENPU/OIP5
WP_HAIR_FOLLICLE_DEVELOPMENT_CYTODIFFERENTIATION_STAGE_3_OF_3	WP_HAIR_FOLLICLE_DEVELOPMENT_CYTODIFFERENTIATION_STAGE_3_OF_3	82	-0.350538	-1.51263	0.00513042786197598	0.0250921568145117	0.0168601540788093	3590	tags=34%	list=16%	signal=29%	KLK13/FZD1/CASP14/CUX1/KLK14/DSG4/GTPBP4/KLK5/FOXE1/BMPR1A/BCL11B/FOXQ1/SPINK6/NOTCH2/MSX2/SPINK5/TP63/KLK7/HR/KRT15/EGFR/GJB6/SOX2/PERP/DLX3/DSG1/DSC2/FOXN1
PID_CDC42_PATHWAY	PID_CDC42_PATHWAY	68	-0.377639	-1.58033	0.00521653169092949	0.0254723911254201	0.0171156446337009	5489	tags=44%	list=24%	signal=34%	CFL1/PAX6/MAP3K1/PRKCZ/RAC1/MAPK8/ACTR2/ARPC2/CTNNB1/PAK4/DIAPH3/ARPC3/MAPK14/WASL/PLD1/ENAH/HRAS/CTNNA1/GSK3B/BAIAP2/DLG1/MAPK1/MAP2K4/APC/BRAF/YES1/TIAM1/HES5/LIMK2/CDH1
REACTOME_RAC2_GTPASE_CYCLE	REACTOME_RAC2_GTPASE_CYCLE	86	0.382407845156844	1.50969823364237	0.00529477619567776	0.0258130929091682	0.0173445721273149	2985	tags=27%	list=13%	signal=23%	RAC2/DOCK2/NCF4/NCF1/ARMCX3/NCKAP1L/VAV1/PREX1/CYBA/NCF2/LMAN1/GIT2/PIK3R3/VAV2/ITGB1/SYDE1/DOCK4/CYBB/DOCK10/DSG2/EMD/DEF6/ARHGAP26
KEGG_MEDICUS_REFERENCE_CXCR4_GNB_G_PLCB_PKC_SIGNALING_PATHWAY	KEGG_MEDICUS_REFERENCE_CXCR4_GNB_G_PLCB_PKC_SIGNALING_PATHWAY	31	0.518079585867489	1.69448800871448	0.00532989327026379	0.0259427872116514	0.0174317175225543	5988	tags=61%	list=26%	signal=45%	GNG7/CXCR4/PRKCB/PTK2B/GNG11/PXN/CXCL12/GNG2/PLCB2/GNB1/GNB3/GNG8/PRKCG/PLCB1/GNB5/PRKCA/BCAR1/GNG13/PLCB4
KEGG_BASAL_TRANSCRIPTION_FACTORS	KEGG_BASAL_TRANSCRIPTION_FACTORS	33	-0.478257	-1.72621	0.00545735646362689	0.0265208375513096	0.0178201264530417	4221	tags=36%	list=18%	signal=30%	GTF2H3/TAF2/TAF7L/GTF2H1/TAF11/GTF2I/TAF4/GTF2IRD1/TAF9B/TAF1/TAF13/GTF2F2
WP_PLURIPOTENT_STEM_CELL_DIFFERENTIATION_PATHWAY	WP_PLURIPOTENT_STEM_CELL_DIFFERENTIATION_PATHWAY	46	0.457984599070828	1.61524822742436	0.00563193180167969	0.0272821879168808	0.0183317000322433	4971	tags=41%	list=22%	signal=32%	TGFB3/CSF1R/INHBA/PDGFB/WNT2/FGF2/PDGFA/IL6/NT5E/CSF1/IGF1/EPO/TGFB1/INS/KIT/TPO/IL6R/FGF10/FST
PID_PDGFRB_PATHWAY	PID_PDGFRB_PATHWAY	126	0.352434772736743	1.48737066431144	0.00563102426184902	0.0272821879168808	0.0183317000322433	3426	tags=28%	list=15%	signal=24%	PIK3CG/SLA/PAG1/LYN/CYFIP2/GRB2/HCK/PTPRJ/PIK3R3/PDGFRB/ACTA2/SHC1/LCK/TAGLN/S1PR1/FYN/ARPC1B/PIK3CD/VAV2/PDGFB/GRB10/FGR/PIK3R6/PRKCD/SIPA1/DOCK4/RAP1B/STAT5A/STAT5B/RAPGEF1/PTPN2/DOK1/MAP2K1/PTPN1/ABL1
REACTOME_SYNTHESIS_SECRETION_AND_INACTIVATION_OF_GLUCOSE_DEPENDENT_INSULINOTROPIC_POLYPEPTIDE_GIP	REACTOME_SYNTHESIS_SECRETION_AND_INACTIVATION_OF_GLUCOSE_DEPENDENT_INSULINOTROPIC_POLYPEPTIDE_GIP	12	0.700644923815485	1.79739203956493	0.00567474128266789	0.0274134338473076	0.0184198880116813	149	tags=33%	list=1%	signal=33%	SPCS3/SPCS1/SEC11C/SPCS2
WP_LTF_DANGER_SIGNAL_RESPONSE_PATHWAY	WP_LTF_DANGER_SIGNAL_RESPONSE_PATHWAY	19	0.598787277537636	1.73988250030255	0.00568576192550288	0.0274134338473076	0.0184198880116813	2057	tags=42%	list=9%	signal=38%	CD14/IL1B/CXCL8/TLR4/TLR2/IL1A/IL6/TREM1
KEGG_MEDICUS_PATHOGEN_KSHV_VGPCR_TO_GNB_G_PI3K_JNK_SIGNALING_PATHWAY	KEGG_MEDICUS_PATHOGEN_KSHV_VGPCR_TO_GNB_G_PI3K_JNK_SIGNALING_PATHWAY	29	0.525158863665186	1.69713465483162	0.00568601581604804	0.0274134338473076	0.0184198880116813	3319	tags=38%	list=15%	signal=32%	GNG7/PIK3CG/PREX1/GNG11/GNG2/CXCL8/PIK3R6/IL6/GNB1/GNB3/GNG8
REACTOME_HOMOLOGOUS_DNA_PAIRING_AND_STRAND_EXCHANGE	REACTOME_HOMOLOGOUS_DNA_PAIRING_AND_STRAND_EXCHANGE	41	-0.447318	-1.68855	0.00586649044682935	0.0281549367369797	0.0189181254913118	5306	tags=51%	list=23%	signal=39%	XRCC2/BARD1/TOPBP1/ATRIP/PALB2/RFC3/RAD51/EXO1/WRN/KAT5/HUS1/RHNO1/RMI2/RMI1/CHEK1/RAD51AP1/BRCA1/RPA1/RFC5/BRIP1/RFC2
WP_PROSTAGLANDIN_AND_LEUKOTRIENE_METABOLISM_IN_SENESCENCE_WP5321	WP_PROSTAGLANDIN_AND_LEUKOTRIENE_METABOLISM_IN_SENESCENCE_WP5321	32	0.503226587222871	1.65701496279189	0.00585883269929119	0.0281549367369797	0.0189181254913118	4282	tags=50%	list=19%	signal=41%	ALOX5/TBXAS1/ALOX5AP/CYSLTR1/DPEP2/ALOX15B/IGFBP5/GGT5/PTGDS/GNAS/ADCY3/PTGS2/LTC4S/GGT1/PTGER4/PLCB1
WP_WNT_SIGNALING_AND_PLURIPOTENCY	WP_WNT_SIGNALING_AND_PLURIPOTENCY	97	-0.332135	-1.47781	0.00586753686510736	0.0281549367369797	0.0189181254913118	5108	tags=42%	list=22%	signal=33%	PPP2R1A/LDLR/PRKCZ/AXIN2/DVL1/MAP3K7/WNT9B/CTNNB1/LRP6/WNT4/NKD1/TCF7L1/FBXW2/PPM1J/FZD1/MYC/PPP2CA/EP300/FZD6/CREBBP/GSK3B/PPP2R2A/ZBTB33/RACGAP1/CD44/FZD5/PPP2R1B/CTNND1/PRKCI/PPARD/PAFAH1B1/MAP2K4/APC/CCND1/FZD8/WNT2B/PPP2CB/PPP2R2C/FZD10/SOX2/PPP2R3A
REACTOME_GPER1_SIGNALING	REACTOME_GPER1_SIGNALING	45	0.469601560605387	1.64294228022626	0.00587718068915191	0.0281568703771162	0.0189194247606761	3319	tags=38%	list=15%	signal=32%	GNG7/ADCY4/PRKACB/SHC1/ITGA5/GNG11/GPER1/ITGB1/GNG2/GNAI2/PRKAR2B/GNAS/ADCY3/GNB1/FN1/GNB3/GNG8
REACTOME_PLASMA_LIPOPROTEIN_ASSEMBLY_REMODELING_AND_CLEARANCE	REACTOME_PLASMA_LIPOPROTEIN_ASSEMBLY_REMODELING_AND_CLEARANCE	73	0.406920748943313	1.56813361351166	0.00598049349760277	0.0286068503723637	0.0192217794808517	6242	tags=45%	list=27%	signal=33%	A2M/PRKACB/SOAT1/SCARB1/NR1H3/NPC2/LPL/APOE/NCEH1/HDLBP/MBTPS1/BMP1/AP2B1/APOBR/AP2A2/PLTP/APOC1/LIPA/CETP/PRKACA/APOA4/UBB/SAR1B/NR1H2/GPIHBP1/FGF21/AP2M1/LCAT/FURIN/LMF2/LDLRAP1/APOA2/PRKACG
WP_MYD88_DISTINCT_INPUTOUTPUT_PATHWAY	WP_MYD88_DISTINCT_INPUTOUTPUT_PATHWAY	17	0.600876627285871	1.69255591814978	0.00601505641403885	0.0286821234641258	0.0192723576728532	1838	tags=47%	list=8%	signal=43%	TLR9/TLR10/TLR1/TLR8/TLR4/TLR2/IL1A/TLR6
KEGG_MEDICUS_PATHOGEN_HIV_GP120_TO_CXCR4_GNB_G_RAC_SIGNALING_PATHWAY	KEGG_MEDICUS_PATHOGEN_HIV_GP120_TO_CXCR4_GNB_G_RAC_SIGNALING_PATHWAY	26	0.52267694647321	1.64727108642685	0.00600819089037407	0.0286821234641258	0.0192723576728532	3319	tags=38%	list=15%	signal=33%	RAC2/GNG7/CXCR4/CFL2/GNG11/GNG2/LIMK1/GNB1/GNB3/GNG8
BIOCARTA_IL7_PATHWAY	BIOCARTA_IL7_PATHWAY	16	0.600063842340299	1.67954234186445	0.00602679248999599	0.0286931823703403	0.0192797884753984	3975	tags=62%	list=17%	signal=52%	PIK3CG/JAK3/PTK2B/LCK/FYN/IL7R/STAT5A/STAT5B/JAK1/BCL2
PID_INTEGRIN_A4B1_PATHWAY	PID_INTEGRIN_A4B1_PATHWAY	32	0.501500799514015	1.65133232175347	0.00610168373825854	0.02900441552336	0.0194889151341044	4191	tags=50%	list=18%	signal=41%	ADAM28/JAM2/CD14/ITGA4/PRKACB/PTK2B/PXN/ITGB1/VCAM1/MDK/CD81/FN1/THBS1/SPP1/PRKACA/THBS2
PID_DELTA_NP63_PATHWAY	PID_DELTA_NP63_PATHWAY	43	-0.431073	-1.64414	0.00613873843634327	0.0291351028279407	0.0195767277564972	3735	tags=47%	list=16%	signal=39%	FASN/TCF7L1/TOP2A/CCNB2/WWP1/HBP1/GSK3B/IGFBP3/BDKRB2/HELLS/PPP2R5A/GPX2/KRT5/DLX5/TP63/YAP1/SFN/PERP/RAB38/KRT14
WP_PYRIMIDINE_METABOLISM	WP_PYRIMIDINE_METABOLISM	79	-0.361034	-1.54387	0.00615472841676027	0.0291655637416307	0.0195971953353503	5317	tags=38%	list=23%	signal=29%	CTPS2/POLD3/POLR2B/RRM2B/POLR1B/UCK1/POLR1D/CTPS1/POLE/POLD2/POLA1/POLR3K/TYMS/POLR3E/DUT/NME6/POLR3G/TK1/ENTPD3/CMPK1/POLR2I/POLR3F/POLR3C/POLE3/RRM1/DCK/POLR3B/UMPS/POLR1E/POLE2
WP_TLR4_SIGNALING_AND_TOLERANCE	WP_TLR4_SIGNALING_AND_TOLERANCE	28	0.528932415781096	1.6919516594431	0.00617251538853465	0.0292044322808464	0.0196233122437069	3639	tags=36%	list=16%	signal=30%	TRAM1/INPP5D/IRAK3/CXCL8/TLR4/IL6/IRF3/TRAF3/IRF7/IKBKG
REACTOME_CAMK_IV_MEDIATED_PHOSPHORYLATION_OF_CREB	REACTOME_CAMK_IV_MEDIATED_PHOSPHORYLATION_OF_CREB	10	-0.712964	-1.77458	0.00628502034701288	0.0296446702745329	0.019919121028092	2509	tags=30%	list=11%	signal=27%	KPNA2/CAMK2D/CAMKK1
REACTOME_LATE_SARS_COV_2_INFECTION_EVENTS	REACTOME_LATE_SARS_COV_2_INFECTION_EVENTS	70	0.408041790067024	1.56648974188185	0.00627987612304616	0.0296446702745329	0.019919121028092	2157	tags=29%	list=9%	signal=26%	ST6GAL1/FUT8/EDEM2/RPN2/MGAT2/ST3GAL2/GANAB/MOGS/ST3GAL1/ST6GALNAC4/MGAT4A/DDOST/CANX/TUSC3/MGAT1/RPN1/TMPRSS2/ZDHHC2/PARP4/MAN2A1
REACTOME_DEFECTIVE_B4GALT7_CAUSES_EDS_PROGEROID_TYPE	REACTOME_DEFECTIVE_B4GALT7_CAUSES_EDS_PROGEROID_TYPE	20	0.574206623457815	1.69896278403702	0.00638916055327229	0.0300892924355807	0.0202178756627587	6212	tags=65%	list=27%	signal=47%	SDC2/DCN/VCAN/HSPG2/B4GALT7/AGRN/BGN/GPC4/GPC6/BCAN/SDC1/SDC3/GPC2
BIOCARTA_NKCELLS_PATHWAY	BIOCARTA_NKCELLS_PATHWAY	19	0.592386652809371	1.72128435138812	0.00655693093577721	0.0307842350713608	0.0206848279459682	4008	tags=53%	list=18%	signal=43%	VAV1/PTK2B/ITGB1/KLRC1/PTPN6/B2M/LAT/HLA-A/MAP2K1/SYK
WP_GLYCOSPHINGOLIPID_METABOLISM	WP_GLYCOSPHINGOLIPID_METABOLISM	19	0.591119657095473	1.71760287091373	0.00655693093577721	0.0307842350713608	0.0206848279459682	4639	tags=53%	list=20%	signal=42%	NEU3/B4GALT3/ST3GAL5/ARSA/B4GALT4/A4GALT/GBA2/B4GALT5/NEU4/GALC
REACTOME_UNWINDING_OF_DNA	REACTOME_UNWINDING_OF_DNA	12	-0.669189	-1.81532	0.00663130032088928	0.0309901412235424	0.0208231823121241	4933	tags=58%	list=22%	signal=46%	GINS4/MCM7/MCM2/GINS2/GINS1/GINS3/MCM4
REACTOME_MTORC1_MEDIATED_SIGNALLING	REACTOME_MTORC1_MEDIATED_SIGNALLING	24	-0.516285	-1.71433	0.00661343502115139	0.0309901412235424	0.0208231823121241	6783	tags=54%	list=30%	signal=38%	MTOR/AKT1S1/RRAGB/LAMTOR2/RRAGA/RPS6/YWHAB/RRAGC/LAMTOR3/EEF2K/EIF4G1/EIF4E/RRAGD
KEGG_MEDICUS_REFERENCE_DEUBIQUITINATION_OF_H2AK119	KEGG_MEDICUS_REFERENCE_DEUBIQUITINATION_OF_H2AK119	26	0.518723763931732	1.63481221801131	0.00662623192404509	0.0309901412235424	0.0208231823121241	5243	tags=46%	list=23%	signal=36%	CBX7/OGT/PHC2/BMI1/SCMH1/CBX6/PHC3/ASXL1/FOXK2/PCGF2/CBX4/HCFC1
BIOCARTA_ASBCELL_PATHWAY	BIOCARTA_ASBCELL_PATHWAY	13	0.666306724352279	1.76672040862249	0.00667856503826372	0.031163227674716	0.0209394841612363	3885	tags=54%	list=17%	signal=45%	CD40/HLA-DRA/HLA-DRB1/CD4/FASLG/IL10/CD40LG
WP_IL2_SIGNALING	WP_IL2_SIGNALING	42	0.480143578324184	1.67506	0.00669812827045402	0.0312067229970541	0.0209687099405007	4100	tags=43%	list=18%	signal=35%	JAK3/GRB2/IL2RG/IL2RB/PTK2B/SHC1/LCK/FYN/SOCS3/CCND2/STAT5A/STAT5B/IL2RA/MAP2K1/JAK1/BCL2/SYK/FOS
REACTOME_SYNTHESIS_SECRETION_AND_DEACYLATION_OF_GHRELIN	REACTOME_SYNTHESIS_SECRETION_AND_DEACYLATION_OF_GHRELIN	18	0.581617918644951	1.66852070404094	0.00677262099413659	0.0314097049758511	0.021105099469031	4099	tags=56%	list=18%	signal=46%	SPCS3/SPCS1/SEC11C/SPCS2/PLA2G7/IGF1/GHRL/UCN/INS/ACHE
REACTOME_PLASMA_LIPOPROTEIN_ASSEMBLY	REACTOME_PLASMA_LIPOPROTEIN_ASSEMBLY	18	0.581336434161586	1.66771319334826	0.00677262099413659	0.0314097049758511	0.021105099469031	4110	tags=44%	list=18%	signal=36%	A2M/PRKACB/APOE/BMP1/APOC1/PRKACA/APOA4/SAR1B
REACTOME_ACTIVATION_OF_IRF3_IRF7_MEDIATED_BY_TBK1_IKK_IKBKE	REACTOME_ACTIVATION_OF_IRF3_IRF7_MEDIATED_BY_TBK1_IKK_IKBKE	18	0.580462278120855	1.66520545174374	0.00677262099413659	0.0314097049758511	0.021105099469031	4033	tags=50%	list=18%	signal=41%	LY96/CD14/TLR4/TICAM2/IRF3/TRAF3/SARM1/IRF7/UBB
KEGG_MISMATCH_REPAIR	KEGG_MISMATCH_REPAIR	23	-0.538587	-1.76514	0.00684646137056738	0.0317039024257125	0.0213027793405112	3773	tags=52%	list=16%	signal=44%	RFC3/EXO1/LIG1/POLD2/RFC1/SSBP1/PCNA/RPA1/MSH3/RFC5/MSH2/RFC2
KEGG_MEDICUS_REFERENCE_MICROTUBULE_DEPOLYMERIZATION	KEGG_MEDICUS_REFERENCE_MICROTUBULE_DEPOLYMERIZATION	20	-0.554045	-1.74777	0.00686349236900163	0.0317345390718482	0.0213233649991345	1528	tags=45%	list=7%	signal=42%	TUBA1B/KIF18B/TUBB4B/TUBA1C/TUBB3/TUBA1A/TUBA3C/TUBA4A/TUBB2A
WP_PAFAH1B1_COPY_NUMBER_VARIATION	WP_PAFAH1B1_COPY_NUMBER_VARIATION	11	-0.671654	-1.74843	0.00689310772412984	0.0317924524615429	0.0213622786995668	3329	tags=64%	list=15%	signal=54%	DCX/DYNC1H1/NDEL1/PAFAH1B1/TUBA1A/CLIP1/VLDLR
WP_LDL_INFLUENCE_ON_CD14_AND_TLR4	WP_LDL_INFLUENCE_ON_CD14_AND_TLR4	23	0.567142790044184	1.72001973129132	0.00689688581459793	0.0317924524615429	0.0213622786995668	6185	tags=70%	list=27%	signal=51%	CREB3L2/CD14/CREB3/IL1B/TLR4/IL6/ATF4/RELB/IL10/NFKB2/CREB3L4/CREB3L1/CREB5/CCL2/NFKB1/MAPK12
REACTOME_APOPTOTIC_CLEAVAGE_OF_CELLULAR_PROTEINS	REACTOME_APOPTOTIC_CLEAVAGE_OF_CELLULAR_PROTEINS	37	-0.442289	-1.63143	0.00690736861706381	0.0317926770033133	0.0213624295757499	1664	tags=35%	list=7%	signal=33%	STK24/CASP6/FNTA/TJP2/APC/DSG3/TJP1/MAPT/DSP/OCLN/PKP1/CDH1/DSG1
KEGG_MEDICUS_REFERENCE_AUTOPHAGY_VESICLE_NUCLEATION_ELONGATION_MATURATION_MTORC1_PI3KC3_C1	KEGG_MEDICUS_REFERENCE_AUTOPHAGY_VESICLE_NUCLEATION_ELONGATION_MATURATION_MTORC1_PI3KC3_C1	16	-0.590908	-1.74912	0.00701767226956612	0.0322516552117164	0.0216708304585316	6855	tags=75%	list=30%	signal=53%	PIK3C3/MTOR/AKT1S1/TTI1/TELO2/RB1CC1/ULK1/NRBF2/PIK3R4/ATG14/BECN1/DEPTOR
REACTOME_ERBB2_ACTIVATES_PTK6_SIGNALING	REACTOME_ERBB2_ACTIVATES_PTK6_SIGNALING	13	-0.654092	-1.82339	0.00705225876466866	0.0322759066047599	0.0216871256788413	2070	tags=46%	list=9%	signal=42%	EREG/BTC/ERBB2/ERBB3/EGFR/PTK6
REACTOME_POSTMITOTIC_NUCLEAR_PORE_COMPLEX_NPC_REFORMATION	REACTOME_POSTMITOTIC_NUCLEAR_PORE_COMPLEX_NPC_REFORMATION	26	-0.504375	-1.70546	0.00706531989017881	0.0322759066047599	0.0216871256788413	4825	tags=50%	list=21%	signal=40%	NUP93/NUP188/NUP155/NUP160/NUP133/AHCTF1/RAN/KPNB1/NUP35/RANGAP1/SUMO1/NUP54/SEH1L
REACTOME_CYTOSOLIC_SULFONATION_OF_SMALL_MOLECULES	REACTOME_CYTOSOLIC_SULFONATION_OF_SMALL_MOLECULES	19	0.58583179665032	1.70223805573196	0.00705649205819775	0.0322759066047599	0.0216871256788413	5839	tags=63%	list=26%	signal=47%	TPST2/PAPSS2/SULT1A1/SULT1A2/TPST1/SULT1E1/SULT1C2/SLC35B3/PODXL2/ABHD14B/PAPSS1/SULT1B1
REACTOME_SUMOYLATION_OF_DNA_REPLICATION_PROTEINS	REACTOME_SUMOYLATION_OF_DNA_REPLICATION_PROTEINS	43	-0.428513	-1.63438	0.00705191975235892	0.0322759066047599	0.0216871256788413	4825	tags=44%	list=21%	signal=35%	NUP93/NUP188/CDCA8/TOP2B/TOP2A/NUP155/NUP160/NUP133/PIAS3/RAE1/NUP88/NUP35/RANGAP1/SUMO1/PCNA/NUP54/NUP153/RANBP2/SEH1L
WP_OSTEOARTHRITIC_CHONDROCYTE_HYPERTROPHY	WP_OSTEOARTHRITIC_CHONDROCYTE_HYPERTROPHY	48	0.465678768463978	1.6632201546962	0.00708083057944527	0.0322983394843858	0.0217021989867965	5640	tags=48%	list=25%	signal=36%	KDR/P4HTM/AKT3/DDR2/RUNX2/MMP13/EPAS1/FGFR1/RELB/SPP1/HIF1A/IBSP/ACAN/NGF/FOS/COL3A1/STAT3/PRKCA/NTRK1/AKT2/VEGFA/CEBPB/JUN
REACTOME_ERBB2_REGULATES_CELL_MOTILITY	REACTOME_ERBB2_REGULATES_CELL_MOTILITY	14	-0.618305	-1.76597	0.00723828957141052	0.0329672172258413	0.0221516375051427	2070	tags=43%	list=9%	signal=39%	EREG/DIAPH1/BTC/ERBB2/ERBB3/EGFR
PID_INTEGRIN4_PATHWAY	PID_INTEGRIN4_PATHWAY	11	0.682218324811594	1.70552060810033	0.00726709012107864	0.0330214234909331	0.0221880602801254	2784	tags=55%	list=12%	signal=48%	LAMC1/LAMA1/LAMC2/LAMB1/LAMA3/LAMB3
WP_OMEGA6FATTY_ACIDS_IN_SENESCENCE	WP_OMEGA6FATTY_ACIDS_IN_SENESCENCE	55	0.440004303884157	1.61177193880419	0.00727186582291307	0.0330214234909331	0.0221880602801254	5043	tags=49%	list=22%	signal=38%	ALOX5/AKR1B1/TBXAS1/ELOVL2/ALOX5AP/CYSLTR1/DPEP2/ALOX15B/SLCO2A1/FADS1/DPEP1/GGT5/PTGDS/FADS2/ELOVL5/SERPINE1/PTGS2/LTC4S/GPX1/ABCC4/GGT1/PTGER4/TBXA2R/PTGFR/HPGDS/PTGER2/PTGES2
WP_COMMON_PATHWAYS_UNDERLYING_DRUG_ADDICTION	WP_COMMON_PATHWAYS_UNDERLYING_DRUG_ADDICTION	40	0.463643372954892	1.60761555514911	0.00736248097335436	0.033383154056266	0.0224311176271526	6242	tags=48%	list=27%	signal=35%	PRKCB/PRKACB/RAP1B/ACTG2/ARAF/GNAS/MAP2K1/PRKCG/PRKACA/GRIA3/GRIN1/PPP1R1A/PRKCA/DRD4/ADCY8/ACTB/GRM1/GRIN2A/PRKACG
WP_NETRINUNC5B_SIGNALING	WP_NETRINUNC5B_SIGNALING	49	0.45723708406505	1.63764772761471	0.00740864072867319	0.0335425383362069	0.0225382125866417	3160	tags=37%	list=14%	signal=32%	KDR/CDH5/INPP5D/DAPK1/CASP3/SELE/PTK2B/FYN/NTN1/ICAM1/VCAM1/IL1A/ALPL/NTN4/ROBO4/AGAP2/MAP2K1/IL10
BIOCARTA_PAR1_PATHWAY	BIOCARTA_PAR1_PATHWAY	19	0.58453040300177	1.6984566259654	0.00743116351901225	0.0335448225813782	0.0225397474377837	5232	tags=53%	list=23%	signal=41%	PIK3CG/PRKCB/PTK2B/GNA12/F2/PPP1R12B/PLCB1/PRKCA/F2R/F2RL3
PID_KIT_PATHWAY	PID_KIT_PATHWAY	52	0.422848859290494	1.53120782853097	0.00742063010881447	0.0335448225813782	0.0225397474377837	3097	tags=31%	list=14%	signal=27%	STAP1/VAV1/LYN/GRB2/MAP4K1/SH2B3/SHC1/GRB10/PTPN6/MATK/SH2B2/SOCS1/STAT5A/DOK1/MAP2K1/EPO
REACTOME_SCF_SKP2_MEDIATED_DEGRADATION_OF_P27_P21	REACTOME_SCF_SKP2_MEDIATED_DEGRADATION_OF_P27_P21	57	-0.404489	-1.62904	0.00747926077600965	0.0337119934681974	0.0226520744461831	5308	tags=40%	list=23%	signal=31%	PSMB7/PSMC2/CDKN1A/PSME3/PSMD10/PSMD14/SKP2/PSMD6/PSMC1/PSMD2/PSMC6/CCNA2/PSMC5/PSMD11/PSMD5/CKS1B/PSMD7/RPS27A/PSMA4/SKP1/CCND1/CCNE2/PTK6
KEGG_MEDICUS_REFERENCE_CXCR_GNB_G_PI3K_AKT_SIGNALING_PATHWAY	KEGG_MEDICUS_REFERENCE_CXCR_GNB_G_PI3K_AKT_SIGNALING_PATHWAY	26	0.51498294607914	1.6230226391333	0.00761704337393507	0.0342823207686561	0.0230352940407428	3319	tags=38%	list=15%	signal=33%	GNG7/PIK3CG/GNG11/GNG2/AKT3/CXCL8/PIK3R6/GNB1/GNB3/GNG8
REACTOME_NCAM1_INTERACTIONS	REACTOME_NCAM1_INTERACTIONS	42	0.47654661214428	1.66251632605032	0.00763001971679071	0.0342900738599724	0.0230405035695667	5244	tags=48%	list=23%	signal=37%	COL4A1/ST8SIA4/COL4A2/COL4A3/COL4A4/COL9A3/COL5A1/CACNA1C/COL6A3/AGRN/COL6A2/GFRA2/GFRA1/COL5A2/COL3A1/CACNA1H/CACNB2/NCAM1/ARTN/CACNA1S
KEGG_MEDICUS_VARIANT_MUTATION_INACTIVATED_RASD1_TO_CRHR_PKA_ACTH_SIGNALING_PATHWAY	KEGG_MEDICUS_VARIANT_MUTATION_INACTIVATED_RASD1_TO_CRHR_PKA_ACTH_SIGNALING_PATHWAY	27	0.521887226237561	1.65401992502964	0.00768971555968646	0.0345074570108463	0.0231865696668323	5185	tags=56%	list=23%	signal=43%	CREB3L2/ADCY4/CREB3/PRKACB/GNAI2/ATF4/ADCY3/CREB3L4/PRKACA/RASD1/ADCY5/CREB3L1/POMC/ADCY8/CREB5
REACTOME_RESOLUTION_OF_AP_SITES_VIA_THE_MULTIPLE_NUCLEOTIDE_PATCH_REPLACEMENT_PATHWAY	REACTOME_RESOLUTION_OF_AP_SITES_VIA_THE_MULTIPLE_NUCLEOTIDE_PATCH_REPLACEMENT_PATHWAY	24	-0.511261	-1.69764	0.00770805642057869	0.034538893990446	0.0232076930929188	3773	tags=50%	list=16%	signal=42%	RFC3/LIG1/POLE/POLD2/RFC1/PARG/PCNA/RPA1/POLE3/RFC5/RFC2/POLE2
WP_HIPPOMERLIN_SIGNALING_DYSREGULATION	WP_HIPPOMERLIN_SIGNALING_DYSREGULATION	116	0.346822831782188	1.45090680416636	0.00772748964270454	0.0345751261987089	0.0232320385733988	3070	tags=26%	list=13%	signal=23%	ITGA8/KDR/ITGAL/CDH5/TEK/INSR/ITGAM/ITGA4/ITGB2/ITGA7/ITGAX/CSF1R/ITGA1/PRKACB/PDGFRB/ITGA5/ITGB1/ITGB7/FLT3/PPP1R14A/PAK3/CDH11/PDGFRA/TEAD2/PRKAR2B/ITGA11/LATS2/FGFR1/ITGA9/ITGA10
WP_COHESIN_COMPLEX_CORNELIA_DE_LANGE_SYNDROME	WP_COHESIN_COMPLEX_CORNELIA_DE_LANGE_SYNDROME	30	-0.471793	-1.65458	0.00775046662380059	0.034627084754722	0.0232669510469087	4126	tags=43%	list=18%	signal=36%	CDCA5/STAG2/PPP2CA/CDK1/ESPL1/SMC3/PDS5A/PPP2R5D/NIPBL/PPP2R1B/PPP2R5A/APC/PPP2CB
REACTOME_SIGNALING_BY_TGFBR3	REACTOME_SIGNALING_BY_TGFBR3	46	0.44831262356397	1.58113650985823	0.0077636665589638	0.0346352737996526	0.0232724535057172	5465	tags=50%	list=24%	signal=38%	TCF3/TCF4/TIMP1/APH1B/INHBA/MMP14/ARRB2/FGF2/TGFBR2/RARA/MYCN/NCSTN/TIMP2/MYOG/TGFB2/PSEN2/TGFB1/KLF16/INHA/MYOD1/MYF5/MMP16/ARRB1
REACTOME_RNA_POLYMERASE_I_TRANSCRIPTION_TERMINATION	REACTOME_RNA_POLYMERASE_I_TRANSCRIPTION_TERMINATION	27	-0.487993	-1.66789	0.00778951179570891	0.0346997696513524	0.0233157901548997	4561	tags=63%	list=20%	signal=50%	POLR2F/POLR1C/POLR2E/POLR1A/TTF1/POLR2L/CCNH/UBTF/POLR1B/TAF1D/GTF2H3/POLR1D/CDK7/GTF2H1/TAF1B/GTF2H5/POLR1E
REACTOME_CD28_DEPENDENT_PI3K_AKT_SIGNALING	REACTOME_CD28_DEPENDENT_PI3K_AKT_SIGNALING	22	0.549138088546064	1.6482289149521	0.00782537276535893	0.0348086289285382	0.0233889358872426	2454	tags=32%	list=11%	signal=28%	PIK3R3/LCK/FYN/CD86/TRIB3/AKT3/PRR5
WP_CALCIUM_REGULATION_IN_CARDIAC_CELLS	WP_CALCIUM_REGULATION_IN_CARDIAC_CELLS	149	0.334702742353953	1.43960884092467	0.00799421458700156	0.0355078306801658	0.023858749994964	5465	tags=38%	list=24%	signal=29%	GNG7/PKIG/ATP2A3/ANXA6/PRKCB/GJA4/ADCY4/RGS18/RGS3/GJA5/GJC1/RGS5/PRKACB/RGS1/RGS19/RGS2/GNG11/RGS4/PRKCQ/ARRB2/GNG2/PRKCD/RGS16/KCNJ5/CACNA1C/GNAI2/PLN/PRKAR2B/GNAS/ADCY3/GNB1/GNB3/GRK5/CACNA1B/GNG8/CALR/PRKCG/FXYD2/RGS10/ATP2B3/PRKACA/ATP1B2/ADCY5/GRK6/GJA8/ADRA1A/ADRB3/GNB5/PRKCA/ADRA1B/ATP2B2/CACNA1A/ADCY8/CACNA1S/RYR2/STIM2/ARRB1
REACTOME_RESPONSE_OF_EIF2AK1_HRI_TO_HEME_DEFICIENCY	REACTOME_RESPONSE_OF_EIF2AK1_HRI_TO_HEME_DEFICIENCY	15	0.615418997404029	1.70003018660943	0.00808274020269859	0.0357966706360794	0.0240528300095605	2480	tags=47%	list=11%	signal=42%	ATF5/DDIT3/TRIB3/ASNS/GRB10/CHAC1/ATF4
KEGG_MEDICUS_PATHOGEN_SARS_COV_2_S_TO_ANGII_AT1R_NOX2_SIGNALING_PATHWAY	KEGG_MEDICUS_PATHOGEN_SARS_COV_2_S_TO_ANGII_AT1R_NOX2_SIGNALING_PATHWAY	14	0.621176580033613	1.68887245335594	0.00807985091434786	0.0357966706360794	0.0240528300095605	2215	tags=43%	list=10%	signal=39%	IL1B/CXCL8/MMP3/IL6/MMP1/CYBB
KEGG_PRIMARY_BILE_ACID_BIOSYNTHESIS	KEGG_PRIMARY_BILE_ACID_BIOSYNTHESIS	16	-0.586497	-1.73606	0.00810426552407574	0.0358399086384017	0.02408188288798	4783	tags=50%	list=21%	signal=40%	CYP7A1/HSD17B4/CYP7B1/HSD3B7/AKR1C4/SCP2/CYP39A1/AMACR
REACTOME_RORA_ACTIVATES_GENE_EXPRESSION	REACTOME_RORA_ACTIVATES_GENE_EXPRESSION	18	-0.557515	-1.72293	0.00813302692706557	0.0359149754300997	0.0241323224609345	4079	tags=50%	list=18%	signal=41%	RXRA/EP300/TBL1X/SREBF1/NCOA6/NCOA2/CREBBP/RORA/TGS1
REACTOME_PROCESSING_OF_DNA_DOUBLE_STRAND_BREAK_ENDS	REACTOME_PROCESSING_OF_DNA_DOUBLE_STRAND_BREAK_ENDS	58	-0.387147	-1.57018	0.00817860372909678	0.0360639733177393	0.0242324384996469	4778	tags=41%	list=21%	signal=33%	TOPBP1/ATRIP/SIRT6/HERC2/RFC3/EXO1/WRN/UBE2N/KAT5/HUS1/CCNA2/RHNO1/RMI2/BRCC3/RMI1/CHEK1/RPS27A/BRCA1/RPA1/RFC5/RNF8/BRIP1/UBE2V2/RFC2
PID_IL5_PATHWAY	PID_IL5_PATHWAY	14	0.618253834314613	1.68092600963664	0.00820709005197088	0.0361372881334614	0.0242817008687	2289	tags=50%	list=10%	signal=45%	CSF2RB/LYN/GRB2/IL5RA/SDCBP/STAT5A/STAT5B
REACTOME_TRANSLESION_SYNTHESIS_BY_POLH	REACTOME_TRANSLESION_SYNTHESIS_BY_POLH	18	-0.556606	-1.72013	0.00831682221188946	0.0365676151221171	0.02457085015892	3773	tags=50%	list=16%	signal=42%	RFC3/NPLOC4/RFC1/RPS27A/PCNA/RPA1/RFC5/SPRTN/RFC2
BIOCARTA_STEM_PATHWAY	BIOCARTA_STEM_PATHWAY	15	0.611511991325954	1.68923749366363	0.00833336286149779	0.0365875455893138	0.0245842420227714	3624	tags=53%	list=16%	signal=45%	CSF3/CXCL8/CD8A/CD4/IL6/CSF1/EPO/CSF2
KEGG_MEDICUS_REFERENCE_EXTRINSIC_APOPTOTIC_PATHWAY	KEGG_MEDICUS_REFERENCE_EXTRINSIC_APOPTOTIC_PATHWAY	10	0.696132264273167	1.72602097674163	0.0083955822111785	0.0367659006711158	0.024704084018904	5529	tags=60%	list=24%	signal=46%	CASP3/TRAF5/TRADD/CASP8/TRAF2/CASP7
REACTOME_HCMV_LATE_EVENTS	REACTOME_HCMV_LATE_EVENTS	52	-0.39225	-1.54642	0.0083981184335729	0.0367659006711158	0.024704084018904	5192	tags=40%	list=23%	signal=31%	VPS25/UBAP1/NUP93/NUP188/VPS37C/MVB12A/NUP155/CHMP4B/NUP160/NUP133/TSG101/RAE1/VPS37A/NUP88/NUP35/NUP54/NUP153/RANBP2/SEH1L/CHMP2B/CHMP4C
KEGG_MEDICUS_REFERENCE_KEAP1_NRF2_SIGNALING_PATHWAY	KEGG_MEDICUS_REFERENCE_KEAP1_NRF2_SIGNALING_PATHWAY	21	-0.533837	-1.72239	0.00844581373652013	0.0368687599644367	0.0247731981865958	3956	tags=48%	list=17%	signal=39%	MGST1/GSTM3/KEAP1/MGST2/NQO1/GSTP1/GSTA3/GSTO2/NFE2L2/GSTA4
WP_MAMMARY_GLAND_DEVELOPMENT_PREGNANCY_AND_LACTATION_STAGE_3_OF_4	WP_MAMMARY_GLAND_DEVELOPMENT_PREGNANCY_AND_LACTATION_STAGE_3_OF_4	33	-0.467493	-1.68736	0.00844251725791298	0.0368687599644367	0.0247731981865958	4568	tags=52%	list=20%	signal=41%	YY1/JAK2/CHUK/MYC/TTC9/GAL/PRLR/ATP2C2/TNFRSF11A/GJB2/EIF4E/CCND1/ERBB2/ELF5/CEBPA/ERBB3/EGFR
WP_IMMUNE_RESPONSE_TO_TUBERCULOSIS	WP_IMMUNE_RESPONSE_TO_TUBERCULOSIS	23	0.560318043510577	1.69932	0.00851233302752326	0.0369474056052185	0.0248260424929266	3492	tags=48%	list=15%	signal=41%	IFNAR2/IFNAR1/IRF1/IFI35/STAT2/IFITM1/TYK2/SOCS1/PTPN2/JAK1/PSMB8
KEGG_MEDICUS_REFERENCE_IFN_RIPK1_3_SIGNALING_PATHWAY	KEGG_MEDICUS_REFERENCE_IFN_RIPK1_3_SIGNALING_PATHWAY	29	0.510639781678617	1.65021392493329	0.00849478240517007	0.0369474056052185	0.0248260424929266	5123	tags=38%	list=22%	signal=29%	IFNAR2/JAK3/IFNAR1/STAT2/TYK2/STAT4/STAT5A/JAK1/IFNGR1/STAT3/IFNG
WP_OXIDATIVE_PHOSPHORYLATION	WP_OXIDATIVE_PHOSPHORYLATION	36	-0.433852	-1.6081	0.00848526418073785	0.0369474056052185	0.0248260424929266	6387	tags=47%	list=28%	signal=34%	NDUFAB1/NDUFA6/NDUFB7/NDUFS4/NDUFS6/NDUFA10/NDUFS5/NDUFS1/NDUFB1/NDUFB8/ATP6AP2/NDUFA4/NDUFB4/NDUFB6/NDUFA5/NDUFA4L2/NDUFC1
REACTOME_PEPTIDE_HORMONE_METABOLISM	REACTOME_PEPTIDE_HORMONE_METABOLISM	80	0.396060516223489	1.55602351929274	0.00850216770750695	0.0369474056052185	0.0248260424929266	5355	tags=40%	list=23%	signal=31%	SPCS3/SPCS1/SEC11C/SPCS2/MME/EXOC6/ENPEP/INHBA/CTSZ/PLA2G7/RAB27A/INHBE/GZMH/INHBB/CPA3/GNB1/IGF1/GNB3/GRP/ANPEP/GHRL/UCN/INS/ACE/CDX2/ACHE/INHA/AGT/FSHB/SEC11A/POMC/VAMP2
KEGG_MEDICUS_REFERENCE_CCR5_GNB_G_PLCB_G_PKC_SIGNALING_PATHWAY	KEGG_MEDICUS_REFERENCE_CCR5_GNB_G_PLCB_G_PKC_SIGNALING_PATHWAY	26	0.509309334452124	1.60514165843985	0.00860785771172808	0.0373088797263662	0.0250689275276052	4856	tags=54%	list=21%	signal=42%	GNG7/PRKCB/GNG11/CCL5/GNG2/PLCB2/GNB1/GNB3/GNG8/PRKCG/CCR5/PLCB1/GNB5/PRKCA
KEGG_MEDICUS_REFERENCE_LECTIN_PATHWAY_OF_COMPLEMENT_CASCADE_C4_C2_TO_C3_CONVERTASE_FORMATION	KEGG_MEDICUS_REFERENCE_LECTIN_PATHWAY_OF_COMPLEMENT_CASCADE_C4_C2_TO_C3_CONVERTASE_FORMATION	10	0.695448513124509	1.7243256540479	0.00866000461639301	0.037481582480326	0.0251849715593367	3306	tags=60%	list=14%	signal=51%	FCN1/C4A/C2/COLEC11/FCN3/MASP1
KEGG_MEDICUS_VARIANT_MUTATION_INACTIVATED_UBQLN2_TO_26S_PROTEASOME_MEDIATED_PROTEIN_DEGRADATION	KEGG_MEDICUS_VARIANT_MUTATION_INACTIVATED_UBQLN2_TO_26S_PROTEASOME_MEDIATED_PROTEIN_DEGRADATION	38	-0.428914	-1.57515	0.00869919130694694	0.0375977814358402	0.0252630490362252	7958	tags=55%	list=35%	signal=36%	PSMB6/PSMA2/PSMD9/PSMC4/UBC/PSMC3/PSMD1/PSMD12/PSMB7/PSMC2/UBQLN2/PSMD14/PSMD6/PSMC1/PSMD2/PSMC6/PSMC5/PSMD11/PSMD7/RPS27A/PSMA4
WP_IRINOTECAN_PATHWAY	WP_IRINOTECAN_PATHWAY	10	-0.695777	-1.7318	0.00873233788602136	0.0376410478252748	0.0252921209887757	2641	tags=50%	list=12%	signal=44%	ABCC1/BCHE/CES2/UGT1A1/CYP3A5
BIOCARTA_AMI_PATHWAY	BIOCARTA_AMI_PATHWAY	20	0.567278763085845	1.67846462803509	0.00874626250748099	0.0376410478252748	0.0252921209887757	4946	tags=60%	list=22%	signal=47%	COL4A1/COL4A2/COL4A3/PLAT/TFPI/COL4A4/AHSP/F2/FGB/F7/F10/F2R
REACTOME_APOPTOTIC_EXECUTION_PHASE	REACTOME_APOPTOTIC_EXECUTION_PHASE	45	-0.422935	-1.62802	0.0087402929376198	0.0376410478252748	0.0252921209887757	2351	tags=51%	list=10%	signal=46%	DNM1L/SPTAN1/KPNA1/HMGB1/PLEC/CTNNB1/LMNA/GSN/HMGB2/STK24/KPNB1/CASP6/FNTA/TJP2/APC/DSG3/TJP1/MAPT/DSP/OCLN/PKP1/CDH1/DSG1
REACTOME_MITF_M_DEPENDENT_GENE_EXPRESSION	REACTOME_MITF_M_DEPENDENT_GENE_EXPRESSION	94	-0.328144	-1.44932	0.00887301203547137	0.0381326765473643	0.0256224607066911	4834	tags=39%	list=21%	signal=31%	PMEL/SMARCA2/ASAH1/SS18L1/CTNNB1/TYRP1/TYR/ATP6V0D1/TCF7L1/ATP6V1H/DPF3/LIG1/SIRT1/ARID1B/MYO5A/ATP6V1B2/ATP6V0A1/HDAC1/SMARCC1/ATP6V1G1/ATP6AP2/MAPK14/DICER1/MLANA/SMARCE1/DCT/AGO2/DIAPH1/USP46/ACTL6A/ATP6V1D/HINT1/SS18/CCND1/AGO4/SMARCA4/TFAP2A
BIOCARTA_RANMS_PATHWAY	BIOCARTA_RANMS_PATHWAY	10	-0.694868	-1.72953	0.0089018925688456	0.0382029107848909	0.0256696531451515	3250	tags=70%	list=14%	signal=60%	TPX2/KIF15/NUMA1/KPNA2/RAN/KPNB1/RANGAP1
REACTOME_SIGNALING_BY_WNT	REACTOME_SIGNALING_BY_WNT	263	-0.253677	-1.29774	0.00894231437851559	0.0383224077515288	0.0257499466521768	4908	tags=31%	list=21%	signal=24%	ZRANB1/RAC1/AXIN2/DVL1/FRAT2/PSME3/RNF43/CDC73/MAP3K7/WNT9B/CTNNB1/LRP6/PSMD10/WNT4/GNG5/PSMD14/USP34/KREMEN1/PLCB3/TCF7L1/PSMD6/USP8/AP2S1/PSMC1/FZD1/PDE6A/MYC/CSNK2A1/PPP2CA/PSMD2/KAT5/HDAC1/PSMC6/RBX1/EP300/FZD6/BTRC/RBBP5/PSMC5/PSMD11/PSMD5/CREBBP/AGO2/GSK3B/VPS26A/CUL3/YWHAZ/PSMD7/PPP2R5D/FZD5/PPP2R1B/RPS27A/PSMA4/PPP2R5A/KRAS/ITPR2/ASH2L/APC/GNG12/VANGL2/GNG4/LEO1/SKP1/SMURF1/AGO4/RYK/SOX7/…
REACTOME_SIGNALING_BY_VEGF	REACTOME_SIGNALING_BY_VEGF	104	0.370800840880963	1.50982736103664	0.00896092133923377	0.0383482125289962	0.0257672856369156	2454	tags=26%	list=11%	signal=23%	NCF4/NCF1/KDR/NCKAP1L/CDH5/VAV1/CYBA/NCF2/PRKCB/ELMO1/CYFIP2/PRKACB/PTK2B/MAPKAPK2/FYN/PXN/VAV2/TRIB3/AKT3/NOS3/PRKCD/PAK3/SHC2/CYBB/VEGFC/NRP2/PRR5
REACTOME_REGULATION_OF_PYRUVATE_METABOLISM	REACTOME_REGULATION_OF_PYRUVATE_METABOLISM	32	-0.463779	-1.65354	0.00902258462105827	0.0385579457789124	0.0259082115419773	3452	tags=41%	list=15%	signal=35%	PDP2/LDHA/DLAT/PDHX/GSTZ1/PDK3/DLD/RPS27A/RMND5A/RANBP9/GID4/GID8/ME1
KEGG_MEDICUS_REFERENCE_ELECTRON_TRANSFER_IN_COMPLEX_I	KEGG_MEDICUS_REFERENCE_ELECTRON_TRANSFER_IN_COMPLEX_I	37	-0.433581	-1.59931	0.00906282769268977	0.0386756806437335	0.0259873210412526	6387	tags=49%	list=28%	signal=35%	NDUFAB1/NDUFA6/NDUFA13/NDUFB7/NDUFS4/NDUFS6/NDUFA10/NDUFB3/NDUFA12/NDUFS5/NDUFS1/NDUFB1/NDUFB8/NDUFA4/NDUFB4/NDUFB6/NDUFA5/NDUFC1
REACTOME_AMINO_ACID_TRANSPORT_ACROSS_THE_PLASMA_MEMBRANE	REACTOME_AMINO_ACID_TRANSPORT_ACROSS_THE_PLASMA_MEMBRANE	32	0.48465920498095	1.59587663867327	0.0093350294596555	0.0397815870819165	0.0267304119234891	4296	tags=47%	list=19%	signal=38%	SLC7A7/SLC38A5/SLC43A1/SLC7A6/SLC7A11/SLC1A4/SLC1A5/SLC25A29/SLC6A20/SLC43A2/SLC7A5/SLC6A6/SLC3A2/SLC36A4/SLC6A18
KEGG_MEDICUS_VARIANT_MUTATION_CAUSED_ABERRANT_ABETA_TO_ELECTRON_TRANSFER_IN_COMPLEX_I	KEGG_MEDICUS_VARIANT_MUTATION_CAUSED_ABERRANT_ABETA_TO_ELECTRON_TRANSFER_IN_COMPLEX_I	43	-0.419998	-1.6019	0.009385613336539	0.0399412902743496	0.0268377211696095	6387	tags=47%	list=28%	signal=34%	NDUFAB1/NDUFA6/NDUFA13/NDUFB7/NDUFS4/NDUFS6/NDUFA10/NDUFB3/NDUFA12/NDUFS5/NDUFS1/NDUFB1/NDUFB8/NDUFA4/NDUFB4/NDUFB6/NDUFA5/NDUFC1/MAPT/CDK5R1
REACTOME_HEDGEHOG_OFF_STATE	REACTOME_HEDGEHOG_OFF_STATE	107	-0.32235	-1.45592	0.00940301168622488	0.0399595210710282	0.0268499709751265	4160	tags=30%	list=18%	signal=25%	WDR35/PSMD10/PSMD14/TUBA1B/PSMD6/IFT88/PSMC1/ADCY9/DYNC2H1/SMO/PSMD2/PSMC6/RBX1/BTRC/PSMC5/PSMD11/PSMD5/PRKAR2A/GSK3B/PSMD7/RPS27A/TUBB4B/PSMA4/TUBA1C/IFT57/TUBB3/TUBA1A/SKP1/TUBA3C/CSNK1A1/TUBA4A/TUBB2A
REACTOME_TERMINATION_OF_TRANSLESION_DNA_SYNTHESIS	REACTOME_TERMINATION_OF_TRANSLESION_DNA_SYNTHESIS	30	-0.464723	-1.62978	0.00942120769828972	0.0399810861513771	0.0268644611833654	4305	tags=47%	list=19%	signal=38%	USP10/RFC3/POLE/POLD2/RFC1/USP43/REV1/RPS27A/PCNA/RPA1/POLE3/RFC5/RFC2/POLE2
WP_WHITE_FAT_CELL_DIFFERENTIATION	WP_WHITE_FAT_CELL_DIFFERENTIATION	32	0.483919315842348	1.59344034574957	0.00945705426225095	0.0400681378832774	0.0269229537881867	4549	tags=56%	list=20%	signal=45%	IRF4/NR2F2/KLF2/NR1H3/DDIT3/EBF1/RARA/IRF3/STAT5A/STAT5B/GATA2/NR3C1/WNT10B/MECOM/TLE3/INS/GATA3/ZNF423
WP_G1_TO_S_CELL_CYCLE_CONTROL	WP_G1_TO_S_CELL_CYCLE_CONTROL	64	-0.375794	-1.55101	0.00946802076664252	0.0400681378832774	0.0269229537881867	4561	tags=36%	list=20%	signal=29%	CCNH/MCM7/ORC5/ORC4/TFDP2/MYT1/MYC/MCM2/POLE/CDK7/CDK1/E2F2/ORC6/PCNA/RPA1/ORC1/WEE1/CCND1/CCNE2/MCM4/POLE2/CDKN2B/TFDP1
KEGG_MEDICUS_VARIANT_MUTATION_INACTIVATED_PDE11A_PDE8B_TO_ACTH_CORTISOL_SIGNALING_PATHWAY	KEGG_MEDICUS_VARIANT_MUTATION_INACTIVATED_PDE11A_PDE8B_TO_ACTH_CORTISOL_SIGNALING_PATHWAY	20	0.561403752929215	1.66108164566569	0.00949061328398309	0.0400761110024367	0.0269283111601538	5185	tags=50%	list=23%	signal=39%	CREB3L2/CREB3/PDE8B/ATF4/CYP11B1/CREB3L4/PRKACA/CREB3L1/NR4A1/CREB5
WP_OXIDATIVE_DAMAGE_RESPONSE	WP_OXIDATIVE_DAMAGE_RESPONSE	39	0.459845949074767	1.58340911427116	0.00949621008984551	0.0400761110024367	0.0269283111601538	3975	tags=44%	list=17%	signal=36%	C5AR1/TNFRSF1B/CASP3/C3AR1/C1QA/C1S/NFKBIE/CR2/C1QB/C2/C1R/C1QC/TRAF3/TRAF1/CDKN1B/GADD45A/BCL2
REACTOME_RNA_POLYMERASE_III_TRANSCRIPTION_TERMINATION	REACTOME_RNA_POLYMERASE_III_TRANSCRIPTION_TERMINATION	23	-0.528677	-1.73266	0.00951239784606297	0.0400889021258006	0.0269369058900669	4175	tags=52%	list=18%	signal=43%	CRCP/POLR1D/NFIC/POLR3K/POLR3E/NFIA/POLR3G/NFIX/POLR3F/POLR3C/POLR3B/SSB
BIOCARTA_BIOPEPTIDES_PATHWAY	BIOCARTA_BIOPEPTIDES_PATHWAY	27	0.512173994137694	1.62323572755954	0.0095352117354927	0.040129544417191	0.0269642146343898	4856	tags=48%	list=21%	signal=38%	PRKCB/GRB2/PTK2B/SHC1/FYN/STAT5A/CDK5/MAP2K1/F2/AGTR2/AGT/STAT3/PRKCA
REACTOME_TRANSLATION_OF_SARS_COV_1_STRUCTURAL_PROTEINS	REACTOME_TRANSLATION_OF_SARS_COV_1_STRUCTURAL_PROTEINS	29	0.504572292371741	1.63060586519561	0.00959480828059493	0.0403246632151349	0.0270953206617164	5057	tags=52%	list=22%	signal=40%	ST6GAL1/ST3GAL2/GANAB/MOGS/ST3GAL1/ST6GALNAC4/CANX/MGAT1/PARP4/ST3GAL4/PARP14/UBB/PRKCSH/ST6GALNAC3/PARP16
REACTOME_FORMATION_OF_FIBRIN_CLOT_CLOTTING_CASCADE	REACTOME_FORMATION_OF_FIBRIN_CLOT_CLOTTING_CASCADE	39	0.457332308134482	1.57475377658066	0.00961417392497823	0.0403503966245298	0.0271126116921599	4946	tags=44%	list=22%	signal=34%	PRCP/VWF/A2M/F13A1/TFPI/PF4/PRTN3/SERPING1/SERPIND1/CD177/F2/FGB/F13B/PF4V1/F7/F10/F2R
REACTOME_SIGNALING_BY_WNT_IN_CANCER	REACTOME_SIGNALING_BY_WNT_IN_CANCER	33	-0.457696	-1.652	0.0096561620452478	0.0404708744867538	0.0271935642916194	5108	tags=48%	list=22%	signal=38%	PPP2R1A/RNF43/CTNNB1/LRP6/KREMEN1/PPP2CA/FZD6/GSK3B/PPP2R5D/FZD5/PPP2R1B/PPP2R5A/APC/FZD8/CSNK1A1/PPP2CB
KEGG_MEDICUS_VARIANT_SCRAPIE_CONFORMATION_PRPSC_TO_26S_PROTEASOME_MEDIATED_PROTEIN_DEGRADATION	KEGG_MEDICUS_VARIANT_SCRAPIE_CONFORMATION_PRPSC_TO_26S_PROTEASOME_MEDIATED_PROTEIN_DEGRADATION	34	-0.451345	-1.64229	0.00977932737745759	0.0409307836801007	0.027502590730415	7958	tags=59%	list=35%	signal=38%	PSMD4/PSMB6/PSMA2/PSMD9/PSMC4/PSMC3/PSMD1/PSMD12/PSMB7/PSMC2/PSMD14/PSMD6/PSMC1/PSMD2/PSMC6/PRNP/PSMC5/PSMD11/PSMD7/PSMA4
KEGG_MEDICUS_VARIANT_MUTATION_INACTIVATED_PINK1_TO_ELECTRON_TRANSFER_IN_COMPLEX_I	KEGG_MEDICUS_VARIANT_MUTATION_INACTIVATED_PINK1_TO_ELECTRON_TRANSFER_IN_COMPLEX_I	38	-0.426021	-1.56453	0.00992011737668906	0.0414630969091517	0.0278602675585304	6387	tags=47%	list=28%	signal=34%	NDUFAB1/NDUFA6/NDUFA13/NDUFB7/NDUFS4/NDUFS6/NDUFA10/NDUFB3/NDUFA12/NDUFS5/NDUFS1/NDUFB1/NDUFB8/NDUFA4/NDUFB4/NDUFB6/NDUFA5/NDUFC1
BIOCARTA_CCR5_PATHWAY	BIOCARTA_CCR5_PATHWAY	15	0.605545550711369	1.67275582963604	0.0100877248597517	0.0419668284242898	0.0281987394970872	5640	tags=67%	list=25%	signal=50%	CXCR4/PRKCB/PTK2B/CXCL12/CCL4/CCR5/FOS/PRKCA/CCL2/JUN
REACTOME_ANCHORING_FIBRIL_FORMATION	REACTOME_ANCHORING_FIBRIL_FORMATION	15	0.604701803154914	1.67042506584438	0.0100877248597517	0.0419668284242898	0.0281987394970872	2784	tags=53%	list=12%	signal=47%	COL4A1/COL4A2/COL4A3/COL4A4/LAMC2/BMP1/LAMA3/LAMB3
KEGG_MEDICUS_VARIANT_MUTATION_ACTIVATED_PRKACA_TO_ACTH_CORTISOL_SIGNALING_PATHWAY	KEGG_MEDICUS_VARIANT_MUTATION_ACTIVATED_PRKACA_TO_ACTH_CORTISOL_SIGNALING_PATHWAY	17	0.575842920760214	1.62204069720565	0.0100640704058074	0.0419668284242898	0.0281987394970872	5185	tags=53%	list=23%	signal=41%	CREB3L2/CREB3/ATF4/CYP11B1/CREB3L4/PRKACA/CREB3L1/NR4A1/CREB5
PID_MYC_ACTIV_PATHWAY	PID_MYC_ACTIV_PATHWAY	76	-0.341146	-1.44927	0.0100957286626204	0.0419668284242898	0.0281987394970872	3350	tags=33%	list=15%	signal=28%	MYC/NPM1/GAPDH/HSPA4/LDHA/MAX/KAT5/SHMT1/EP300/GPAM/PMAIP1/CREBBP/TK1/PDCD10/NDUFAF2/IREB2/ACTL6A/EIF4G1/ID2/ENO1/EIF4E/SLC2A1/CDCA7/PIM1/RPL11
WP_BIOMARKERS_FOR_PYRIMIDINE_METABOLISM_DISORDERS	WP_BIOMARKERS_FOR_PYRIMIDINE_METABOLISM_DISORDERS	15	-0.571484	-1.65878	0.0101255750072161	0.0419763633292345	0.028205146278604	2850	tags=40%	list=12%	signal=35%	RRM2B/TYMS/NT5C3A/CKB/RRM1/UMPS
WP_HOSTPATHOGEN_INTERACTION_OF_HUMAN_CORONAVIRUSES_APOPTOSIS	WP_HOSTPATHOGEN_INTERACTION_OF_HUMAN_CORONAVIRUSES_APOPTOSIS	21	0.535464040235986	1.59041025084603	0.0101218050113049	0.0419763633292345	0.028205146278604	3975	tags=48%	list=17%	signal=39%	CASP3/BCL2L11/MCL1/BID/BCL2L1/BBC3/BAX/FASLG/CASP8/BCL2
WP_REGULATION_OF_ACTIN_CYTOSKELETON	WP_REGULATION_OF_ACTIN_CYTOSKELETON	147	0.320603111596319	1.37881107894821	0.0101599329869217	0.0420615703955849	0.0282623993986882	3268	tags=24%	list=14%	signal=21%	PIP5K1B/RAC2/PIK3CG/CFL2/VAV1/PIP4K2A/CD14/CYFIP2/PIK3R3/ITGA1/PDGFRB/MYH10/WAS/ARHGEF6/PXN/PIK3CD/MRAS/PDGFB/GNA12/FGF2/PDGFA/RRAS/PAK3/PDGFRA/SSH2/PIP5K1A/MSN/VIL1/LIMK1/FGFR1/FN1/MYLK/MAP2K1/F2/APC2
REACTOME_CALCITONIN_LIKE_LIGAND_RECEPTORS	REACTOME_CALCITONIN_LIKE_LIGAND_RECEPTORS	10	0.68667894037887	1.70258198938406	0.010246541918247	0.0423333378059753	0.0284450078705964	3353	tags=50%	list=15%	signal=43%	RAMP3/CALCRL/RAMP2/RAMP1/ADM2
REACTOME_PLATELET_HOMEOSTASIS	REACTOME_PLATELET_HOMEOSTASIS	83	0.373711704867188	1.47182175728949	0.0102533650478536	0.0423333378059753	0.0284450078705964	3786	tags=31%	list=17%	signal=26%	PECAM1/GNG7/ATP2A3/P2RX4/P2RX1/PDE1A/PDE1B/GNG11/GNG2/PTPN6/FGR/NOS3/PDE9A/PDE2A/KCNMB1/GNAS/PRKG1/KCNMA1/GNB1/PPP2R5B/GNB3/GNG8/TRPC6/KCNMB3/ORAI2/ATP2B3
SA_B_CELL_RECEPTOR_COMPLEXES	SA_B_CELL_RECEPTOR_COMPLEXES	24	0.523062069520759	1.60119829604179	0.0104285472157096	0.0429781346317862	0.0288782657173835	4100	tags=46%	list=18%	signal=38%	VAV1/LYN/GRB2/SHC1/VAV2/PAPPA/MAPK8IP3/MAP2K1/RPS6KA1/SYK/FOS
WP_STRIATED_MUSCLE_CONTRACTION_PATHWAY	WP_STRIATED_MUSCLE_CONTRACTION_PATHWAY	37	0.45666273782666	1.54907028485221	0.0104377484829412	0.0429781346317862	0.0288782657173835	7389	tags=49%	list=32%	signal=33%	TPM1/ACTA2/VIM/MYL9/DES/TPM2/TNNT2/MYH3/TCAP/TNNI3/TNNI1/TNNC2/ACTA1/TPM3/TNNI2/MYH6/TMOD1/MYOM1
KEGG_MEDICUS_REFERENCE_TRAIP_DEPENDENT_REPLISOME_DISASSEMBLY	KEGG_MEDICUS_REFERENCE_TRAIP_DEPENDENT_REPLISOME_DISASSEMBLY	15	-0.569833	-1.65399	0.010490450894167	0.0431368473340442	0.0289849094241846	5447	tags=60%	list=24%	signal=46%	TRAIP/GINS4/MCM7/NPLOC4/MCM2/GINS2/GINS1/GINS3/MCM4
WP_TRANSLATION_FACTORS	WP_TRANSLATION_FACTORS	49	-0.404285	-1.57582	0.0105315833295697	0.0432476204921818	0.0290593411491177	7300	tags=49%	list=32%	signal=33%	EIF3C/EIF2S1/EEF1A1/EEF2/EIF5B/EIF2B1/EIF5A/EIF3F/EIF3H/EEF1G/EIF4A1/EIF3J/EIF4G3/EIF4EBP2/EIF3A/PAIP1/EIF6/CLUH/EEF2K/EIF4G1/EIF3E/EIF1AX/EIF4E/EEF1B2
BIOCARTA_IL10_PATHWAY	BIOCARTA_IL10_PATHWAY	13	0.6513021800321	1.72693567630073	0.010568891544706	0.043342412566244	0.0291230347162332	4589	tags=62%	list=20%	signal=49%	IL10RA/IL1A/IL6/STAT5A/IL10RB/IL10/JAK1/STAT3
WP_OSTEOBLAST_SIGNALING	WP_OSTEOBLAST_SIGNALING	14	0.606020366509897	1.64766531139318	0.0106246395565178	0.0435124687213841	0.0292373004208081	3659	tags=36%	list=16%	signal=30%	PDGFRB/PDGFB/PDGFRA/TNFRSF11B/IBSP
REACTOME_TRNA_MODIFICATION_IN_THE_NUCLEUS_AND_CYTOSOL	REACTOME_TRNA_MODIFICATION_IN_THE_NUCLEUS_AND_CYTOSOL	39	-0.423884	-1.57011	0.0107341385076849	0.0439019060844509	0.0294989747756229	7594	tags=54%	list=33%	signal=36%	TRMT44/TYW1/WDR4/THG1L/TRMT6/ADAT3/TRMT11/TRMT10A/TRDMT1/TYW5/TRMT13/ADAT1/ADAT2/NSUN2/TRIT1/ALKBH8/TP53RK/TPRKB/PUS7/TRMT12/LCMT2
WP_COVID19_ADVERSE_OUTCOME_PATHWAY	WP_COVID19_ADVERSE_OUTCOME_PATHWAY	15	0.602128163409962	1.66331565701181	0.0110902193695848	0.0452974509639742	0.030436682198169	3160	tags=53%	list=14%	signal=46%	CSF3/IL1B/CXCL8/TMPRSS2/CCL3/IL6/IL2RA/IL10
KEGG_MEDICUS_REFERENCE_MICROTUBULE_RHOA_SIGNALING_PATHWAY	KEGG_MEDICUS_REFERENCE_MICROTUBULE_RHOA_SIGNALING_PATHWAY	18	-0.543255	-1.67886	0.0111747102941121	0.0455205110510156	0.030586562794889	1528	tags=39%	list=7%	signal=36%	TUBB4B/TUBA1C/TUBB3/TUBA1A/TUBA3C/TUBA4A/TUBB2A
REACTOME_POTASSIUM_CHANNELS	REACTOME_POTASSIUM_CHANNELS	102	0.358125220633672	1.45673221694974	0.0111598955715417	0.0455205110510156	0.030586562794889	6501	tags=39%	list=28%	signal=28%	GNG7/KCNN3/KCNJ8/KCNA3/GABBR1/GNG11/KCNAB2/KCNN4/GNG2/KCNMB1/KCNH2/KCNJ5/KCNJ10/KCNMA1/GNB1/KCNN2/GNB3/GNG8/KCNH1/KCNC3/KCNC4/KCND1/KCNMB3/KCNA2/KCNC2/KCNJ11/KCNS3/GNB5/KCNF1/KCNK17/KCNQ4/KCNH3/GABBR2/GNG13/KCNH5/KCNK16/HCN2/KCNH4/KCNG2/KCNA7
REACTOME_CONDENSATION_OF_PROMETAPHASE_CHROMOSOMES	REACTOME_CONDENSATION_OF_PROMETAPHASE_CHROMOSOMES	11	-0.65212	-1.69758	0.0112310296993093	0.0456418030390426	0.0306680624292878	7388	tags=91%	list=32%	signal=62%	NCAPD2/CSNK2B/SMC4/CSNK2A2/NCAPG/NCAPH/CSNK2A1/CCNB2/CDK1/SMC2
WP_PROTEOGLYCAN_BIOSYNTHESIS	WP_PROTEOGLYCAN_BIOSYNTHESIS	16	0.575106091578524	1.60968710946348	0.011234444463171	0.0456418030390426	0.0306680624292878	4855	tags=56%	list=21%	signal=44%	CSGALNACT1/PAPSS2/B4GALT7/XYLT2/B3GALT6/B3GAT3/CANT1/CHST14/SLC35B3
REACTOME_RHOA_GTPASE_CYCLE	REACTOME_RHOA_GTPASE_CYCLE	144	0.326082503457864	1.40332460036019	0.0113051719492904	0.0458679879220878	0.0308200426678392	2985	tags=27%	list=13%	signal=24%	TAGAP/ARHGAP9/DOCK2/ARHGEF2/ARHGDIB/VAV1/PREX1/STK10/LMAN1/FMNL3/ARHGEF15/STOM/ARHGEF40/FLOT1/ARAP3/VAV2/ARHGEF17/FARP1/RHPN2/ARHGAP31/GMIP/ARHGAP18/DLC1/PKN1/ARHGAP29/STARD8/ARHGAP30/ARHGAP6/ARHGAP4/ARHGAP8/STARD13/RASGRF2/FLOT2/AAAS/RHPN1/DEF6/FAM13A/ARHGEF25/ARHGAP26
KEGG_MEDICUS_ENV_FACTOR_DCE_TO_DNA_ADDUCTS	KEGG_MEDICUS_ENV_FACTOR_DCE_TO_DNA_ADDUCTS	16	-0.572932	-1.69591	0.0113747626249641	0.0458694879355272	0.0308210505707427	3956	tags=44%	list=17%	signal=36%	MGST1/GSTM3/MGST2/GSTP1/GSTA3/GSTO2/GSTA4
WP_17P133_YWHAE_COPY_NUMBER_VARIATION	WP_17P133_YWHAE_COPY_NUMBER_VARIATION	21	-0.518694	-1.67353	0.0113470193014886	0.0458694879355272	0.0308210505707427	5354	tags=71%	list=23%	signal=55%	DCTN3/DCTN1/TH/YWHAE/YWHAH/DCTN2/DDC/PPP2CA/DYNC1H1/YWHAB/DCTN4/YWHAZ/NDEL1/PAFAH1B1/YWHAQ
REACTOME_DUAL_INCISION_IN_GG_NER	REACTOME_DUAL_INCISION_IN_GG_NER	41	-0.424511	-1.60245	0.0113808115783586	0.0458694879355272	0.0308210505707427	4221	tags=44%	list=18%	signal=36%	ERCC5/GTF2H3/RFC3/POLE/POLD2/RBX1/RFC1/GTF2H1/XPA/GTF2H5/CUL4A/RPS27A/PCNA/RPA1/POLE3/RFC5/RFC2/POLE2
PID_ALPHA_SYNUCLEIN_PATHWAY	PID_ALPHA_SYNUCLEIN_PATHWAY	31	0.487348498992651	1.59397553992654	0.0113245582250547	0.0458694879355272	0.0308210505707427	4249	tags=45%	list=19%	signal=37%	LYN/HCK/PTK2B/LCK/FYN/FGR/PRKCD/PLCB2/UCHL1/GRK5/SNCA/PARK7/SYK/MAOB
WP_HEPATITIS_C_AND_HEPATOCELLULAR_CARCINOMA	WP_HEPATITIS_C_AND_HEPATOCELLULAR_CARCINOMA	51	0.417240887411336	1.50454091494319	0.0113673539140145	0.0458694879355272	0.0308210505707427	3757	tags=37%	list=16%	signal=31%	COL4A2/GRB2/CASP3/PODXL/MIR155/LEF1/VAV2/CXCL8/BIRC3/BCL2L1/IL6/MMP1/UCHL1/FASLG/PTGS2/TGFB1/JAK1/HIF1A/FRZB
KEGG_VIBRIO_CHOLERAE_INFECTION	KEGG_VIBRIO_CHOLERAE_INFECTION	52	0.408133764949051	1.47792196253385	0.0114472621495659	0.0460763642929028	0.0309600568461458	3875	tags=35%	list=17%	signal=29%	PLCG2/KDELR3/PRKCB/SEC61A1/KDELR2/PRKACB/TCIRG1/SEC61B/PDIA4/KDELR1/ATP6V0B/SEC61G/ARF1/GNAS/ADCY3/PRKCG/PRKACA/ATP6V0E1
REACTOME_FATTY_ACIDS	REACTOME_FATTY_ACIDS	14	-0.60024	-1.71437	0.0115135435980886	0.0461799861402424	0.0310296833961866	3953	tags=50%	list=17%	signal=41%	CYP2F1/CYP2B6/CYP4F2/CYP4F3/CYP4F12/CYP2J2/CYP4F22
REACTOME_SIGNALING_BY_ERYTHROPOIETIN	REACTOME_SIGNALING_BY_ERYTHROPOIETIN	25	0.533277087211299	1.65434162350926	0.0115139321084169	0.0461799861402424	0.0310296833961866	3097	tags=44%	list=14%	signal=38%	PLCG2/PIK3CG/VAV1/LYN/GRB2/SHC1/PIK3CD/STAT5A/STAT5B/RAPGEF1/EPO
WP_NONGENOMIC_ACTIONS_OF_125_DIHYDROXYVITAMIN_D3	WP_NONGENOMIC_ACTIONS_OF_125_DIHYDROXYVITAMIN_D3	74	0.387984086318743	1.49954496475871	0.0115184737337001	0.0461799861402424	0.0310296833961866	5123	tags=39%	list=22%	signal=31%	PLCG2/IFNAR2/PRKCB/CYP24A1/ETS1/STAT2/PRKCQ/TLR8/CXCL8/CD40/PRKCD/TLR4/TYK2/TLR2/IL6/PLCB2/CAMP/RELB/JAK1/NFKB2/PRKCG/RXRB/CD40LG/IFNGR1/PLCB1/PLCE1/PRKCA/CAV1/IFNG
REACTOME_N_GLYCAN_ANTENNAE_ELONGATION	REACTOME_N_GLYCAN_ANTENNAE_ELONGATION	14	0.603318711479343	1.64031997529032	0.011642557460834	0.0466161269161119	0.0313227391400818	4496	tags=50%	list=20%	signal=40%	ST6GAL1/B4GALT3/MGAT4A/B4GALT4/ST3GAL4/B4GALT1/B4GALT5
REACTOME_MASTL_FACILITATES_MITOTIC_PROGRESSION	REACTOME_MASTL_FACILITATES_MITOTIC_PROGRESSION	10	-0.683679	-1.70169	0.0117843336782428	0.0470601110322486	0.0316210650537107	3277	tags=70%	list=14%	signal=60%	PPP2R1A/PPP2CA/CDK1/PPP2R1B/MASTL/PPP2CB/ENSA
REACTOME_COMMON_PATHWAY_OF_FIBRIN_CLOT_FORMATION	REACTOME_COMMON_PATHWAY_OF_FIBRIN_CLOT_FORMATION	22	0.536234194758672	1.60949809059394	0.0117697972663817	0.0470601110322486	0.0316210650537107	4946	tags=50%	list=22%	signal=39%	F13A1/PF4/PRTN3/SERPIND1/CD177/F2/FGB/F13B/PF4V1/F10/F2R
REACTOME_TERMINATION_OF_O_GLYCAN_BIOSYNTHESIS	REACTOME_TERMINATION_OF_O_GLYCAN_BIOSYNTHESIS	22	0.535367	1.60689495672879	0.0118970370853268	0.0474479999986791	0.0318816989955369	4912	tags=50%	list=21%	signal=39%	ST6GAL1/ST3GAL2/ST3GAL1/ST6GALNAC4/MUC1/MUC4/MUC6/ST3GAL4/MUC13/MUC20/ST6GALNAC3
KEGG_MEDICUS_PATHOGEN_HCMV_UL33_TO_GNAI_AC_PKA_SIGNALING_PATHWAY	KEGG_MEDICUS_PATHOGEN_HCMV_UL33_TO_GNAI_AC_PKA_SIGNALING_PATHWAY	26	0.498571173304514	1.57129922000975	0.011951867923051	0.0475401980874471	0.0319436495880623	5185	tags=50%	list=23%	signal=39%	CREB3L2/ADCY4/CREB3/PRKACB/GNAI2/ATF4/ADCY3/CREB3L4/PRKACA/ADCY5/CREB3L1/ADCY8/CREB5
REACTOME_NS1_MEDIATED_EFFECTS_ON_HOST_PATHWAYS	REACTOME_NS1_MEDIATED_EFFECTS_ON_HOST_PATHWAYS	38	-0.420251	-1.54334	0.0119630183944603	0.0475401980874471	0.0319436495880623	3581	tags=37%	list=16%	signal=31%	NUP155/NUP160/NUP133/RAE1/KPNA2/KPNB1/NUP88/NUP35/NUP54/NUP153/RANBP2/SEH1L/KPNA3/KPNA4
REACTOME_HEDGEHOG_ON_STATE	REACTOME_HEDGEHOG_ON_STATE	81	-0.348229	-1.49456	0.0119669615796101	0.0475401980874471	0.0319436495880623	5308	tags=37%	list=23%	signal=29%	PSMB7/PSMC2/GAS8/EVC2/EVC/KIF3A/PSME3/CDC73/PSMD10/PSMD14/PSMD6/PSMC1/SHH/SMO/PSMD2/PSMC6/RBX1/PSMC5/PSMD11/PSMD5/CUL3/SPOPL/PSMD7/RPS27A/PSMA4/BOC/SMURF1/CDON/CSNK1A1/ULK3
KEGG_MEDICUS_REFERENCE_PDGF_PDGFR_PI3K_SIGNALING_PATHWAY	KEGG_MEDICUS_REFERENCE_PDGF_PDGFR_PI3K_SIGNALING_PATHWAY	13	0.6444313107238	1.70871748250454	0.0119953508725319	0.0475909298289122	0.0319777377289946	1952	tags=46%	list=9%	signal=42%	PDGFRB/PIK3CD/PDGFB/AKT3/PDGFA/PDGFRA
KEGG_MEDICUS_REFERENCE_P27_CELL_CYCLE_G1_S	KEGG_MEDICUS_REFERENCE_P27_CELL_CYCLE_G1_S	14	-0.59771	-1.70715	0.0122275479220298	0.0484490747963912	0.0325543504323428	3965	tags=43%	list=17%	signal=35%	SKP2/RBX1/CCNA2/E2F2/SKP1/CCNE2
PID_INTEGRIN5_PATHWAY	PID_INTEGRIN5_PATHWAY	15	0.595339086192433	1.64456154597899	0.0123433388460258	0.048844355147845	0.0328199508619552	3600	tags=53%	list=16%	signal=45%	ITGA4/FBN1/ITGB7/VCAM1/PLAUR/FN1/EDIL3/PLAU
WP_MARKERS_OF_KIDNEY_CELL_LINEAGE	WP_MARKERS_OF_KIDNEY_CELL_LINEAGE	58	0.403916366100317	1.48873099055705	0.0124673858880025	0.0492712383926637	0.0331067861999658	4904	tags=41%	list=21%	signal=33%	PECAM1/KDR/PDGFRB/ACTA2/DCN/NTN1/SIX1/AP2B1/FAT4/RARA/RSPO3/NT5E/RARB/EGLN2/DES/OSR1/EPO/TGFB1/LHX1/KIT/RSPO1/HNF1B/NPHS1/ALDH1A2
PID_AP1_PATHWAY	PID_AP1_PATHWAY	69	0.388301362080812	1.48793840823958	0.0125056227844098	0.049358332414633	0.0331653072207214	5655	tags=48%	list=25%	signal=36%	TIMP1/MMP9/ETS1/BCL2L11/FABP4/NFATC3/CXCL8/NFATC1/IL6/MMP1/HLA-A/GATA2/NPPA/CRTC1/NR3C1/IL10/CDKN1B/TGFB1/EGR1/CDKN2A/HIF1A/PLAU/NFATC2/ESR1/CSF2/FOS/AGT/CBFB/IFNG/COL1A2/CCL2/JUN/IL5
KEGG_VEGF_SIGNALING_PATHWAY	KEGG_VEGF_SIGNALING_PATHWAY	72	0.396654260265112	1.52829284335312	0.0125828179867827	0.0495987663722211	0.0333268618292264	3803	tags=35%	list=17%	signal=29%	PLCG2/RAC2/PIK3CG/KDR/PRKCB/PIK3R3/MAPKAPK2/PXN/PIK3CD/NFATC3/AKT3/NOS3/PPP3CB/PPP3CC/NFATC1/SHC2/PLA2G2D/SPHK2/MAP2K1/PTGS2/PRKCG/PLA2G5/NFATC4/NFATC2/SH2D2A
KEGG_MEDICUS_VARIANT_MUTATION_INACTIVATED_PRKAR1A_TO_ACTH_CORTISOL_SIGNALING_PATHWAY	KEGG_MEDICUS_VARIANT_MUTATION_INACTIVATED_PRKAR1A_TO_ACTH_CORTISOL_SIGNALING_PATHWAY	18	0.548374482826744	1.57315335176719	0.0126131040099061	0.0496539120389972	0.033363915815677	5185	tags=50%	list=23%	signal=39%	CREB3L2/CREB3/ATF4/CYP11B1/CREB3L4/PRKACA/CREB3L1/NR4A1/CREB5
WP_SPHINGOLIPID_METABOLISM_INTEGRATED_PATHWAY	WP_SPHINGOLIPID_METABOLISM_INTEGRATED_PATHWAY	23	-0.51267	-1.6802	0.0126523262617529	0.0496945739052608	0.0333912377129298	2907	tags=48%	list=13%	signal=42%	CERS3/SPTLC2/KDSR/DEGS2/SPTLC1/SGMS2/SGPP2/SGMS1/SGPL1/CERS4/DEGS1
REACTOME_FGFR2_ALTERNATIVE_SPLICING	REACTOME_FGFR2_ALTERNATIVE_SPLICING	27	-0.471936	-1.61301	0.0126560516411166	0.0496945739052608	0.0333912377129298	2147	tags=26%	list=9%	signal=24%	PTBP1/HNRNPM/POLR2I/ESRP2/FGFR2/GTF2F2/ESRP1
REACTOME_BILE_ACID_AND_BILE_SALT_METABOLISM	REACTOME_BILE_ACID_AND_BILE_SALT_METABOLISM	44	-0.420696	-1.60771	0.0127062171636922	0.0498273406663708	0.0334804475829863	4783	tags=41%	list=21%	signal=32%	CYP7A1/AKR1C3/HSD17B4/RXRA/CYP7B1/HSD3B7/SLCO1B3/NCOA2/AKR1C4/AKR1C2/SCP2/CYP39A1/AKR1C1/OSBPL2/AMACR/OSBPL1A/SLC51A/OSBPL6

## Sheet: IL18_gsea
ID	Description	setSize	enrichmentScore	NES	pvalue	p.adjust	qvalue	rank	leading_edge	core_enrichment
KEGG_MEDICUS_REFERENCE_TRANSLATION_INITIATION	KEGG_MEDICUS_REFERENCE_TRANSLATION_INITIATION	76	0.709491344041679	3.07106326098127	1e-10	4.91451612903226e-09	3.28353140916808e-09	5805	tags=84%	list=25%	signal=63%	RPL37/RPL5/RPS25/RPS27A/RPS7/RPL7/RPS12/RPL10A/RPL27/RPL6/RPL11/RPL41/RPL31/RPL39/RPL27A/RPL21/RPS28/RPL9/RPS20/RPL24/RPS24/RPS23/RPS3/RPL30/RPL22/RPS16/RPS3A/RPS15A/RPSA/RPL36A/RPLP0/RPL17/RPL37A/RPS8/RPS21/RPS18/RPL34/RPS27/RPL13/RPL29/RPS4X/RPL14/RPS19/RPS14/RPL7A/RPL3/RPL35A/RPS17/RPL23/RPLP1/RPL15/RPS10/RPL18/RPS6/RPL23A/RPL36/RPS29/RPL12/RPLP2/RPL32/RPL19/RPL4/RPS5/RPL38
REACTOME_IMMUNOREGULATORY_INTERACTIONS_BETWEEN_A_LYMPHOID_AND_A_NON_LYMPHOID_CELL	REACTOME_IMMUNOREGULATORY_INTERACTIONS_BETWEEN_A_LYMPHOID_AND_A_NON_LYMPHOID_CELL	127	-0.619595	-3.03438	1e-10	4.91451612903226e-09	3.28353140916808e-09	5012	tags=66%	list=22%	signal=52%	TREML2/CD99/SIGLEC11/KIR2DL4/CD160/CD3G/KLRC1/IGHV1-69/KLRG1/KLRF1/MICA/COL1A2/ICAM5/CD3E/NCR3/SIGLEC8/VCAM1/PIANP/SLAMF6/B2M/NPDC1/HLA-E/CD1D/ITGB1/CD40LG/CD8A/CD300LF/CLEC4G/CD81/CD8B/CD226/LAIR2/CD33/LAIR1/SIGLEC7/CD34/LILRA2/LILRA1/KLRB1/CD247/HLA-A/LILRA6/CD40/FCGR1A/FCGR3A/ITGA4/ICAM4/SELL/TREM1/MICB/SIGLEC1/HLA-F/CD200/LILRB5/TYROBP/PILRA/LILRA3/CD3D/CD22/ICAM1/IFITM1/CD300C/ITGB2/HLA-B/HL…
KEGG_RIBOSOME	KEGG_RIBOSOME	83	0.689035576549795	3.03399289176903	1e-10	4.91451612903226e-09	3.28353140916808e-09	5647	tags=80%	list=25%	signal=60%	RPL37/RPL5/RPS25/RPS27A/RPS7/RPL7/RPS12/RPL10A/RPL27/RPL6/RPL11/RPL41/RPL31/RPL39/RPL27A/RPL21/RPS28/RPL9/RPS20/RPL24/RPS24/RPS23/RPL22L1/RPS3/RPL30/RPL22/RPS16/RPS3A/RPS15A/RPSA/RPL36A/RPLP0/RPL17/RPL37A/RPS8/RPS21/RPS18/RSL24D1/RPL34/RPS27/RPL13/RPL29/RPS4X/RPL14/RPS19/MRPL13/RPL7A/RPL26L1/RPL3/RPL35A/RPS17/RPL23/RPLP1/RPL15/RPS10/RPL18/RPS6/RPL23A/RPL36/RPS29/RPL12/RPLP2/RPL32/RPL19/RPL4/RPS5
REACTOME_EUKARYOTIC_TRANSLATION_ELONGATION	REACTOME_EUKARYOTIC_TRANSLATION_ELONGATION	89	0.676790140210955	3.01328653925758	1e-10	4.91451612903226e-09	3.28353140916808e-09	5647	tags=76%	list=25%	signal=58%	RPL37/RPL5/RPS25/RPS27A/RPS7/RPL7/RPS12/EEF1B2/RPL10A/RPL27/RPL6/RPL11/RPL41/RPL31/RPL39/RPL27A/RPL21/RPS28/RPL9/RPS20/RPL24/RPS24/RPS23/RPL22L1/RPS3/RPL30/RPL22/RPS16/RPS3A/RPS15A/RPSA/RPL36A/RPLP0/RPL17/RPL37A/RPS8/RPS21/RPS18/RPL34/RPS27/RPL13/RPL29/RPS4X/RPL14/RPS19/RPS14/RPL7A/RPL26L1/RPL3/RPL35A/RPS17/RPL23/RPLP1/RPL15/RPS10/RPL18/RPS6/RPL23A/EEF1A1/RPL36/RPS29/RPL12/RPLP2/EEF1G/RPL32/RPL19…
REACTOME_EUKARYOTIC_TRANSLATION_INITIATION	REACTOME_EUKARYOTIC_TRANSLATION_INITIATION	115	0.653458784686399	2.99348825289346	1e-10	4.91451612903226e-09	3.28353140916808e-09	5837	tags=72%	list=26%	signal=54%	EIF3M/RPL37/RPL5/RPS25/RPS27A/RPS7/RPL7/RPS12/RPL10A/RPL27/RPL6/EIF1AX/RPL11/EIF3E/RPL41/RPL31/RPL39/RPL27A/RPL21/RPS28/RPL9/RPS20/RPL24/RPS24/RPS23/RPL22L1/RPS3/RPL30/RPL22/RPS16/RPS3A/RPS15A/RPSA/RPL36A/RPLP0/RPL17/RPL37A/RPS8/EIF3L/EIF3J/EIF3A/RPS21/RPS18/EIF4E/RPL34/RPS27/RPL13/RPL29/RPS4X/RPL14/RPS19/EIF3H/RPS14/RPL7A/RPL26L1/EIF2S3/RPL3/RPL35A/RPS17/EIF5B/RPL23/RPLP1/EIF3K/RPL15/EIF4A2/RPS1…
REACTOME_RRNA_PROCESSING	REACTOME_RRNA_PROCESSING	186	0.596969444961061	2.98682495432631	1e-10	4.91451612903226e-09	3.28353140916808e-09	5700	tags=63%	list=25%	signal=48%	RIOK3/DDX52/RPL37/RPL5/RPS25/RPS27A/RPS7/FCF1/RPL7/RPS12/C1D/RPL10A/NIP7/RPL27/RPL6/RPL11/RPP40/UTP15/RPL41/RPL31/MPHOSPH10/RPL39/RPL27A/RPL21/RPS28/HEATR1/RPL9/RPS20/RPL24/RPS24/RPS23/RPL22L1/RPS3/RPL30/RPL22/WDR75/RPS16/RPS3A/KRR1/RPS15A/UTP3/RPSA/RPL36A/RPP38/RPLP0/RPL17/RPL37A/RPS8/UTP14A/DCAF13/RIOK1/TFB1M/WDR3/LTV1/DIS3/RPS21/BMS1/RPS18/UTP18/RPL34/TRMT10C/RPS27/DKC1/RPL13/RPL29/RPS4X/GAR1/…
WP_CYTOPLASMIC_RIBOSOMAL_PROTEINS	WP_CYTOPLASMIC_RIBOSOMAL_PROTEINS	84	0.674472507941782	2.96818800341489	1e-10	4.91451612903226e-09	3.28353140916808e-09	5805	tags=81%	list=25%	signal=61%	RPL37/RPL5/RPS25/RPS27A/RPS7/RPL7/RPS12/RPL10A/RPL27/RPL6/RPL11/MRPL19/RPL41/RPL31/RPL39/RPL27A/RPL21/RPS28/RPL9/RPS20/RPL24/RPS24/RPS23/RPS3/RPL30/RPL22/RPS16/RPS3A/RPS15A/RPSA/RPL36A/RPLP0/RPL17/RPL37A/RPS8/RPS21/RPS18/RPL34/RPS27/RPL13/RPL29/RPS4X/RPL14/RPS19/RPS14/RPL7A/RPL3/RPL35A/RPS17/RPL23/RPLP1/RPL15/RPS10/RPL18/RPS6/RPS6KB1/RPL23A/RPL36/RPS29/RPL12/RPLP2/RPL32/RPL19/RPS6KA3/RPL4/RPS5/RP…
REACTOME_CELL_CYCLE_CHECKPOINTS	REACTOME_CELL_CYCLE_CHECKPOINTS	244	0.569001087496322	2.94515937160746	1e-10	4.91451612903226e-09	3.28353140916808e-09	5769	tags=59%	list=25%	signal=45%	BRIP1/UBE2V2/CCNE2/YWHAQ/RANBP2/RPS27A/CLIP1/BRCC3/CDC23/PAFAH1B1/DYNLL1/RMI1/PPP2CB/UBE2E1/CENPU/PSMD7/CDC7/NUF2/RFC5/NUP133/SEH1L/PSMA4/PSMC6/CENPL/ORC6/DYNC1LI1/CDK1/MAD2L1/CENPN/WEE1/RFC2/ZW10/NUP160/DYNC1I2/RMI2/CCNA2/RHNO1/CENPK/ORC4/SFN/MCM4/ZWILCH/PHF20/AHCTF1/YWHAB/RPA1/WRN/CENPF/DBF4/PPP2R5A/CENPC/NDC80/CHEK1/TOPBP1/CCNB2/ANAPC4/RFC3/CENPQ/BUB3/RNF8/ORC2/UBE2D1/PSMC2/DYNC1LI2/PSMD5/ZWIN…
REACTOME_REGULATION_OF_EXPRESSION_OF_SLITS_AND_ROBOS	REACTOME_REGULATION_OF_EXPRESSION_OF_SLITS_AND_ROBOS	161	0.591322813901846	2.89002330319548	1e-10	4.91451612903226e-09	3.28353140916808e-09	5805	tags=64%	list=25%	signal=48%	RPL37/RPL5/RPS25/ROBO2/RPS27A/RPS7/COL4A5/RPL7/RPS12/RPL10A/RPL27/PSMD7/RPL6/RPL11/RPL41/PSMA4/RPL31/PSMC6/RPL39/UPF3A/RPL27A/RPL21/ISL1/RPS28/UPF3B/RPL9/RPS20/RPL24/RPS24/RPS23/RPL22L1/RPS3/RPL30/RPL22/RPS16/RPS3A/RPS15A/MAGOH/RPSA/RPL36A/RPLP0/RPL17/RPL37A/RPS8/RPS21/PSMC2/PSMD5/RPS18/RPL34/RPS27/RPL13/RPL29/RPS4X/RPL14/RPS19/USP33/PSMC5/PSMD6/SLIT2/PSMC1/RPS14/RPL7A/PSMA2/RPL26L1/PSMD2/RPL3/RP…
REACTOME_NONSENSE_MEDIATED_DECAY_NMD	REACTOME_NONSENSE_MEDIATED_DECAY_NMD	110	0.622619847120357	2.85445292217134	1e-10	4.91451612903226e-09	3.28353140916808e-09	5805	tags=70%	list=25%	signal=52%	RPL37/RPL5/RPS25/RPS27A/RPS7/RPL7/RPS12/RPL10A/RPL27/RPL6/RPL11/RPL41/RPL31/RPL39/UPF3A/RPL27A/RPL21/RPS28/UPF3B/RPL9/RPS20/RPL24/RPS24/RPS23/PPP2R2A/RPL22L1/RPS3/RPL30/RPL22/RPS16/RPS3A/RPS15A/MAGOH/RPSA/RPL36A/RPLP0/RPL17/RPL37A/RPS8/PNRC2/RPS21/RPS18/RPL34/RPS27/RPL13/RPL29/RPS4X/RPL14/RPS19/RPS14/RPL7A/RPL26L1/RPL3/RPL35A/RPS17/MAGOHB/RPL23/RPLP1/RPL15/PPP2CA/RPS10/RPL18/RPS6/UPF2/RPL23A/RPL3…
KEGG_CELL_ADHESION_MOLECULES_CAMS	KEGG_CELL_ADHESION_MOLECULES_CAMS	127	-0.577098	-2.82625	1e-10	4.91451612903226e-09	3.28353140916808e-09	4273	tags=60%	list=19%	signal=49%	NRXN2/HLA-DPA1/CD28/MAG/L1CAM/ALCAM/SPN/GLG1/SDC3/HLA-DPB1/VCAM1/CDH4/CLDN15/CLDN9/CNTN2/CDH15/JAM3/HLA-E/PTPRC/CLDN6/ITGB1/ICOS/CD40LG/CDH2/CNTNAP1/CD8A/VCAN/CD8B/CLDN10/CLDN5/CD226/CDH3/CLDN14/CD34/CD86/NLGN2/HLA-DOA/HLA-A/SELE/CADM1/CD40/CD2/HLA-DRA/HLA-DRB1/ITGAM/JAM2/ITGA4/SDC2/SELL/HLA-DMB/ITGA8/PDCD1/SIGLEC1/HLA-F/HLA-DQA1/CD6/HLA-DQB1/CD22/ICAM1/ITGB2/HLA-B/SELP/ESAM/CD4/HLA-C/CDH5/HLA-G/…
WP_EXTRAFOLLICULAR_AND_FOLLICULAR_B_CELL_ACTIVATION_BY_SARSCOV2	WP_EXTRAFOLLICULAR_AND_FOLLICULAR_B_CELL_ACTIVATION_BY_SARSCOV2	72	-0.635735	-2.81997	1e-10	4.91451612903226e-09	3.28353140916808e-09	3993	tags=61%	list=17%	signal=51%	PTCRA/CD69/IL10/MS4A1/CCL21/EBI3/TMSB10/CD1D/PTPRC/ICOS/CD40LG/ETS1/PRDM1/GPR183/CCR7/IRF8/CXCR5/STAT5A/CCL19/IL6/CR2/PAX5/TLR4/CD40/CXCL13/CXCL12/SELL/PDCD1/TNFSF13/CD22/IFITM1/ITGB2/C4A/CXCR4/C3/SLAMF7/CR1/ITGAX/CD19/FCRL5/XBP1/IFNAR2/IRF4/CD79A
REACTOME_RESPONSE_OF_EIF2AK4_GCN2_TO_AMINO_ACID_DEFICIENCY	REACTOME_RESPONSE_OF_EIF2AK4_GCN2_TO_AMINO_ACID_DEFICIENCY	96	0.627441043555171	2.81857524019393	1e-10	4.91451612903226e-09	3.28353140916808e-09	5647	tags=73%	list=25%	signal=55%	RPL37/RPL5/RPS25/RPS27A/RPS7/RPL7/RPS12/RPL10A/RPL27/RPL6/RPL11/RPL41/RPL31/RPL39/RPL27A/RPL21/RPS28/RPL9/RPS20/RPL24/RPS24/RPS23/RPL22L1/RPS3/RPL30/RPL22/RPS16/RPS3A/IMPACT/RPS15A/RPSA/RPL36A/RPLP0/RPL17/CEBPG/RPL37A/RPS8/RPS21/RPS18/RPL34/RPS27/RPL13/RPL29/RPS4X/RPL14/RPS19/RPS14/RPL7A/RPL26L1/EIF2S3/RPL3/RPL35A/RPS17/RPL23/ATF2/RPLP1/RPL15/RPS10/RPL18/RPS6/RPL23A/RPL36/RPS29/RPL12/RPLP2/RPL32/…
WP_MICROGLIA_PATHOGEN_PHAGOCYTOSIS_PATHWAY	WP_MICROGLIA_PATHOGEN_PHAGOCYTOSIS_PATHWAY	40	-0.731964	-2.81321	1e-10	4.91451612903226e-09	3.28353140916808e-09	1949	tags=72%	list=9%	signal=66%	SIGLEC7/PIK3R3/CYBB/VAV2/LAT/PIK3R6/PIK3CD/FCGR1A/ITGAM/PTPN6/NCF2/TREM1/TYROBP/C1QB/PIK3CG/ARPC1B/ITGB2/LYN/C1QC/C1QA/FCER1G/PLCG2/VAV1/HCK/NCF1/RAC2/NCF4/CYBA/NCKAP1L
REACTOME_EXTRACELLULAR_MATRIX_ORGANIZATION	REACTOME_EXTRACELLULAR_MATRIX_ORGANIZATION	294	-0.505065	-2.8025	1e-10	4.91451612903226e-09	3.28353140916808e-09	5567	tags=57%	list=24%	signal=44%	CTRB2/SPOCK3/NRXN1/TLL2/ADAMTS5/COL6A1/TNN/SPARC/TNXB/CAPN11/COL9A1/COL3A1/CTSD/FBLN1/LTBP3/MMP24/MMP15/FN1/LOXL4/CEACAM1/LAMB1/OPTC/ACTN1/ADAMTS14/COL18A1/CAPN10/COL1A2/ICAM5/ITGB4/ITGB3/ADAMTS16/COL12A1/LAMA4/ITGA10/ITGA1/COL26A1/ADAMTS1/HAPLN1/TMPRSS6/BCAN/ADAMTS8/MATN4/TPSAB1/ADAM15/ELN/MFAP4/SCUBE1/COL20A1/SDC3/BGN/LTBP4/LAMA3/VCAM1/COL9A3/PDGFA/FBLN2/LAMB3/FBN3/P4HA1/COL5A2/CASP3/HTRA1/JAM3…
REACTOME_INFLUENZA_INFECTION	REACTOME_INFLUENZA_INFECTION	149	0.577544404924415	2.78817741966124	1e-10	4.91451612903226e-09	3.28353140916808e-09	5647	tags=65%	list=25%	signal=49%	KPNA4/RPL37/RPL5/RPS25/RANBP2/RPS27A/RPS7/RPL7/RPS12/RPL10A/RPL27/NUP54/GTF2F2/RPL6/KPNA3/RPL11/NUP133/SEH1L/RPL41/RPL31/KPNA2/NUP160/RPL39/RPL27A/RPL21/NUP35/NUP88/RPS28/RPL9/RPS20/RPL24/RPS24/RPS23/RPL22L1/RPS3/RPL30/RPL22/RPS16/RPS3A/NUP153/RPS15A/POLR2B/RPSA/RPL36A/RPLP0/RPL17/RPL37A/RAE1/RPS8/RPS21/RPS18/RPL34/RPS27/RPL13/RPL29/RPS4X/RPL14/RPS19/XPO1/NUP155/KPNB1/RPS14/RPL7A/RPL26L1/POLR2I/K…
WP_RETINOBLASTOMA_GENE_IN_CANCER	WP_RETINOBLASTOMA_GENE_IN_CANCER	88	0.625651470480438	2.78283160273222	1e-10	4.91451612903226e-09	3.28353140916808e-09	3949	tags=58%	list=17%	signal=48%	CCNE2/RRM1/POLE2/DCK/SMC3/PCNA/PRKDC/CDC7/TFDP1/RFC5/TTK/DHFR/CDK1/WEE1/SMARCA2/HMGB2/CCNA2/MCM4/MAPK13/ANLN/RPA1/TOP2A/SKP2/CHEK1/CCNB2/HDAC1/RFC3/POLA1/CCND1/STMN1/TYMS/SMC2/CCDC6/TFDP2/RBBP7/HMGB1/RFC4/NPAT/E2F2/BARD1/POLD3/SMC1A/RABIF/PLK4/SAP30/MDM2/FAF1/PRIM1/KIF4A/SIN3A/ZNF655
REACTOME_CELL_CYCLE_MITOTIC	REACTOME_CELL_CYCLE_MITOTIC	481	0.493541347712376	2.73120505220455	1e-10	4.91451612903226e-09	3.28353140916808e-09	5885	tags=55%	list=26%	signal=41%	CEP76/BLZF1/CHMP4C/CDKN2B/PTK6/CCNE2/POLE2/SUMO1/RANBP2/SKP1/RPS27A/SPAST/CLIP1/CDC23/SMC3/PAFAH1B1/DYNLL1/TUBB2A/CHMP2B/PPP2CB/RBL1/PCNA/TUBGCP5/NUP54/UBE2E1/CENPU/MASTL/PSMD7/CDC7/TFDP1/NUF2/RFC5/NUP133/STAG2/ENSA/SEH1L/PSMA4/PSMC6/CENPL/GMNN/ORC6/RBL2/MAPK1/DYNC1LI1/DHFR/CDK1/GINS1/MAD2L1/CENPN/WEE1/RFC2/ZW10/NUP160/DYNC1I2/CCNA2/CENPK/ORC4/MCM4/NIPBL/PDS5A/EP300/NUP35/HAUS6/ZWILCH/MAX/NUP88/T…
REACTOME_SEPARATION_OF_SISTER_CHROMATIDS	REACTOME_SEPARATION_OF_SISTER_CHROMATIDS	178	0.546409876639157	2.72201676249997	1e-10	4.91451612903226e-09	3.28353140916808e-09	5842	tags=58%	list=26%	signal=43%	RANBP2/RPS27A/CLIP1/CDC23/SMC3/PAFAH1B1/DYNLL1/TUBB2A/PPP2CB/UBE2E1/CENPU/PSMD7/NUF2/NUP133/STAG2/SEH1L/PSMA4/PSMC6/CENPL/DYNC1LI1/MAD2L1/CENPN/ZW10/NUP160/DYNC1I2/CENPK/PDS5A/ZWILCH/TUBA4A/AHCTF1/CENPF/PPP2R5A/CENPC/TUBA1A/NDC80/ANAPC4/RAD21/CENPQ/BUB3/UBE2D1/ESPL1/PSMC2/DYNC1LI2/PSMD5/ZWINT/PPP2R5C/SPC25/NDEL1/RPS27/TAOK1/NDE1/ANAPC10/PSMC5/CENPA/XPO1/SMC1A/PSMD6/PSMC1/ANAPC1/KIF18A/PSMA2/PSMD2…
REACTOME_MITOTIC_METAPHASE_AND_ANAPHASE	REACTOME_MITOTIC_METAPHASE_AND_ANAPHASE	222	0.53031746831688	2.71484654979938	1e-10	4.91451612903226e-09	3.28353140916808e-09	6496	tags=61%	list=28%	signal=44%	CHMP4C/SUMO1/RANBP2/RPS27A/SPAST/CLIP1/CDC23/SMC3/PAFAH1B1/DYNLL1/TUBB2A/CHMP2B/PPP2CB/NUP54/UBE2E1/CENPU/PSMD7/NUF2/NUP133/STAG2/SEH1L/PSMA4/PSMC6/CENPL/DYNC1LI1/CDK1/MAD2L1/CENPN/ZW10/NUP160/DYNC1I2/CENPK/PDS5A/NUP35/ZWILCH/TUBA4A/AHCTF1/PPP2R2A/CENPF/PPP2R5A/CENPC/TUBA1A/NDC80/CCNB2/ANAPC4/RAD21/CENPQ/BUB3/LEMD3/UBE2D1/ESPL1/PSMC2/DYNC1LI2/PSMD5/ZWINT/PPP2R5C/SPC25/NDEL1/CHMP4B/RPS27/TAOK1/NDE…
WP_ALLOGRAFT_REJECTION	WP_ALLOGRAFT_REJECTION	85	-0.600354	-2.71346	1e-10	4.91451612903226e-09	3.28353140916808e-09	5755	tags=64%	list=25%	signal=48%	IL4/BHMT2/ABCB1/IL1A/CD80/IL22/IL17A/MICA/IL13/HLA-DPA1/CD28/C8A/FASLG/IL10/HLA-DPB1/CCL21/CASP3/HLA-E/IL2RA/CXCL8/CD40LG/CXCR5/CD86/COL5A1/CCL19/HLA-DOA/GZMB/HLA-A/TGFB1/CD40/PRF1/CXCL13/HLA-DRA/HLA-DRB1/CXCL12/FOXP3/HLA-DMB/VIM/HLA-F/HLA-DQA1/IL1B/HLA-DQB1/C1QB/C2/HLA-B/C1QC/GNLY/C4A/HLA-C/C3/HLA-G/HLA-DMA/C1QA/HLA-DOB
REACTOME_M_PHASE	REACTOME_M_PHASE	339	0.502707905042904	2.71318410838767	1e-10	4.91451612903226e-09	3.28353140916808e-09	6496	tags=60%	list=28%	signal=43%	CEP76/BLZF1/CHMP4C/SUMO1/RANBP2/RPS27A/SPAST/CLIP1/CDC23/SMC3/PAFAH1B1/DYNLL1/TUBB2A/CHMP2B/PPP2CB/TUBGCP5/NUP54/UBE2E1/CENPU/MASTL/PSMD7/NUF2/NUP133/STAG2/ENSA/SEH1L/PSMA4/PSMC6/CENPL/MAPK1/DYNC1LI1/CDK1/MAD2L1/CENPN/ZW10/NUP160/DYNC1I2/CENPK/NIPBL/PDS5A/NUP35/HAUS6/ZWILCH/NUP88/TUBA4A/PCM1/AHCTF1/PPP2R2A/CENPF/PPP2R5A/CENPC/NUP153/NEDD1/HAUS3/TUBA1A/NDC80/TUBGCP3/CCNB2/GOLGA2/RAE1/ANAPC4/RAD21/…
REACTOME_COMPLEMENT_CASCADE	REACTOME_COMPLEMENT_CASCADE	59	-0.639127	-2.71037	1e-10	4.91451612903226e-09	3.28353140916808e-09	3861	tags=56%	list=17%	signal=47%	C4BPB/MASP1/C8A/FCN2/SERPING1/GZMM/CFH/FCN3/CFI/CD81/CFHR2/F2/CR2/ELANE/C1S/C1R/C3AR1/C1QB/C2/C5AR1/C1QC/C4A/CFP/C3/CFB/CR1/C1QA/CD19/IGKV1-17/FCN1/IGLV1-44/IGHG1/IGLV6-57
REACTOME_DNA_REPLICATION	REACTOME_DNA_REPLICATION	124	0.574420985408013	2.70264741016449	1e-10	4.91451612903226e-09	3.28353140916808e-09	5845	tags=59%	list=26%	signal=44%	CCNE2/POLE2/SKP1/RPS27A/CDC23/PCNA/UBE2E1/PSMD7/CDC7/RFC5/PSMA4/PSMC6/GMNN/ORC6/GINS1/RFC2/CCNA2/ORC4/MCM4/RPA1/DBF4/POLE3/SKP2/ANAPC4/RFC3/POLA1/ORC2/UBE2D1/PSMC2/PSMD5/GINS3/ORC5/ANAPC10/MCM8/PSMC5/RFC4/POLD3/PSMD6/PSMC1/KPNB1/ANAPC1/MCM10/PSMA2/PSMD2/PRIM1/PSMD10/PSMD11/PSMD14/RFC1/ANAPC7/KPNA1/CDC16/PSMD12/DNA2/ORC1/MCM2/PSMB1/PSMB7/PSMA3/MCM7/PSMD1/RBX1/LIG1/PSMD4/PSME4/FEN1/ANAPC11/PSMD9/OR…
REACTOME_G2_M_CHECKPOINTS	REACTOME_G2_M_CHECKPOINTS	125	0.573263422091019	2.6942299556024	1e-10	4.91451612903226e-09	3.28353140916808e-09	5769	tags=59%	list=25%	signal=45%	BRIP1/UBE2V2/YWHAQ/RPS27A/BRCC3/RMI1/PSMD7/CDC7/RFC5/PSMA4/PSMC6/ORC6/CDK1/WEE1/RFC2/RMI2/RHNO1/ORC4/SFN/MCM4/YWHAB/RPA1/WRN/DBF4/CHEK1/TOPBP1/CCNB2/RFC3/RNF8/ORC2/PSMC2/PSMD5/HERC2/YWHAZ/ORC5/MCM8/HUS1/PSMC5/RFC4/BARD1/PSMD6/PSMC1/RNF168/MCM10/PSMA2/ATR/PSMD2/PSMD10/PSMD11/PSMD14/RBBP8/BRCA1/EXO1/RAD50/PSMD12/DNA2/ORC1/MCM2/PSMB1/UBE2N/PSMB7/PSMA3/YWHAG/MCM7/PSMD1/GTSE1/PSMD4/PSME4/CCNB1/RAD1/PS…
REACTOME_MITOTIC_PROMETAPHASE	REACTOME_MITOTIC_PROMETAPHASE	193	0.534628545344883	2.68939433922036	1e-10	4.91451612903226e-09	3.28353140916808e-09	6496	tags=63%	list=28%	signal=46%	CEP76/RANBP2/CLIP1/SMC3/PAFAH1B1/DYNLL1/TUBB2A/PPP2CB/TUBGCP5/CENPU/NUF2/NUP133/STAG2/SEH1L/CENPL/DYNC1LI1/CDK1/MAD2L1/CENPN/ZW10/NUP160/DYNC1I2/CENPK/PDS5A/HAUS6/ZWILCH/TUBA4A/PCM1/AHCTF1/CENPF/PPP2R5A/CENPC/NEDD1/HAUS3/TUBA1A/NDC80/TUBGCP3/CCNB2/RAD21/NEK2/CENPQ/BUB3/DYNC1LI2/ZWINT/PPP2R5C/SPC25/CCP110/NDEL1/CSNK2A1/CETN2/SMC2/RPS27/TAOK1/SMC4/NDE1/CEP63/CENPA/XPO1/AKAP9/SMC1A/TUBGCP4/NEK7/PLK4…
REACTOME_REGULATION_OF_INSULIN_LIKE_GROWTH_FACTOR_IGF_TRANSPORT_AND_UPTAKE_BY_INSULIN_LIKE_GROWTH_FACTOR_BINDING_PROTEINS_IGFBPS	REACTOME_REGULATION_OF_INSULIN_LIKE_GROWTH_FACTOR_IGF_TRANSPORT_AND_UPTAKE_BY_INSULIN_LIKE_GROWTH_FACTOR_BINDING_PROTEINS_IGFBPS	121	-0.553679	-2.684	1e-10	4.91451612903226e-09	3.28353140916808e-09	7544	tags=70%	list=33%	signal=47%	EVA1A/ALB/LAMB2/ITIH2/PROC/FGA/AMELX/LTBP1/SPP2/BMP15/SPP1/MEN1/KLK1/IGFBP7/SPARCL1/DMP1/MEPE/CTSG/MFGE8/FAM20A/F5/APLP2/SCG2/PAPPA/GOLM1/HRC/PNPLA2/FN1/FGF23/LAMB1/GPC3/VGF/PENK/MIA3/NOTUM/SERPINA10/MSLN/APOA2/IGFALS/NUCB1/TGOLN2/CDH2/MGAT4A/IGFBP5/MMP1/GZMH/AHSG/CHGB/VCAN/DNAJC3/IGF1/PRSS23/SERPIND1/APOL1/CSF1/F2/IL6/FBN1/KLK2/RCN1/VWA1/PRKCSH/IGF2/FAM20C/SDC2/LAMC1/IGFBP4/MMP2/FSTL3/TMEM132A/M…
REACTOME_BINDING_AND_UPTAKE_OF_LIGANDS_BY_SCAVENGER_RECEPTORS	REACTOME_BINDING_AND_UPTAKE_OF_LIGANDS_BY_SCAVENGER_RECEPTORS	45	-0.677066	-2.66956	1e-10	4.91451612903226e-09	3.28353140916808e-09	5381	tags=76%	list=24%	signal=58%	SPARC/COL3A1/COLEC11/IGHV1-69/CALR/COL1A2/MSR1/HP/SCARF1/MASP1/HBA1/HPX/HBB/SSC5D/LRP1/SCARA5/APOL1/HPR/MARCO/FTH1/CD163/SCARB1/HSP90B1/APOE/SAA1/HYOU1/COL4A2/COL4A1/IGKV1-17/STAB1/FTL/IGLV1-44/IGHA1/IGLV6-57
REACTOME_MITOTIC_SPINDLE_CHECKPOINT	REACTOME_MITOTIC_SPINDLE_CHECKPOINT	107	0.583049167081566	2.66024498545285	1e-10	4.91451612903226e-09	3.28353140916808e-09	5842	tags=64%	list=26%	signal=48%	RANBP2/CLIP1/CDC23/PAFAH1B1/DYNLL1/PPP2CB/UBE2E1/CENPU/NUF2/NUP133/SEH1L/CENPL/DYNC1LI1/MAD2L1/CENPN/ZW10/NUP160/DYNC1I2/CENPK/ZWILCH/AHCTF1/CENPF/PPP2R5A/CENPC/NDC80/ANAPC4/CENPQ/BUB3/UBE2D1/DYNC1LI2/ZWINT/PPP2R5C/SPC25/NDEL1/RPS27/TAOK1/NDE1/ANAPC10/CENPA/XPO1/ANAPC1/KIF18A/PPP2R1B/CLASP1/DYNC1H1/PPP1CC/NUP37/SPDL1/ANAPC7/BUB1B/ITGB3BP/NUP107/CENPE/NUP43/CDC16/PPP2R5E/PPP2CA/SKA2/CENPH/DSN1/MAP…
REACTOME_ACTIVATION_OF_THE_MRNA_UPON_BINDING_OF_THE_CAP_BINDING_COMPLEX_AND_EIFS_AND_SUBSEQUENT_BINDING_TO_43S	REACTOME_ACTIVATION_OF_THE_MRNA_UPON_BINDING_OF_THE_CAP_BINDING_COMPLEX_AND_EIFS_AND_SUBSEQUENT_BINDING_TO_43S	57	0.652938417135657	2.65460447520688	1e-10	4.91451612903226e-09	3.28353140916808e-09	5647	tags=68%	list=25%	signal=52%	EIF3M/RPS25/RPS27A/RPS7/RPS12/EIF1AX/EIF3E/RPS28/RPS20/RPS24/RPS23/RPS3/RPS16/RPS3A/RPS15A/RPSA/RPS8/EIF3L/EIF3J/EIF3A/RPS21/RPS18/EIF4E/RPS27/RPS4X/RPS19/EIF3H/RPS14/EIF2S3/RPS17/EIF3K/EIF4A2/RPS10/RPS6/RPS29/PABPC1/EIF4G1/EIF2S1/RPS5
REACTOME_RESOLUTION_OF_SISTER_CHROMATID_COHESION	REACTOME_RESOLUTION_OF_SISTER_CHROMATID_COHESION	117	0.570277728296841	2.64705153610662	1e-10	4.91451612903226e-09	3.28353140916808e-09	6328	tags=67%	list=28%	signal=48%	RANBP2/CLIP1/SMC3/PAFAH1B1/DYNLL1/TUBB2A/PPP2CB/CENPU/NUF2/NUP133/STAG2/SEH1L/CENPL/DYNC1LI1/CDK1/MAD2L1/CENPN/ZW10/NUP160/DYNC1I2/CENPK/PDS5A/ZWILCH/TUBA4A/AHCTF1/CENPF/PPP2R5A/CENPC/TUBA1A/NDC80/CCNB2/RAD21/CENPQ/BUB3/DYNC1LI2/ZWINT/PPP2R5C/SPC25/NDEL1/RPS27/TAOK1/NDE1/CENPA/XPO1/SMC1A/KIF18A/PPP2R1B/CLASP1/DYNC1H1/PPP1CC/NUP37/SPDL1/BUB1B/ITGB3BP/NUP107/CENPE/TUBA4B/NUP43/PPP2R5E/PPP2CA/SKA2/C…
REACTOME_CELLULAR_RESPONSE_TO_STARVATION	REACTOME_CELLULAR_RESPONSE_TO_STARVATION	147	0.545426594736849	2.63685666401199	1e-10	4.91451612903226e-09	3.28353140916808e-09	5647	tags=62%	list=25%	signal=47%	RPL37/RRAGD/RPL5/RPS25/ATP6V1C2/RPS27A/RPS7/RPL7/RPS12/RPL10A/RPL27/RPL6/RPL11/SEH1L/RPL41/RPL31/RPL39/RPL27A/RPL21/RPS28/RPL9/LAMTOR3/MIOS/RPS20/RPL24/RPS24/RPS23/RPL22L1/RPS3/RPL30/RPL22/RPS16/RPS3A/IMPACT/RPS15A/RPSA/RPL36A/RPLP0/RPL17/ATP6V1H/CEBPG/RPL37A/ATP6V1A/RPS8/RPS21/RPS18/ATP6V1D/RRAGC/RPL34/RPS27/RPL13/RPL29/RPS4X/FNIP1/RPL14/RPS19/RPS14/RPL7A/RPL26L1/EIF2S3/RPL3/RPL35A/SESN1/ATP6V1E…
WP_TYROBP_CAUSAL_NETWORK_IN_MICROGLIA	WP_TYROBP_CAUSAL_NETWORK_IN_MICROGLIA	59	-0.621751	-2.63668	1e-10	4.91451612903226e-09	3.28353140916808e-09	3034	tags=64%	list=13%	signal=56%	KCNE3/RPS6KA1/GPX1/IGSF6/LHFPL2/PPP1R18/STAT5A/CD84/RGS1/SAMSN1/CREB3L2/ITGAM/TMEM106A/RUNX3/NCF2/NPC2/HLX/TYROBP/SH2B3/LYL1/ITGB2/NRROS/C1QC/CD4/TNFRSF1B/APBB1IP/C3/LOXL3/ITGAX/RNASE6/TCIRG1/SLC7A7/CD37/SLC1A5/BIN2/HCLS1/IL10RA/NCKAP1L
REACTOME_SYNTHESIS_OF_DNA	REACTOME_SYNTHESIS_OF_DNA	117	0.563542094401756	2.6157868221542	1e-10	4.91451612903226e-09	3.28353140916808e-09	5845	tags=57%	list=26%	signal=43%	CCNE2/POLE2/SKP1/RPS27A/CDC23/PCNA/UBE2E1/PSMD7/RFC5/PSMA4/PSMC6/GMNN/ORC6/GINS1/RFC2/CCNA2/ORC4/MCM4/RPA1/POLE3/SKP2/ANAPC4/RFC3/POLA1/ORC2/UBE2D1/PSMC2/PSMD5/GINS3/ORC5/ANAPC10/MCM8/PSMC5/RFC4/POLD3/PSMD6/PSMC1/ANAPC1/PSMA2/PSMD2/PRIM1/PSMD10/PSMD11/PSMD14/RFC1/ANAPC7/CDC16/PSMD12/DNA2/ORC1/MCM2/PSMB1/PSMB7/PSMA3/MCM7/PSMD1/RBX1/LIG1/PSMD4/PSME4/FEN1/ANAPC11/PSMD9/ORC3/MCM6/PSMA1/CDT1
REACTOME_SELENOAMINO_ACID_METABOLISM	REACTOME_SELENOAMINO_ACID_METABOLISM	104	0.574370665792431	2.60845774194559	1e-10	4.91451612903226e-09	3.28353140916808e-09	5647	tags=66%	list=25%	signal=50%	RPL37/RPL5/RPS25/RPS27A/RPS7/RPL7/RPS12/RPL10A/RPL27/PSTK/RPL6/RPL11/RPL41/RPL31/RPL39/RPL27A/RPL21/RPS28/RPL9/RPS20/RPL24/RPS24/RPS23/RPL22L1/RPS3/RPL30/RPL22/RPS16/RPS3A/RPS15A/RPSA/RPL36A/RPLP0/RPL17/RPL37A/RPS8/RPS21/RPS18/RPL34/RPS27/AIMP2/RPL13/RPL29/RPS4X/RPL14/RPS19/RPS14/RPL7A/RPL26L1/HNMT/RPL3/RPL35A/RPS17/RPL23/RPLP1/RPL15/RPS10/RPL18/RPS6/RPL23A/RPL36/RPS29/RPL12/EEF1E1/RPLP2/RPL32/RP…
REACTOME_S_PHASE	REACTOME_S_PHASE	158	0.522607149453924	2.55986727909918	1e-10	4.91451612903226e-09	3.28353140916808e-09	5845	tags=55%	list=26%	signal=41%	PTK6/CCNE2/POLE2/SKP1/RPS27A/CDC23/SMC3/PCNA/UBE2E1/PSMD7/TFDP1/RFC5/STAG2/PSMA4/PSMC6/GMNN/ORC6/RBL2/GINS1/WEE1/RFC2/CCNA2/ORC4/MCM4/PDS5A/MAX/RPA1/POLE3/SKP2/ANAPC4/RAD21/RFC3/POLA1/CCND1/ORC2/UBE2D1/ESCO1/PSMC2/PSMD5/CDK7/CCNH/LIN54/GINS3/TFDP2/ORC5/ANAPC10/MCM8/PSMC5/CKS1B/LIN9/RFC4/POLD3/SMC1A/GSK3B/PSMD6/PSMC1/ANAPC1/PSMA2/PSMD2/PRIM1/PSMD10/PSMD11/PSMD14/RFC1/ANAPC7/CDC16/PSMD12/DNA2/ORC1/…
KEGG_HEMATOPOIETIC_CELL_LINEAGE	KEGG_HEMATOPOIETIC_CELL_LINEAGE	85	-0.566279	-2.55945	1e-10	4.91451612903226e-09	3.28353140916808e-09	4776	tags=59%	list=21%	signal=47%	CD3G/EPOR/CD5/ITGB3/GP9/ITGA1/CD3E/FCER2/ANPEP/MS4A1/IL2RA/CD1D/IL4R/CD8A/CD8B/EPO/CD33/ITGA3/CSF2/CD34/FLT3/TPO/CSF1/IL6/IL7R/CR2/CD2/FCGR1A/HLA-DRA/HLA-DRB1/ITGAM/ITGA4/MME/CD7/CSF2RA/IL1B/CD3D/CD22/CD14/IL5RA/CD4/CSF1R/IL3RA/CSF3R/CR1/CSF3/CD19/CD37/ITGA5/CD38
REACTOME_COLLAGEN_FORMATION	REACTOME_COLLAGEN_FORMATION	86	-0.564567	-2.55391	1e-10	4.91451612903226e-09	3.28353140916808e-09	5489	tags=62%	list=24%	signal=47%	TLL2/COL6A1/COL9A1/COL3A1/LOXL4/ADAMTS14/COL18A1/COL1A2/ITGB4/COL12A1/COL26A1/COL20A1/LAMA3/COL9A3/LAMB3/P4HA1/COL5A2/PCOLCE/CD151/MMP13/CTSB/LAMC2/COL6A3/COL8A2/COL4A3/CRTAP/COL4A4/COL5A1/ADAMTS3/MMP3/P4HA3/LOXL1/COL11A2/COL6A2/COL25A1/BMP1/COLGALT1/ADAMTS2/MMP7/CTSL/PLOD1/CTSS/PXDN/SERPINH1/MMP9/LOXL3/COL13A1/COL23A1/COL15A1/COL4A2/COL4A1/LOXL2/PLOD3
REACTOME_SIGNALING_BY_ROBO_RECEPTORS	REACTOME_SIGNALING_BY_ROBO_RECEPTORS	206	0.498989718652787	2.53616208711379	1e-10	4.91451612903226e-09	3.28353140916808e-09	5805	tags=56%	list=25%	signal=42%	RPL37/RPL5/RPS25/ROBO2/RPS27A/RPS7/COL4A5/RPL7/RPS12/RPL10A/RPL27/PSMD7/RPL6/RPL11/RPL41/PSMA4/RPL31/PSMC6/PRKAR2A/RPL39/UPF3A/RPL27A/SOS2/RPL21/SRGAP2/ISL1/RPS28/UPF3B/RPL9/RPS20/RPL24/RPS24/RPS23/RPL22L1/RPS3/RPL30/RPL22/RPS16/RPS3A/RPS15A/MAGOH/RPSA/RPL36A/RPLP0/RPL17/RPL37A/RPS8/NCK2/NCK1/RPS21/PSMC2/PSMD5/RPS18/RPL34/RPS27/ENAH/FLRT3/RPL13/RPL29/RPS4X/RPL14/RPS19/USP33/PSMC5/RAC1/PSMD6/SLIT2…
REACTOME_DNA_REPLICATION_PRE_INITIATION	REACTOME_DNA_REPLICATION_PRE_INITIATION	97	0.560092262154806	2.52622644728319	1e-10	4.91451612903226e-09	3.28353140916808e-09	5845	tags=57%	list=26%	signal=42%	POLE2/RPS27A/CDC23/UBE2E1/PSMD7/CDC7/PSMA4/PSMC6/GMNN/ORC6/ORC4/MCM4/RPA1/DBF4/POLE3/ANAPC4/POLA1/ORC2/UBE2D1/PSMC2/PSMD5/ORC5/ANAPC10/MCM8/PSMC5/PSMD6/PSMC1/KPNB1/ANAPC1/MCM10/PSMA2/PSMD2/PRIM1/PSMD10/PSMD11/PSMD14/ANAPC7/KPNA1/CDC16/PSMD12/ORC1/MCM2/PSMB1/PSMB7/PSMA3/MCM7/PSMD1/PSMD4/ANAPC11/PSMD9/ORC3/MCM6/PSMA1/RPA4/CDT1
REACTOME_CELL_SURFACE_INTERACTIONS_AT_THE_VASCULAR_WALL	REACTOME_CELL_SURFACE_INTERACTIONS_AT_THE_VASCULAR_WALL	139	-0.502814	-2.49658	1e-10	4.91451612903226e-09	3.28353140916808e-09	4967	tags=53%	list=22%	signal=42%	CD99/SIRPG/FN1/CEACAM1/IGHV1-69/SLC16A1/PICK1/CD177/COL1A2/ITGB3/MAG/L1CAM/SPN/GLG1/SDC3/SIRPA/SLC7A11/TEK/JAM3/ITGB1/GRB2/MMP1/ATP1B2/TNFRSF10D/BSG/ITGA3/VPREB1/FYN/F2/PF4/CD84/SLC3A2/CEACAM3/SLC7A5/TGFB1/SELE/CD2/ITGAM/JAM2/CD74/ITGA4/SDC2/SELL/PTPN6/TREM1/DOK2/LCK/SLC7A6/SHC1/CD99L2/PPIL2/ITGB2/LYN/SELP/IGLL1/ESAM/INPP5D/VPREB3/ITGAX/CD48/PECAM1/FCER1G/MERTK/SLC7A7/ITGAL/ITGA5/IGKV1-17/IGLV1-4…
WP_COMPLEMENT_SYSTEM	WP_COMPLEMENT_SYSTEM	94	-0.542589	-2.4787	1e-10	4.91451612903226e-09	3.28353140916808e-09	3791	tags=55%	list=17%	signal=46%	PTX3/LAMB1/CALR/APCS/ITGB3/FCER2/MASP1/C8A/FCN2/SERPING1/PRKACA/CFH/VSIG4/CFI/FGB/TLR2/DCN/CFHR2/F13A1/IBSP/CR2/SELE/ELANE/CD40/PLAUR/C1S/GNAI2/FCGR3A/SELL/LAMC1/C3AR1/FKBP2/THBS1/C2/ICAM1/ITGB2/SELP/C5AR1/C4A/CD93/CFP/C3/CFB/CR1/ITGAX/FPR1/ARRB2/WAS/CD19/FCN1/SELPLG/ICAM2
REACTOME_TRANSLATION	REACTOME_TRANSLATION	266	0.472830789343437	2.4725930488936	1e-10	4.91451612903226e-09	3.28353140916808e-09	5865	tags=53%	list=26%	signal=40%	SRP9/EIF3M/RPL37/RPL5/RPS25/RPS27A/RPS7/RPL7/RPS12/EEF1B2/RPL10A/RPL27/RPL6/EIF1AX/MRPL39/RPL11/MRPL19/MRPL50/EIF3E/MTIF2/RPL41/RPL31/RPL39/MRPS36/RPL27A/RPL21/MRPL1/RPS28/RPL9/RPS20/RPL24/RPS24/RPS23/RPL22L1/RPS3/RPL30/RPL22/RPS16/RPS3A/RPS15A/RPSA/MRPS28/RPL36A/IARS2/RPLP0/RPL17/RPL37A/RPS8/PPA2/MRPL32/MRPL57/EIF3L/MRPS9/MRPS18B/MRPL47/EIF3J/EIF3A/GFM1/RPS21/RPS18/EIF4E/RPL34/MRPL3/MRPS18C/RPS2…
REACTOME_DEGRADATION_OF_THE_EXTRACELLULAR_MATRIX	REACTOME_DEGRADATION_OF_THE_EXTRACELLULAR_MATRIX	140	-0.495329	-2.46273	1e-10	4.91451612903226e-09	3.28353140916808e-09	5787	tags=61%	list=25%	signal=46%	CTSG/CAPN5/TIMP2/CTRB2/SPOCK3/TLL2/ADAMTS5/COL6A1/CAPN11/COL9A1/COL3A1/CTSD/MMP24/MMP15/FN1/LAMB1/OPTC/COL18A1/CAPN10/COL1A2/ADAMTS16/COL12A1/COL26A1/ADAMTS1/TMPRSS6/BCAN/ADAMTS8/TPSAB1/ADAM15/ELN/SCUBE1/LAMA3/COL9A3/LAMB3/FBN3/COL5A2/CASP3/HTRA1/CTSK/MMP16/MMP13/CTSB/MMP12/LAMC2/MMP1/COL6A3/COL8A2/COL4A3/BSG/DCN/COL4A4/COL5A1/CAPN12/MMP3/FURIN/FBN1/MMP19/NCSTN/KLK2/ELANE/NID1/COL11A2/COL6A2/MMP1…
KEGG_CYTOKINE_CYTOKINE_RECEPTOR_INTERACTION	KEGG_CYTOKINE_CYTOKINE_RECEPTOR_INTERACTION	255	-0.450798	-2.44564	1e-10	4.91451612903226e-09	3.28353140916808e-09	4785	tags=45%	list=21%	signal=36%	IFNA1/VEGFC/EPOR/IL17A/CXCR3/IL23A/TNFSF12/CCL7/IL13/CCL2/IFNL2/CXCL16/TNFRSF11B/CTF1/CXCL2/TNFSF8/IFNAR1/CNTFR/FASLG/IL10/MPL/IL25/OSMR/PDGFA/CCL21/CXCL5/TGFBR2/IL17RB/AMHR2/INHBB/INHBA/TNFRSF21/IL19/TNFRSF18/IL2RA/IL4R/OSM/CXCL8/CCL24/CD40LG/CCL23/PPBP/IL18RAP/CCL13/CCL14/TNFRSF13C/TNFRSF10D/EPO/CCR2/CCR7/CSF2/LTA/CXCR5/FLT3/TPO/CXCL6/CCL19/CSF1/CCL8/PF4/IL6/INHBE/IL7R/CXCL3/CCL4/TNFRSF14/XCL1/…
REACTOME_PEPTIDE_LIGAND_BINDING_RECEPTORS	REACTOME_PEPTIDE_LIGAND_BINDING_RECEPTORS	188	-0.468725	-2.43046	1e-10	4.91451612903226e-09	3.28353140916808e-09	4795	tags=41%	list=21%	signal=33%	EDN3/MLNR/NMB/CXCR3/CCK/CCL7/PENK/CCL2/TACR2/CXCL16/NPB/PPY/CXCL2/AGTR2/OPRD1/F2RL3/PRLH/CORT/CCL21/CXCL5/AVPR2/INSL5/AVP/MC3R/NMUR1/CXCL8/NPBWR2/AGT/CCL23/PPBP/CCL13/GALR2/POMC/NPBWR1/MCHR1/CCR2/CCR7/KISS1/GHRL/CXCR5/CCRL2/FPR2/CXCL6/CCL19/F2/PF4/FPR3/GRP/CXCL3/CCL4/PROK2/XCL1/OXT/MC1R/HCRTR1/CCL3/CXCL13/CXCL1/CXCL12/CCR1/PSAP/C3AR1/RLN3/CXCR6/GPER1/CCL5/CCR10/C5AR1/APLNR/CXCR4/C3/SAA1/APLN/FPR1…
REACTOME_MITOTIC_G1_PHASE_AND_G1_S_TRANSITION	REACTOME_MITOTIC_G1_PHASE_AND_G1_S_TRANSITION	145	0.500488352375341	2.40672121892842	1e-10	4.91451612903226e-09	3.28353140916808e-09	5845	tags=56%	list=26%	signal=42%	CDKN2B/PTK6/CCNE2/POLE2/SKP1/RPS27A/PPP2CB/RBL1/PCNA/PSMD7/CDC7/TFDP1/PSMA4/PSMC6/GMNN/ORC6/RBL2/DHFR/CDK1/WEE1/CCNA2/ORC4/MCM4/MAX/RPA1/PPP2R2A/TOP2A/DBF4/POLE3/E2F6/SKP2/HDAC1/POLA1/CCND1/ORC2/PSMC2/PSMD5/CDK7/TYMS/CCNH/LIN54/TFDP2/ORC5/MCM8/PSMC5/CKS1B/LIN9/E2F2/PSMD6/PSMC1/MCM10/PSMA2/PSMD2/PRIM1/PPP2R1B/PSMD10/PSMD11/PSMD14/CDKN2C/PSMD12/ORC1/PPP2CA/MCM2/PSMB1/JAK2/RB1/PSMB7/PSMA3/MCM7/DYRK1…
REACTOME_PROCESSING_OF_CAPPED_INTRON_CONTAINING_PRE_MRNA	REACTOME_PROCESSING_OF_CAPPED_INTRON_CONTAINING_PRE_MRNA	268	0.458208175892233	2.39967651716379	1e-10	4.91451612903226e-09	3.28353140916808e-09	6510	tags=54%	list=28%	signal=39%	PDCD7/HTATSF1/THOC7/NUDT21/RANBP2/CWC27/NSRP1/CLP1/NUP54/CWC22/GTF2F2/PRPF40A/METTL14/SNRPA1/LSM5/NUP133/BCAS2/SRSF11/SEH1L/HNRNPA3/SLU7/NUP160/WBP4/SLBP/NUP35/NUP88/CCAR1/DDX46/UPF3B/SRSF1/C9orf78/HNRNPR/NUP153/HNRNPH2/POLR2B/MAGOH/TRA2B/SNRPD3/HNRNPA1/GLE1/PPIG/PRPF4B/RAE1/PPIL1/SNRPE/SRSF8/PRPF18/SARNP/CPSF3/CDC40/CWC15/GCFC2/LSM3/CPSF2/WDR70/TCERG1/EIF4E/SNRPF/FYTTD1/SNW1/CHERP/SDE2/PPIL4/CDC…
REACTOME_MITOTIC_G2_G2_M_PHASES	REACTOME_MITOTIC_G2_G2_M_PHASES	189	0.471533167438254	2.36946383998104	1e-10	4.91451612903226e-09	3.28353140916808e-09	6464	tags=54%	list=28%	signal=39%	CEP76/SKP1/RPS27A/PAFAH1B1/DYNLL1/TUBB2A/PPP2CB/TUBGCP5/PSMD7/PSMA4/PSMC6/CDK1/WEE1/DYNC1I2/CCNA2/EP300/HAUS6/TUBA4A/PCM1/PPP2R2A/CENPF/BTRC/NEDD1/HAUS3/TUBA1A/AJUBA/TUBGCP3/CCNB2/FKBPL/NEK2/PPP1CB/PSMC2/PSMD5/CDK7/CCP110/CETN2/CCNH/LIN54/NDE1/CEP63/PSMC5/LIN9/XPO1/AKAP9/PSMD6/TUBGCP4/PSMC1/LCMT1/PLK4/CEP78/PSMA2/ALMS1/PSMD2/PPP2R1B/SDCCAG8/PSMD10/CLASP1/HAUS2/DYNC1H1/PSMD11/PSMD14/CEP164/OFD1/MZ…
REACTOME_RHO_GTPASES_ACTIVATE_FORMINS	REACTOME_RHO_GTPASES_ACTIVATE_FORMINS	130	0.500514380717162	2.36914357124692	1e-10	4.91451612903226e-09	3.28353140916808e-09	6102	tags=58%	list=27%	signal=43%	DAAM1/RANBP2/CLIP1/PAFAH1B1/DYNLL1/TUBB2A/PPP2CB/CENPU/DIAPH2/NUF2/NUP133/SEH1L/CENPL/DYNC1LI1/MAD2L1/CENPN/ZW10/NUP160/DYNC1I2/CENPK/SRGAP2/ZWILCH/TUBA4A/AHCTF1/CENPF/PPP2R5A/CENPC/SCAI/TUBA1A/NDC80/CENPQ/DIAPH3/BUB3/DYNC1LI2/ZWINT/PPP2R5C/SPC25/NDEL1/RPS27/TAOK1/NDE1/CENPA/XPO1/RAC1/KIF18A/PPP2R1B/CLASP1/DIAPH1/DYNC1H1/PPP1CC/NUP37/SPDL1/BUB1B/ITGB3BP/NUP107/CENPE/TUBA4B/NUP43/PPP2R5E/PPP2CA/SK…
REACTOME_EPIGENETIC_REGULATION_OF_GENE_EXPRESSION	REACTOME_EPIGENETIC_REGULATION_OF_GENE_EXPRESSION	185	0.47399984571092	2.36128020521783	1e-10	4.91451612903226e-09	3.28353140916808e-09	6004	tags=52%	list=26%	signal=39%	AEBP2/ZNF273/TET2/KAT2B/EZH2/GTF2H5/DEK/SMARCA4/ACTL6A/PAXIP1/GTF2H1/TET3/ZNF680/PPHLN1/MBIP/SIRT1/ZZZ3/SMARCA2/DR1/SMARCE1/EP300/KMT2C/PHF20/ARID1B/ZNF765/ZNF33A/TDG/ZNF519/HDAC2/EHMT1/KDM6A/DNMT3B/ASH2L/JARID2/SAP30L/ZNF320/ZCCHC8/SMARCC1/HDAC1/MBD2/NCOA6/MPHOSPH8/SS18L1/POLR1D/CDK7/POLR1E/TAF1D/TASP1/KANSL2/ZNF669/CCNH/TAF1B/HCFC2/RBBP7/MTF2/PHF20L1/TTF1/SUDS3/MTA3/GSK3B/CBX3/GTF2H3/ZNF708/SAP…
WP_NETWORK_MAP_OF_SARSCOV2_SIGNALING	WP_NETWORK_MAP_OF_SARSCOV2_SIGNALING	214	-0.44107	-2.33988	1e-10	4.91451612903226e-09	3.28353140916808e-09	5858	tags=52%	list=26%	signal=39%	BID/SERPINA5/AKT1/CASP5/IL4/MAP1LC3B/IL1A/IFNB1/IL22/CCR5/CEBPB/CCL22/CTSD/JUNB/CD3G/FN1/IL17A/PTGS2/ITIH3/TRAF3/IL13/HP/CCL2/ATG13/CXCL16/ACTB/SERPINA10/CD3E/TRAF2/FOS/C8A/CXCL2/IL10/NLRP3/APOH/CCL21/CXCL5/MAVS/NTRK1/LRG1/TGFBR2/APOA2/CFH/CASP3/HBD/CXCL8/AGT/HBB/APOC1/IL18RAP/CTSB/NFATC3/NFKB2/CFI/CD8A/VPS18/CD8B/FGB/CD226/ITGA3/FYN/TPO/APOL1/CXCL6/CCL8/PF4/IL6/IKBKG/CXCL3/CD247/CCL4/BTN3A1/PRKC…
WP_CILIARY_LANDSCAPE	WP_CILIARY_LANDSCAPE	202	0.459039834972102	2.32491976792762	1e-10	4.91451612903226e-09	3.28353140916808e-09	6395	tags=55%	list=28%	signal=40%	DYNLT3/RANBP9/GID4/AFG3L2/WNK1/TFAP2A/TFAP2C/NEFM/NDUFA5/NEFL/PGRMC2/BBS7/APC/MCM9/PAFAH1B1/DYNLL1/PSMD7/BBS2/IFT74/CREBBP/NUP133/ACSL3/MSH2/EXOC1/EXOC8/PSMC6/DYNC1LI1/RMND5A/WEE1/YAP1/DYNC1I2/COPS5/IFT80/MCM4/XPNPEP3/IFT57/NUP88/ARL8B/BBIP1/TTC8/GID8/EHBP1/HDAC2/EXOC5/HDAC1/COX6C/LRPPRC/ANKS6/CEP97/COPS4/RAB2A/INTU/EXOC4/COPS2/TRAF3IP1/MAPRE2/SMC4/MYL6/MCM8/EXOC3/RAC1/NEK7/IFT88/LZTFL1/MCM10/CNO…
REACTOME_CLASS_A_1_RHODOPSIN_LIKE_RECEPTORS	REACTOME_CLASS_A_1_RHODOPSIN_LIKE_RECEPTORS	311	-0.415583	-2.31892	1e-10	4.91451612903226e-09	3.28353140916808e-09	4849	tags=38%	list=21%	signal=31%	PTGDR/EDN3/MLNR/NMB/RHO/CXCR3/CCK/CCL7/PENK/CCL2/LTB4R2/GPR17/TACR2/CXCL16/ADRB3/NPB/DRD4/PPY/PTGIR/CXCL2/AGTR2/TAAR8/OPRD1/FSHB/F2RL3/PRLH/CORT/CCL21/CXCL5/HTR1A/ADRA2B/HTR6/ADRA2C/AVPR2/INSL5/AVP/MC3R/HRH3/NMUR1/CXCL8/GPHB5/NPBWR2/AGT/CCL23/PPBP/CCL13/GALR2/CYSLTR1/POMC/P2RY13/GPR31/NPBWR1/GPR183/S1PR1/MCHR1/CCR2/CCR7/GPR68/KISS1/ADRA1A/GHRL/CXCR5/GPR4/GPHA2/P2RY11/TBXA2R/ADRA1B/CCRL2/FPR2/CXCL…
REACTOME_MRNA_SPLICING	REACTOME_MRNA_SPLICING	203	0.453223715840781	2.2970992875555	1e-10	4.91451612903226e-09	3.28353140916808e-09	6569	tags=52%	list=29%	signal=38%	PDCD7/HTATSF1/CWC27/NSRP1/CWC22/GTF2F2/PRPF40A/SNRPA1/LSM5/BCAS2/SRSF11/HNRNPA3/SLU7/WBP4/CCAR1/DDX46/UPF3B/SRSF1/C9orf78/HNRNPR/HNRNPH2/POLR2B/MAGOH/TRA2B/SNRPD3/HNRNPA1/PPIG/PRPF4B/PPIL1/SNRPE/SRSF8/PRPF18/CDC40/CWC15/GCFC2/LSM3/WDR70/TCERG1/SNRPF/SNW1/CHERP/SDE2/PPIL4/CDC5L/SNRPD1/IK/PLRG1/SMNDC1/HNRNPM/POLR2I/DHX15/HNRNPD/PPP1R8/RNPC3/SF3A3/SF3B1/MFAP1/SF3B3/PTBP1/DDX42/MAGOHB/PRPF31/SYF2/NKA…
WP_CYTOKINECYTOKINE_RECEPTOR_INTERACTION	WP_CYTOKINECYTOKINE_RECEPTOR_INTERACTION	247	-0.425309	-2.28914	1e-10	4.91451612903226e-09	3.28353140916808e-09	3717	tags=39%	list=16%	signal=33%	CXCL2/IFNAR1/CNTFR/FASLG/IL10/MPL/IL25/NGF/CCL21/CXCL5/TGFBR2/IL17RB/AMHR2/GDF2/INHBB/INHBA/TNFRSF21/IL19/TNFRSF18/IL2RA/IL4R/CXCL8/CCL24/CD40LG/CCL23/PPBP/IL18RAP/CCL13/CCL14/IL34/TNFRSF13C/GDF15/EPO/CCR2/CCR7/CSF2/LTA/CXCR5/INHA/TPO/CXCL6/CCL19/CSF1/CCL8/PF4/IL6/INHBE/IL7R/CXCL3/CCL4/TNFRSF14/XCL1/TGFB1/LTB/TNFRSF12A/IL17RA/CD40/ACVRL1/CCL3/CXCL13/CXCL1/CLCF1/CXCL12/CCR1/LIF/TNFRSF13B/TGFB3/BMP…
REACTOME_ANTIGEN_PROCESSING_UBIQUITINATION_PROTEASOME_DEGRADATION	REACTOME_ANTIGEN_PROCESSING_UBIQUITINATION_PROTEASOME_DEGRADATION	294	0.428065512992591	2.26949605995681	1e-10	4.91451612903226e-09	3.28353140916808e-09	5693	tags=45%	list=25%	signal=34%	UBE2V2/GAN/HACE1/KLHL13/SIAH1/LNX1/FBXL3/SKP1/RPS27A/KCTD7/CDC23/GLMN/RNF6/LNPEP/UBE2E1/HECTD1/PSMD7/RNF217/UBE2E2/UBE2G1/CUL3/FBXL5/PSMA4/UBA6/PSMC6/RNF19A/WWP1/HERC4/ZNRF2/KBTBD7/LONRF1/BTBD1/KLHL21/RNF138/UBE3C/HERC6/FBXL16/MEX3C/HECW2/RNF144B/FBXO11/BTRC/FBXO30/UBE2K/UBA3/BTBD6/HECTD2/FBXL4/SKP2/FBXL14/ANAPC4/CUL5/UBE2B/FBXW2/FBXW12/UBE2E3/UBE2D1/PSMC2/PSMD5/UBE2A/KCTD6/UFL1/UBR4/LMO7/HERC2/F…
REACTOME_GPCR_LIGAND_BINDING	REACTOME_GPCR_LIGAND_BINDING	431	-0.391232	-2.25198	1e-10	4.91451612903226e-09	3.28353140916808e-09	4849	tags=36%	list=21%	signal=29%	PTGDR/EDN3/GNGT2/MLNR/NMB/WNT10B/RHO/IHH/CXCR3/CCK/GNAS/GNG13/CCL7/PENK/CCL2/WNT7B/LTB4R2/GPR17/TACR2/CXCL16/GNG11/ADRB3/UCN/NPB/SCT/DRD4/GRM2/PPY/PTGIR/CXCL2/WNT11/GRM4/AGTR2/TAAR8/OPRD1/GABBR2/FSHB/CALCA/F2RL3/PRLH/CORT/CCL21/SCTR/CXCL5/HTR1A/ADRA2B/HTR6/ADRA2C/GLP2R/AVPR2/INSL5/AVP/WNT8B/MC3R/HRH3/GLP1R/NMUR1/CXCL8/GPHB5/CASR/NPBWR2/AGT/CCL23/PPBP/CCL13/GALR2/CYSLTR1/POMC/P2RY13/GPR31/NPBWR1/C…
REACTOME_DNA_REPAIR	REACTOME_DNA_REPAIR	267	0.428373731705978	2.24176687816876	1e-10	4.91451612903226e-09	3.28353140916808e-09	5664	tags=45%	list=25%	signal=35%	UNG/BRIP1/UBE2V2/GTF2H5/POLE2/SUMO1/LIG3/RPS27A/BRCC3/RMI1/FANCL/PCNA/ACTL6A/RAD51AP1/PRKDC/CUL4A/FIGNL1/TDP2/PAXIP1/RFC5/MSH3/MSH2/GTF2H1/DTL/USP1/KPNA2/YY1/RFC2/COPS5/RMI2/CCNA2/RHNO1/FANCM/PARG/SPRTN/XPA/REV3L/DCLRE1C/XRCC6/RPA1/TERF1/WRN/TDG/ASCC3/POLE3/POLR2B/MAPK8/CHEK1/TOPBP1/POLQ/RFC3/ERCC5/UBE2B/PALB2/RNF8/POT1/COPS4/ALKBH3/FANCI/CDK7/USP45/INO80D/CETN2/FANCD2/CCNH/COPS2/HERC2/HUS1/CUL4B…
REACTOME_NEDDYLATION	REACTOME_NEDDYLATION	233	0.43364450581276	2.23509313958959	1e-10	4.91451612903226e-09	3.28353140916808e-09	5968	tags=49%	list=26%	signal=37%	NFE2L2/SOCS6/COMMD8/GAN/KLHL13/FBXL3/SKP1/RPS27A/KCTD7/FEM1B/CUL4A/PSMD7/NAE1/CUL3/FBXL5/DCUN1D4/UCHL3/DTL/PSMA4/PSMC6/COPS5/KBTBD7/BTBD1/DCAF4/CAND1/COMMD2/KLHL21/FBXL16/FBXO11/BTRC/FBXO30/UBA3/BTBD6/FBXL4/SKP2/FBXL14/WSB2/DCUN1D1/DCAF13/CUL5/FBXW2/FBXW12/SOCS5/PALB2/DCAF6/SENP8/UBE2D1/COPS4/PSMC2/PSMD5/KCTD6/COPS2/LMO7/FBXO21/RBBP7/TULP4/CUL4B/PSMC5/UBXN7/PSMD6/KBTBD6/PSMC1/FEM1C/DCAF16/COMMD6/…
REACTOME_TRANSCRIPTIONAL_REGULATION_BY_TP53	REACTOME_TRANSCRIPTIONAL_REGULATION_BY_TP53	343	0.41204254899744	2.22288538804023	1e-10	4.91451612903226e-09	3.28353140916808e-09	4345	tags=38%	list=19%	signal=32%	BRIP1/CDK5R1/CCNE2/E2F8/TXN/YWHAQ/RRAGD/GTF2H5/AGO4/RPS27A/SESN3/CASP6/TAF13/PERP/RMI1/PPP2CB/RBL1/PCNA/BNIP3L/TAF11/GTF2F2/HIPK1/TFDP1/CREBBP/RFC5/PLAGL1/ING2/MSH2/GTF2H1/TAF9B/RBL2/CDK1/CNOT2/RFC2/JMY/DYRK2/RMI2/CCNA2/RHNO1/SFN/TAF1/TAF2/EP300/CCNT2/SETD9/LAMTOR3/PHF20/PRKAA1/YWHAB/RPA1/WRN/POLR2B/PRKAB2/HDAC2/EHMT1/CNOT6/TP53AIP1/CHEK1/TOPBP1/NPM1/HDAC1/RFC3/COX6C/MAPK14/PPP1R13B/CYCS/AGO2/RRM…
REACTOME_NEUTROPHIL_DEGRANULATION	REACTOME_NEUTROPHIL_DEGRANULATION	455	-0.340002	-1.97616	1e-10	4.91451612903226e-09	3.28353140916808e-09	3291	tags=32%	list=14%	signal=28%	DGAT1/ENPP4/CLEC4C/LRG1/PDAP1/CANT1/PTPRN2/ATP6V0C/B2M/SLC15A4/PTPRC/EPX/PTGES2/HBB/PADI2/PPBP/TMEM63A/CTSB/DEFA4/MS4A3/STOM/GAA/GPR84/AHSG/HEXB/CHIT1/SNAP25/GUSB/CRISPLD2/PRKCD/DPP7/ARSB/AOC1/TMC6/CD33/TLR2/DNAJC3/PRTN3/LAIR1/ATAD3B/FUCA1/AP2A2/MGAM/CLEC12A/FPR2/CYBB/MVP/FGR/PLAU/ORMDL3/NCSTN/ALOX5/CEACAM3/LPCAT1/ELANE/GHDC/GSDMD/SLC2A3/PLAUR/BST1/CXCL1/HK3/PTAFR/FTH1/ITGAM/RAB5C/CAMP/CTSZ/MME/S…
REACTOME_SWITCHING_OF_ORIGINS_TO_A_POST_REPLICATIVE_STATE	REACTOME_SWITCHING_OF_ORIGINS_TO_A_POST_REPLICATIVE_STATE	88	0.558998351766234	2.48636557662967	1.33989253419632e-10	6.48040087570826e-09	4.32974463013482e-09	5845	tags=57%	list=26%	signal=42%	CCNE2/SKP1/RPS27A/CDC23/UBE2E1/PSMD7/PSMA4/PSMC6/GMNN/ORC6/CCNA2/ORC4/MCM4/SKP2/ANAPC4/ORC2/UBE2D1/PSMC2/PSMD5/ORC5/ANAPC10/MCM8/PSMC5/PSMD6/PSMC1/ANAPC1/PSMA2/PSMD2/PSMD10/PSMD11/PSMD14/ANAPC7/CDC16/PSMD12/ORC1/MCM2/PSMB1/PSMB7/PSMA3/MCM7/PSMD1/RBX1/PSMD4/PSME4/ANAPC11/PSMD9/ORC3/MCM6/PSMA1/CDT1
WP_OVERVIEW_OF_PROINFLAMMATORY_AND_PROFIBROTIC_MEDIATORS	WP_OVERVIEW_OF_PROINFLAMMATORY_AND_PROFIBROTIC_MEDIATORS	120	-0.485731	-2.35987	1.77530777634623e-10	8.45212936644838e-09	5.64711388068028e-09	7213	tags=60%	list=32%	signal=41%	TNF/CCL11/IL3/IFNA17/SPP1/IFNG/IFNL1/CCL27/CCL25/IL20/IL11/IL26/IL4/IL37/IL17C/IL1A/IFNB1/IL22/CCL22/TNFSF13B/IL17D/IFNA1/IL17A/IL23A/CCL7/IL13/CCL2/IFNL2/CXCL16/CTF1/CXCL2/IL10/IL25/CCL21/CXCL5/EBI3/IL19/OSM/CXCL8/CCL24/CCL23/PPBP/CCL13/CCL14/MMP1/EPO/CSF2/LTA/CXCL6/CCL19/CSF1/CCL8/PF4/IL6/MMP3/CXCL3/CCL4/XCL1/TGFB1/CCL3/CXCL13/CXCL1/CXCL12/LIF/IL24/CCL18/TNFSF13/IL17F/CCL5/IL1B/MMP9/CSF3
REACTOME_FORMATION_OF_THE_CORNIFIED_ENVELOPE	REACTOME_FORMATION_OF_THE_CORNIFIED_ENVELOPE	101	0.529267864369877	2.39870721229806	2.57531374697337e-10	1.20722784415813e-08	8.06584095003483e-09	5078	tags=50%	list=22%	signal=39%	CSTA/DSC2/SPINK5/DSP/KRT80/DSG1/PERP/KRT76/DSC1/FLG/RPTN/KRT15/PCSK6/LCE3D/KRT14/PKP1/DSC3/SPRR1A/TGM5/KRT10/SPRR1B/KRT13/PKP4/KRT6A/PPL/CDSN/SPRR3/LCE2B/IVL/DSG3/KRT31/KRT1/KRT6B/KRT16/LCE1B/KRT2/KRT78/PKP3/KRT23/KRT33A/EVPL/KRT3/KRT5/KLK5/SPRR2B/KLK8/KRT32/SPINK6/SPRR2G/PRSS8
WP_DNA_REPAIR_PATHWAYS_FULL_NETWORK	WP_DNA_REPAIR_PATHWAYS_FULL_NETWORK	113	0.511145947412625	2.34689971280164	2.6855679712219e-10	1.22133218034525e-08	8.16007612936868e-09	5664	tags=53%	list=25%	signal=40%	UNG/BRIP1/GTF2H5/POLE2/LIG3/RAD54B/FANCL/PCNA/PRKDC/CUL4A/RFC5/MSH3/MSH2/GTF2H1/USP1/RFC2/FANCM/XPA/REV3L/DCLRE1C/XRCC6/RPA1/WRN/TDG/POLE3/CHEK1/RFC3/ERCC5/PALB2/FANCI/CDK7/CETN2/FANCD2/CCNH/CUL4B/RAP1A/HMGB1/RFC4/POLD3/RAD51/GTF2H3/REV1/ATR/FANCE/RFC1/BRCA1/POLI/MSH6/EXO1/XRCC5/RAD50/RAD23B/FANCF/ERCC8/RBX1/LIG1/DDB2/FANCB/FEN1/GTF2H2
KEGG_CELL_CYCLE	KEGG_CELL_CYCLE	123	0.494754065743723	2.31916909931045	2.66836137027598e-10	1.22133218034525e-08	8.16007612936868e-09	5674	tags=54%	list=25%	signal=41%	CDKN2B/CCNE2/YWHAQ/SKP1/CDC23/SMC3/RBL1/PCNA/PRKDC/CDC7/TFDP1/CREBBP/TTK/STAG2/ORC6/RBL2/CDK1/MAD2L1/WEE1/CCNA2/ORC4/SFN/MCM4/EP300/YWHAB/DBF4/HDAC2/SKP2/CHEK1/CCNB2/HDAC1/ANAPC4/RAD21/BUB3/CCND1/ORC2/ESPL1/CDK7/CCNH/YWHAZ/TFDP2/ORC5/ANAPC10/E2F2/SMC1A/GSK3B/ANAPC1/MDM2/ATR/SMAD2/ANAPC7/BUB1B/CDKN2C/CDC16/ORC1/MCM2/RB1/YWHAG/MCM7/SMAD4/RBX1/E2F3/CCNB1/ANAPC11/ORC3/MCM6
PID_INTEGRIN1_PATHWAY	PID_INTEGRIN1_PATHWAY	65	-0.590782	-2.5676	2.85742751368934e-10	1.28037965208991e-08	8.55458949144765e-09	4731	tags=63%	list=21%	signal=50%	FN1/LAMB1/COL18A1/COL1A2/LAMA4/ITGA10/ITGA1/LAMA3/VCAM1/LAMB3/COL5A2/TGFBI/ITGB1/LAMC2/COL6A3/CD81/COL4A3/FGB/ITGA3/COL4A4/COL5A1/PLAU/FBN1/F13A1/MDK/NID1/COL11A2/COL6A2/PLAUR/JAM2/ITGA4/LAMC1/ITGA8/THBS1/ITGA11/CD14/ITGA7/LAMA1/COL4A1/ITGA5/TGM2
REACTOME_IRE1ALPHA_ACTIVATES_CHAPERONES	REACTOME_IRE1ALPHA_ACTIVATES_CHAPERONES	44	-0.661929	-2.59223	3.0645863453762e-10	1.35330356440019e-08	9.04181539581628e-09	4337	tags=52%	list=19%	signal=42%	TLN1/YIF1A/HSPA5/SRPRB/PPP2R5B/DDX11/EXTL1/TPP1/DNAJC3/ERN1/ARFGAP1/CXXC1/TSPYL2/CUL7/SHC1/DNAJB11/KDELR3/PREB/DNAJB9/EDEM1/WFS1/HYOU1/XBP1
KEGG_INTESTINAL_IMMUNE_NETWORK_FOR_IGA_PRODUCTION	KEGG_INTESTINAL_IMMUNE_NETWORK_FOR_IGA_PRODUCTION	45	-0.661253	-2.60721	3.17871334673705e-10	1.38364850964397e-08	9.24455881592399e-09	6516	tags=82%	list=28%	signal=59%	CCL27/PIGR/CCL25/ICOSLG/IL4/CD80/TNFSF13B/AICDA/HLA-DPA1/CD28/MAP3K14/IL10/HLA-DPB1/ICOS/CD40LG/TNFRSF13C/CD86/IL6/HLA-DOA/TGFB1/CD40/HLA-DRA/HLA-DRB1/CXCL12/ITGA4/TNFRSF13B/HLA-DMB/TNFSF13/HLA-DQA1/HLA-DQB1/CCR10/IL15RA/CXCR4/ITGB7/HLA-DMA/TNFRSF17/HLA-DOB
REACTOME_UB_SPECIFIC_PROCESSING_PROTEASES	REACTOME_UB_SPECIFIC_PROCESSING_PROTEASES	153	0.457194853339202	2.21663736416088	3.32344764048516e-10	1.4262739381068e-08	9.5293517223103e-09	6085	tags=48%	list=27%	signal=36%	RPS27A/VDAC3/BECN1/PSMD7/STAM2/RHOT1/USP25/ATXN7/PSMA4/TAF9B/PSMC6/WDR20/CCNA2/TOMM20/USP30/USP8/USP24/TGFBR1/SKP2/IDE/USP12/PSMC2/PSMD5/VDAC2/MAP3K7/USP28/CCP110/USP33/PSMC5/USP7/SUDS3/PSMD6/PSMC1/MDM2/ADRB2/PSMA2/PTEN/IFIH1/SMAD2/USP3/PSMD2/PSMD10/SMURF2/PSMD11/PSMD14/VDAC1/USP34/USP47/USP42/USP37/RNF146/RNF128/USP10/PSMD12/AXIN2/KEAP1/PSMB1/PSMB7/PSMA3/BIRC2/SMAD4/USP14/PSMD1/DDB2/PSMD4/PSME4/…
REACTOME_METABOLISM_OF_AMINO_ACIDS_AND_DERIVATIVES	REACTOME_METABOLISM_OF_AMINO_ACIDS_AND_DERIVATIVES	337	0.369960786795516	1.99700762653973	4.49906234565968e-10	1.90397818989237e-08	1.27210330065875e-08	5653	tags=43%	list=25%	signal=33%	SERINC5/ENOPH1/RPL37/RPL5/OAT/RPS25/BBOX1/GCSH/RPS27A/RPS7/RPL7/HIBCH/RPS12/RPL10A/RPL27/PSTK/DLD/PSMD7/RPL6/RPL11/CSAD/RPL41/PSMA4/RPL31/PSMC6/RPL39/MRPS36/RPL27A/GATM/RPL21/RPS28/RPL9/RPS20/RPL24/RPS24/RPS23/RPL22L1/RPS3/RPL30/RPL22/RPS16/RPS3A/ALDH9A1/RPS15A/ACADSB/RPSA/RPL36A/AADAT/RPLP0/IYD/RPL17/MCCC1/DBT/RPL37A/RPS8/SLC44A1/SLC25A13/APIP/RPS21/PSMC2/PSMD5/TSTD1/RPS18/TST/RPL34/ARG2/RPS27/A…
REACTOME_INTEGRIN_CELL_SURFACE_INTERACTIONS	REACTOME_INTEGRIN_CELL_SURFACE_INTERACTIONS	84	-0.539971	-2.44812	5.22831453944863e-10	2.18228416461644e-08	1.45804763075612e-08	4441	tags=56%	list=19%	signal=45%	COL18A1/COL1A2/ICAM5/ITGB3/ITGA10/ITGA1/VCAM1/COL9A3/COL5A2/JAM3/AGRN/ITGB1/COL6A3/COL8A2/COL4A3/FGB/BSG/ITGA3/COL4A4/COL5A1/FBN1/IBSP/COL6A2/ITGAM/JAM2/ITGA4/ICAM4/ITGA8/KDR/HSPG2/VWF/THBS1/ITGA11/ICAM1/ITGB2/ITGA7/ITGB7/ITGAX/COL13A1/COL23A1/PECAM1/ITGAL/COL4A2/COL4A1/ITGA5/ICAM3/ICAM2
REACTOME_PLATELET_ACTIVATION_SIGNALING_AND_AGGREGATION	REACTOME_PLATELET_ACTIVATION_SIGNALING_AND_AGGREGATION	254	-0.371074	-2.0132	6.2159059395881e-10	2.55944126998985e-08	1.71003728124657e-08	5808	tags=46%	list=25%	signal=34%	AKT1/RAP1B/RAPGEF3/SYTL4/SERPINA3/ACTN2/F5/SPARC/APLP2/DGKZ/ANXA5/GNG2/ARRB1/PIK3R5/WDR1/GNB1/CLEC1B/SERPINA4/GNA14/VEGFC/GNGT2/FLNA/FN1/TRPC6/RHOG/HABP4/ITIH3/TIMP3/ACTN1/GNG13/COL1A2/TLN1/ITGB3/PTPN1/GNG11/GP9/PLEK/MPL/HSPA5/BCAR1/APOH/F2RL3/SERPING1/PDGFA/CTSW/ADRA2B/ADRA2C/PDPN/ISLR/GRB2/PPBP/PRKCG/AHSG/LHFPL2/MAGED2/PRKCD/FGB/CLEC3B/IGF1/FYN/TBXA2R/SERPINF2/PIK3R3/GNG8/F2/PF4/CHID1/TOR4A/VAV…
REACTOME_G_ALPHA_S_SIGNALLING_EVENTS	REACTOME_G_ALPHA_S_SIGNALLING_EVENTS	150	-0.441937	-2.2293	6.32120997947705e-10	2.56809690766221e-08	1.7158203649556e-08	5727	tags=52%	list=25%	signal=39%	CRHR1/ADCYAP1/PTGER2/GPBAR1/TSHR/ADCY1/GHRH/PTHLH/DRD5/GPR45/ADCY8/PRKACG/GNG2/ARRB1/GNB1/PTGDR/GNGT2/FN1/PRKACB/GPR176/PDE1A/GNAS/GNG13/GPR25/GNG11/ADRB3/SCT/GPR20/PTGIR/TAAR8/FSHB/CALCA/ADCY3/SCTR/PRKACA/PDE2A/HTR6/GLP2R/AVPR2/AVP/PRKAR1B/MC3R/GPR32/GLP1R/GPHB5/ITGB1/ADCY5/GPR84/POMC/CRH/PDE7B/GRK6/GPHA2/P2RY11/GNG8/RAMP1/HTR4/GPR27/VIPR2/MC1R/GNAI2/ADORA2A/RLN3/CALCRL/GPER1/GNB3/SHC1/ADM2/ADCY…
REACTOME_DEUBIQUITINATION	REACTOME_DEUBIQUITINATION	227	0.412331313828213	2.11666646425549	7.24284494177476e-10	2.90380901810364e-08	1.94011940684105e-08	5802	tags=45%	list=25%	signal=34%	YOD1/KAT2B/APC/RPS27A/VDAC3/ATXN3/BRCC3/ACTL6A/BECN1/PSMD7/STAM2/RHOT1/USP25/MYSM1/ATXN7/UCHL3/PSMA4/TAF9B/PSMC6/WDR20/YY1/CDK1/CCNA2/TOMM20/EP300/USP30/STAMBP/USP8/USP24/STAM/TGFBR1/SKP2/IDE/USP12/SENP8/UBE2D1/NOD2/PSMC2/PSMD5/VDAC2/MAP3K7/USP28/CCP110/UCHL5/INO80D/RNF135/OTUB2/USP33/PSMC5/USP7/SUDS3/BARD1/INO80/PSMD6/PSMC1/VCPIP1/ZRANB1/MDM2/ADRB2/PSMA2/PTEN/IFIH1/SMAD2/USP3/PSMD2/PSMD10/SMURF2…
KEGG_LEISHMANIA_INFECTION	KEGG_LEISHMANIA_INFECTION	69	-0.561566	-2.45335	9.38798944269797e-10	3.71496153661048e-08	2.48207403720818e-08	4978	tags=59%	list=22%	signal=47%	NFKBIB/MAPK11/PTGS2/ELK1/HLA-DPA1/NOS2/FOS/IL10/HLA-DPB1/ITGB1/MAPK12/TLR2/HLA-DOA/TGFB1/TLR4/FCGR1A/HLA-DRA/HLA-DRB1/FCGR3A/ITGAM/ITGA4/PTPN6/HLA-DMB/TGFB3/NCF2/FCGR3B/PRKCB/FCGR2A/HLA-DQA1/IL1B/HLA-DQB1/ITGB2/C3/CR1/HLA-DMA/FCGR2C/HLA-DOB/NCF1/NCF4/MARCKSL1/CYBA
REACTOME_DISEASES_OF_GLYCOSYLATION	REACTOME_DISEASES_OF_GLYCOSYLATION	136	-0.455356	-2.26376	1.02387344247605e-09	3.99966971695451e-08	2.67229586740712e-08	5609	tags=53%	list=25%	signal=40%	GPC6/ALG2/MPI/ADAMTS5/SBSPON/GFPT1/MUC4/CHST14/POMT1/ADAMTS7/CTSA/MUC3A/ALG14/B3GALT6/RFT1/ADAMTS6/GPC3/ADAMTS14/PMM2/ADAMTS16/MUC1/MUC5AC/ALG3/ADAMTSL1/ADAMTS1/BCAN/ADAMTS8/DPM3/MPDU1/CSPG5/ALG1/MUC5B/SDC3/GALT/BGN/DPM2/ADAMTS10/POMGNT1/ADAMTSL3/C1GALT1C1/AGRN/DPAGT1/ADAMTS20/MUC16/POMT2/MUC13/HEXB/MGAT2/VCAN/B4GALT7/DCN/ADAMTS15/ALG12/ADAMTS3/MUC6/SPON1/ADAMTSL5/B3GAT3/SDC2/ADAMTSL2/HEXA/ACAN/H…
REACTOME_KERATINIZATION	REACTOME_KERATINIZATION	135	0.470564815414356	2.23922276170808	1.03721675605714e-09	4.00050564013432e-08	2.672854372038e-08	5078	tags=37%	list=22%	signal=29%	CSTA/DSC2/SPINK5/DSP/KRT80/DSG1/PERP/KRT76/DSC1/FLG/RPTN/KRT15/PCSK6/LCE3D/KRT14/PKP1/DSC3/SPRR1A/TGM5/KRT10/SPRR1B/KRT13/PKP4/KRT6A/PPL/CDSN/SPRR3/LCE2B/IVL/DSG3/KRT31/KRT1/KRT6B/KRT16/LCE1B/KRT2/KRT78/PKP3/KRT23/KRT33A/EVPL/KRT3/KRT5/KLK5/SPRR2B/KLK8/KRT32/SPINK6/SPRR2G/PRSS8
REACTOME_G_ALPHA_I_SIGNALLING_EVENTS	REACTOME_G_ALPHA_I_SIGNALLING_EVENTS	297	-0.352343	-1.95793	1.08139227988294e-09	4.11875284600416e-08	2.75185877538633e-08	4938	tags=37%	list=22%	signal=29%	GNB1/RGS22/CAMK2B/GNA14/GNGT2/PRKACB/RHO/PPP3CC/CXCR3/PDE1A/GNAS/GNG13/PENK/RGS4/GPR17/CXCL16/GNG11/NPB/DRD4/GRM2/PPY/CXCL2/GRM4/AGTR2/OPRD1/GABBR2/ADCY3/CORT/CCL21/CXCL5/RGS9/PRKACA/RGS18/RGS5/ADRA2B/ADRA2C/INSL5/PRKAR1B/NMUR1/PCP2/CXCL8/CASR/NPBWR2/AGT/ADCY5/CCL23/PPBP/CCL13/GNAT1/GALR2/POMC/P2RY13/PRKCG/GPR31/NPBWR1/GPR183/CDK5/PRKCD/MCHR1/CCR2/CCR7/PPP1R1B/CXCR5/FPR2/GNG8/CXCL6/CCL19/PF4/FPR3…
WP_CELL_CYCLE	WP_CELL_CYCLE	119	0.487077661028022	2.27647863379932	1.25424371249786e-09	4.71812418763086e-08	3.15231623128118e-08	5674	tags=53%	list=25%	signal=40%	CDKN2B/CCNE2/YWHAQ/SKP1/CDC23/SMC3/RBL1/PCNA/PRKDC/CDC7/TFDP1/TTK/STAG2/ORC6/RBL2/CDK1/WEE1/CCNA2/ORC4/SFN/MCM4/EP300/YWHAB/DBF4/HDAC2/SKP2/CHEK1/CCNB2/HDAC1/ANAPC4/RAD21/BUB3/CCND1/ORC2/ESPL1/CDK7/CCNH/YWHAZ/TFDP2/ORC5/ANAPC10/E2F2/SMC1A/GSK3B/ANAPC1/MDM2/ATR/SMAD2/ANAPC7/CDKN2C/CDC16/ORC1/MCM2/RB1/YWHAG/MCM7/SMAD4/RBX1/E2F3/CCNB1/ANAPC11/ORC3/MCM6
KEGG_AUTOIMMUNE_THYROID_DISEASE	KEGG_AUTOIMMUNE_THYROID_DISEASE	47	-0.634748	-2.55137	1.55405523992978e-09	5.77464184886102e-08	3.858206462162e-08	4867	tags=57%	list=21%	signal=45%	TG/IFNA1/HLA-DPA1/CD28/FASLG/IL10/HLA-DPB1/HLA-E/CD40LG/CD86/TPO/HLA-DOA/GZMB/HLA-A/CD40/PRF1/HLA-DRA/HLA-DRB1/HLA-DMB/HLA-F/HLA-DQA1/HLA-DQB1/HLA-B/HLA-C/HLA-G/HLA-DMA/HLA-DOB
REACTOME_INTERLEUKIN_4_AND_INTERLEUKIN_13_SIGNALING	REACTOME_INTERLEUKIN_4_AND_INTERLEUKIN_13_SIGNALING	108	-0.483287	-2.30317	1.63332565598521e-09	5.99607623347822e-08	4.00615322596752e-08	4898	tags=52%	list=21%	signal=41%	JUNB/FN1/IL17A/PTGS2/IL23A/COL1A2/IL13/CCL2/MUC1/NOS2/FCER2/FOS/ALOX15/FASLG/IL10/OPRD1/VCAM1/BCL2/IL4R/OSM/CXCL8/ITGB1/MMP1/POMC/S1PR1/MCL1/IL6/MMP3/F13A1/ALOX5/LBP/TGFB1/TYK2/SOCS3/BCL2L1/ITGAM/LIF/VIM/IL17F/MMP2/IL1B/SOCS1/ICAM1/FGF2/ITGB2/HSP90B1/TNFRSF1B/SAA1/MMP9/ITGAX/IL2RG/JAK3/IRF4/BATF/IGHG1/TIMP1
KEGG_CHEMOKINE_SIGNALING_PATHWAY	KEGG_CHEMOKINE_SIGNALING_PATHWAY	182	-0.407436	-2.11488	1.74625002495081e-09	6.33431407860132e-08	4.23213978478052e-08	5566	tags=49%	list=24%	signal=37%	STAT2/ADCY8/PRKACG/CCR5/GNG2/CCL22/ARRB1/PIK3R5/NFKBIB/GNB1/GNGT2/TIAM2/PRKACB/AKT2/CXCR3/GNG13/CCL7/CCL2/CXCL16/GNG11/CXCL2/BCAR1/ADCY3/CCL21/CXCL5/PRKACA/AKT3/CXCL8/CCL24/ADCY5/GRB2/CCL23/PPBP/CCL13/CCL14/PRKCD/CCR2/GRK6/STAT5B/CCR7/CXCR5/ITK/PIK3R3/GNG8/CXCL6/CCL19/CCL8/FGR/PF4/IKBKG/CXCL3/VAV2/CCL4/XCL1/PIK3CD/CCL3/SHC3/CXCL13/CXCL1/CXCL12/GNAI2/SHC2/CCR1/PLCB2/PRKCB/CXCR6/GNB3/CCL18/CCL5/SHC…
KEGG_VIRAL_MYOCARDITIS	KEGG_VIRAL_MYOCARDITIS	66	-0.568609	-2.47769	2.15955019046826e-09	7.74135227100799e-08	5.17222299488002e-08	4264	tags=59%	list=19%	signal=48%	HLA-DPA1/CD28/MYH1/MYH7/ACTB/HLA-DPB1/MYH11/CASP3/MYH15/HLA-E/CD40LG/MYH10/ABL1/MYH13/MYH6/MYH7B/FYN/CD86/MYH9/HLA-DOA/HLA-A/SGCA/CD40/PRF1/HLA-DRA/HLA-DRB1/HLA-DMB/HLA-F/HLA-DQA1/HLA-DQB1/ICAM1/ITGB2/HLA-B/HLA-C/HLA-G/HLA-DMA/HLA-DOB/ITGAL/RAC2
REACTOME_REGULATION_OF_TP53_ACTIVITY	REACTOME_REGULATION_OF_TP53_ACTIVITY	156	0.446016666984684	2.17868537408309	2.82095773387072e-09	9.99471885477221e-08	6.67776286083963e-08	4694	tags=42%	list=21%	signal=33%	BRIP1/CDK5R1/RPS27A/TAF13/RMI1/PPP2CB/TAF11/HIPK1/RFC5/ING2/TAF9B/CDK1/RFC2/JMY/DYRK2/RMI2/CCNA2/RHNO1/TAF1/TAF2/EP300/SETD9/PHF20/PRKAA1/RPA1/WRN/PRKAB2/HDAC2/EHMT1/CHEK1/TOPBP1/HDAC1/RFC3/MAPK14/PPP1R13B/TAF4/PPP1R13L/SMYD2/TP63/PPP2R5C/CSNK2A1/PIP4K2C/BRD1/RBBP7/RICTOR/HUS1/USP7/MEAF6/RFC4/BARD1/TAF7/TP53RK/BRD7/MDM2/ATR/TAF5/PPP2R1B/RBBP8/BRCA1/EXO1/RAD50/CCNG1/DNA2/TPX2/PPP2CA
REACTOME_G2_M_DNA_DAMAGE_CHECKPOINT	REACTOME_G2_M_DNA_DAMAGE_CHECKPOINT	56	0.605638190211194	2.45380974307752	2.90712158931078e-09	1.00659085029886e-07	6.72532673890796e-08	4844	tags=59%	list=21%	signal=47%	BRIP1/UBE2V2/YWHAQ/BRCC3/RMI1/RFC5/CDK1/WEE1/RFC2/RMI2/RHNO1/SFN/YWHAB/RPA1/WRN/CHEK1/TOPBP1/RFC3/RNF8/HERC2/YWHAZ/HUS1/RFC4/BARD1/RNF168/ATR/RBBP8/BRCA1/EXO1/RAD50/DNA2/UBE2N/YWHAG
KEGG_SPLICEOSOME	KEGG_SPLICEOSOME	118	0.488877999938139	2.27806034247052	2.90712158931078e-09	1.00659085029886e-07	6.72532673890796e-08	6569	tags=54%	list=29%	signal=39%	PRPF40A/SNRPA1/LSM5/BCAS2/HNRNPA3/SLU7/HSPA2/DDX46/SRSF1/MAGOH/TRA2B/SNRPD3/HNRNPA1/PPIL1/SNRPE/SRSF8/PRPF18/PRPF38B/CDC40/CWC15/LSM3/TCERG1/SNRPF/SNW1/CHERP/CDC5L/SNRPD1/THOC1/PLRG1/SMNDC1/HNRNPM/DHX15/HSPA1A/THOC2/SF3A3/SF3B1/SF3B3/DDX42/MAGOHB/PRPF31/SYF2/CRNKL1/RBM22/WBP11/TRA2A/AQR/SRSF3/PPIH/SF3B6/BUD31/DHX8/TXNL4A/LSM8/SRSF5/EIF4A3/PRPF3/NCBP2/SNRPG/PRPF4/RBM17/CCDC12/U2SURP/ZMAT2/SNRPB2
KEGG_NATURAL_KILLER_CELL_MEDIATED_CYTOTOXICITY	KEGG_NATURAL_KILLER_CELL_MEDIATED_CYTOTOXICITY	130	-0.448383	-2.21413	3.5408404508085e-09	1.21224054534983e-07	8.09933226713618e-08	2698	tags=35%	list=12%	signal=31%	GRB2/NFATC3/PRKCG/NFATC4/NFATC1/TNFRSF10D/CSF2/FYN/PIK3R3/CD247/VAV2/LAT/GZMB/HLA-A/ZAP70/PIK3CD/PRF1/SHC3/FCGR3A/SHC2/ARAF/PTPN6/FCGR3B/PRKCB/LCK/MICB/TNFRSF10C/SHC1/TYROBP/LCP2/PIK3CG/ICAM1/ITGB2/HLA-B/HLA-C/HLA-G/PTK2B/CD48/HCST/FCER1G/ITGAL/PLCG2/VAV1/RAC2/IFNAR2/ICAM2
REACTOME_ANTIVIRAL_MECHANISM_BY_IFN_STIMULATED_GENES	REACTOME_ANTIVIRAL_MECHANISM_BY_IFN_STIMULATED_GENES	136	0.458976201078068	2.18306366847071	3.61970833231714e-09	1.2254723653967e-07	8.18773791193141e-08	5681	tags=54%	list=25%	signal=41%	KPNA4/SUMO1/RANBP2/RPS27A/TUBB2A/PPP2CB/FANCL/NUP54/UBE2E1/BECN1/KPNA3/NUP133/SEH1L/KPNA2/CDK1/NUP160/FANCM/HSPA2/NUP35/NUP88/TUBA4A/PPP2R5A/NUP153/TUBA1A/CHUK/NPM1/RAE1/PDE12/EIF4E3/NCK1/EIF4E/EIF4G2/PPM1B/RNASEL/OAS1/MAPT/NUP155/KPNB1/PRKRA/EIF2S3/EIF4E2/EIF4G3/KPNA5/IFIT1/PPP2R1B/HSPA1A/FANCE/ABCE1/NUP37/MX1/NUP50/NUP107/KPNA1/TUBA4B/NUP43/IKBKB/EIF4A2/PPP2CA/UBE2N/NDC1/TRIM25/NUP85/FANCF/FLNB…
REACTOME_SARS_COV_2_MODULATES_HOST_TRANSLATION_MACHINERY	REACTOME_SARS_COV_2_MODULATES_HOST_TRANSLATION_MACHINERY	47	0.642518092628782	2.5090096053833	3.90801959902557e-09	1.30854238661878e-07	8.74275292598664e-08	5096	tags=66%	list=22%	signal=51%	RPS25/RPS27A/RPS7/RPS12/RPS28/RPS20/RPS24/RPS23/RPS3/RPS16/RPS3A/RPS15A/SNRPD3/RPSA/RPS8/SNRPE/SMN1/RPS21/RPS18/SNRPF/DDX20/RPS27/RPS4X/RPS19/SNRPD1/RPS14/GEMIN2/RPS17/RPS10/RPS6/RPS29
KEGG_SYSTEMIC_LUPUS_ERYTHEMATOSUS	KEGG_SYSTEMIC_LUPUS_ERYTHEMATOSUS	53	-0.60782	-2.50953	3.98214266153379e-09	1.31886833583625e-07	8.81174360115143e-08	4491	tags=60%	list=20%	signal=49%	ACTN1/HLA-DPA1/CD28/C8A/IL10/HLA-DPB1/CD40LG/CD86/HLA-DOA/ELANE/CD40/FCGR1A/HLA-DRA/HLA-DRB1/C1S/FCGR3A/C1R/HLA-DMB/FCGR3B/FCGR2A/HLA-DQA1/HLA-DQB1/C1QB/C2/C1QC/C4A/C3/HLA-DMA/C1QA/FCGR2B/FCGR2C/HLA-DOB
REACTOME_SARS_COV_1_HOST_INTERACTIONS	REACTOME_SARS_COV_1_HOST_INTERACTIONS	88	0.531780604104845	2.36530391223505	4.83678763119028e-09	1.58469805507923e-07	1.0587829404326e-07	5647	tags=60%	list=25%	signal=46%	YWHAQ/RPS25/RCAN3/RPS27A/RPS7/RPS12/PSMC6/KPNA2/SIKE1/SFN/EP300/RPS28/RPS20/RPS24/RPS23/YWHAB/RPS3/RPS16/RPS3A/RPS15A/HNRNPA1/RPSA/PPIG/NPM1/RPS8/RPS21/RPS18/SFTPD/RPS27/YWHAZ/RPS4X/NMI/RPS19/PPIA/KPNB1/RPS14/IFIH1/RPS17/TBK1/PYCARD/RPS10/RPS6/PDPK1/YWHAG/EEF1A1/TRIM25/SMAD4/RPS29/PPIH/SP1/ITCH/TRAF6/RPS5
REACTOME_ORGANELLE_BIOGENESIS_AND_MAINTENANCE	REACTOME_ORGANELLE_BIOGENESIS_AND_MAINTENANCE	254	0.382419799764807	1.98956151938405	5.96384415540117e-09	1.93317373845823e-07	1.29160969726157e-07	5218	tags=39%	list=23%	signal=31%	CEP76/APOOL/RAB11A/BBS7/NCOA2/USP46/PAFAH1B1/DYNLL1/TUBB2A/MTERF1/NPHP3/DYNC2LI1/BBS2/IFT74/CREBBP/ARL6/MKKS/EXOC1/RP2/EXOC8/CDK1/DYNC1I2/IFT80/ARL13B/IFT57/HAUS6/TUBA4A/PCM1/TGS1/BBS10/BBIP1/TTC8/NEDD1/HAUS3/PRKAB2/EXOC5/TUBA1A/TFB2M/GABPA/NEK2/MAPK14/NCOA6/CYCS/CEP83/KIF3A/TFB1M/CEP97/CCT2/DYNC2H1/CCP110/CETN2/EXOC4/PPARGC1B/TRAF3IP1/SSBP1/NDE1/TBL1X/CEP63/AKAP9/EXOC3/CHD9/IFT88/LZTFL1/PLK4/CEP…
KEGG_TYPE_I_DIABETES_MELLITUS	KEGG_TYPE_I_DIABETES_MELLITUS	40	-0.659177	-2.53346	6.36477281467994e-09	2.04141713329787e-07	1.36393026300177e-07	4300	tags=65%	list=19%	signal=53%	INS/HLA-DPA1/CD28/FASLG/HLA-DPB1/PTPRN2/HLA-E/GAD1/LTA/CD86/HLA-DOA/GZMB/HLA-A/PRF1/HLA-DRA/HLA-DRB1/HLA-DMB/HLA-F/HLA-DQA1/IL1B/HLA-DQB1/HLA-B/HLA-C/HLA-G/HLA-DMA/HLA-DOB
KEGG_ALLOGRAFT_REJECTION	KEGG_ALLOGRAFT_REJECTION	34	-0.686264	-2.55145	6.56257084165177e-09	2.0829326410951e-07	1.39166798330642e-07	4264	tags=71%	list=19%	signal=58%	HLA-DPA1/CD28/FASLG/IL10/HLA-DPB1/HLA-E/CD40LG/CD86/HLA-DOA/GZMB/HLA-A/CD40/PRF1/HLA-DRA/HLA-DRB1/HLA-DMB/HLA-F/HLA-DQA1/HLA-DQB1/HLA-B/HLA-C/HLA-G/HLA-DMA/HLA-DOB
REACTOME_CD22_MEDIATED_BCR_REGULATION	REACTOME_CD22_MEDIATED_BCR_REGULATION	11	-0.913617	-2.44913	8.59892041689348e-09	2.70112479487365e-07	1.80470017214021e-07	1020	tags=91%	list=4%	signal=87%	PTPN6/CD22/LYN/IGKV1-17/IGLV1-44/IGHD/CD79B/CD79A/IGLV6-57/IGHM
REACTOME_REGULATION_OF_PLK1_ACTIVITY_AT_G2_M_TRANSITION	REACTOME_REGULATION_OF_PLK1_ACTIVITY_AT_G2_M_TRANSITION	86	0.523104254483247	2.31889731198977	9.45018036163023e-09	2.93823464917218e-07	1.96312017394123e-07	5640	tags=52%	list=25%	signal=40%	CEP76/SKP1/RPS27A/PAFAH1B1/DYNLL1/CDK1/DYNC1I2/HAUS6/TUBA4A/PCM1/BTRC/NEDD1/HAUS3/TUBA1A/AJUBA/CCNB2/NEK2/PPP1CB/CCP110/CETN2/NDE1/CEP63/AKAP9/PLK4/CEP78/ALMS1/SDCCAG8/CLASP1/HAUS2/DYNC1H1/CEP164/OFD1/PPP1R12A/CEP70/HAUS1/HSP90AA1/CEP290/YWHAG/FBXW11/MAPRE1/CEP72/DCTN2/CCNB1/TUBB4B/OPTN
REACTOME_COLLAGEN_DEGRADATION	REACTOME_COLLAGEN_DEGRADATION	64	-0.552212	-2.38712	1.1197221152276e-08	3.44625584353383e-07	2.30254393498158e-07	5419	tags=62%	list=24%	signal=48%	COL6A1/COL9A1/COL3A1/CTSD/MMP15/COL18A1/COL1A2/COL12A1/COL26A1/TMPRSS6/COL9A3/COL5A2/CTSK/MMP13/CTSB/MMP12/MMP1/COL6A3/COL8A2/COL4A3/COL4A4/COL5A1/MMP3/FURIN/MMP19/ELANE/COL11A2/COL6A2/COL25A1/MMP11/MMP2/MMP7/CTSL/MMP9/MMP14/COL13A1/COL23A1/COL15A1/COL4A2/COL4A1
REACTOME_SIGNALING_BY_INTERLEUKINS	REACTOME_SIGNALING_BY_INTERLEUKINS	444	-0.301806	-1.74033	1.30755214923958e-08	3.98411139873301e-07	2.66190090171511e-07	3791	tags=30%	list=17%	signal=26%	FCER2/TRAF2/CTF1/FOS/CXCL2/ALOX15/CNTFR/FASLG/IL10/IL25/OPRD1/PSMB2/OSMR/VCAM1/PRKACA/IL17RB/BCL2/CASP3/EBI3/IL19/RPS6KA1/IL2RA/IL4R/OSM/CXCL8/TNIP2/ITGB1/GRB2/IL18RAP/IKBIP/PSMB9/MMP1/IL34/DUSP4/NFKB2/POMC/CANX/SNAP25/IL18BP/RPS6KA2/S1PR1/MCL1/CCR2/STAT5B/PRTN3/ARF1/CSF2/FYN/CD86/STAT4/PIK3R3/STAT5A/RAPGEF1/CCL19/CSF1/DUSP6/IL6/IKBKG/MMP3/IL7R/F13A1/CCL4/SQSTM1/ALOX5/LBP/TGFB1/TYK2/GSDMD/PIK3CD/…
REACTOME_SARS_COV_1_MODULATES_HOST_TRANSLATION_MACHINERY	REACTOME_SARS_COV_1_MODULATES_HOST_TRANSLATION_MACHINERY	34	0.691080088387447	2.4875111807527	1.66941354280918e-08	5.036339668257e-07	3.36492526502653e-07	5096	tags=76%	list=22%	signal=60%	RPS25/RPS27A/RPS7/RPS12/RPS28/RPS20/RPS24/RPS23/RPS3/RPS16/RPS3A/RPS15A/HNRNPA1/RPSA/RPS8/RPS21/RPS18/RPS27/RPS4X/RPS19/RPS14/RPS17/RPS10/RPS6/EEF1A1/RPS29
WP_IL18_SIGNALING	WP_IL18_SIGNALING	262	-0.353564	-1.9193	1.7239754519804e-08	5.1499541197885e-07	3.44083439022713e-07	5252	tags=42%	list=23%	signal=32%	CEBPB/CDK5R2/COL3A1/HPS1/NR0B2/NRN1/ACACB/PTX3/FN1/PTGS2/ACTA1/CLDN3/TIMP3/SEMA6D/COL1A2/IL13/TICAM2/CCL2/CCDC9/PLA2G7/NPPB/CETP/RXRB/NSMF/CXCL16/NOS2/TNFRSF11B/MYH7/STOML1/FOS/CXCL2/FASLG/IL10/ZNF444/BAZ1B/SEMA6C/PARP1/CLDN15/BCL2/CNTN2/CASP3/NR4A1/B2M/IL2RA/TNFAIP2/CXCL8/TRAF1/BAX/IL18RAP/CPT1A/TNIP3/MMP13/MMP1/NFKB2/NFATC4/ACADS/DES/CD81/IL18BP/MYH6/PRKCD/BSG/KCNH2/CCL19/IL6/CFLAR/MMP3/BIN1/CR…
REACTOME_ORC1_REMOVAL_FROM_CHROMATIN	REACTOME_ORC1_REMOVAL_FROM_CHROMATIN	67	0.559819709415031	2.35169066357904	2.02085913664925e-08	5.97821144599055e-07	3.9942172409603e-07	5845	tags=58%	list=26%	signal=43%	SKP1/RPS27A/PSMD7/PSMA4/PSMC6/ORC6/CCNA2/ORC4/MCM4/SKP2/ORC2/PSMC2/PSMD5/ORC5/MCM8/PSMC5/PSMD6/PSMC1/PSMA2/PSMD2/PSMD10/PSMD11/PSMD14/PSMD12/ORC1/MCM2/PSMB1/PSMB7/PSMA3/MCM7/PSMD1/RBX1/PSMD4/PSME4/PSMD9/ORC3/MCM6/PSMA1/CDT1
WP_COMPLEMENT_AND_COAGULATION_CASCADES	WP_COMPLEMENT_AND_COAGULATION_CASCADES	57	-0.562013	-2.35501	2.14484606549372e-08	6.2839865014994e-07	4.19851446423569e-07	2543	tags=49%	list=11%	signal=44%	SERPING1/CFH/F7/CFI/FGB/SERPINF2/LMAN1/SERPIND1/F2/F13B/PLAU/CR2/PLAUR/C1S/C1R/SERPINE1/C3AR1/VWF/C1QB/C2/PLAT/SERPINA1/C5AR1/C1QC/C3/CFB/CR1/C1QA
KEGG_COMPLEMENT_AND_COAGULATION_CASCADES	KEGG_COMPLEMENT_AND_COAGULATION_CASCADES	68	-0.542918	-2.36282	2.73083446588114e-08	7.90834292410659e-07	5.28379431545166e-07	3861	tags=49%	list=17%	signal=40%	C4BPB/MASP1/C8A/SERPING1/CFH/F7/CFI/FGB/SERPINF2/SERPIND1/F2/F13B/PLAU/F13A1/CR2/PLAUR/C1S/A2M/C1R/SERPINE1/C3AR1/VWF/C1QB/C2/PLAT/SERPINA1/C5AR1/C1QC/C4A/C3/CFB/CR1/C1QA
REACTOME_SRP_DEPENDENT_COTRANSLATIONAL_PROTEIN_TARGETING_TO_MEMBRANE	REACTOME_SRP_DEPENDENT_COTRANSLATIONAL_PROTEIN_TARGETING_TO_MEMBRANE	107	0.480648391369378	2.19302684078355	2.75117935659763e-08	7.90834292410659e-07	5.28379431545166e-07	5647	tags=63%	list=25%	signal=47%	SRP9/RPL37/RPL5/RPS25/RPS27A/RPS7/RPL7/RPS12/RPL10A/RPL27/RPL6/RPL11/RPL41/RPL31/RPL39/RPL27A/RPL21/RPS28/RPL9/RPS20/RPL24/RPS24/RPS23/RPL22L1/RPS3/RPL30/RPL22/RPS16/RPS3A/RPS15A/RPSA/RPL36A/RPLP0/RPL17/RPL37A/RPS8/RPS21/RPS18/RPL34/RPS27/RPL13/RPL29/RPS4X/RPL14/RPS19/RPS14/RPL7A/RPL26L1/RPL3/RPL35A/RPS17/RPL23/RPLP1/SRP14/RPL15/RPS10/RPL18/RPS6/RPL23A/RPL36/RPS29/RPL12/RPLP2/RPL32/RPL19/RPL4/RPS5
PID_INTEGRIN2_PATHWAY	PID_INTEGRIN2_PATHWAY	27	-0.721168	-2.52939	2.82214070732799e-08	8.00126076962474e-07	5.34587543518361e-07	3395	tags=70%	list=15%	signal=60%	VCAM1/JAM3/TGFBI/CD40LG/FGB/PLAU/PLAUR/ITGAM/ICAM4/FCGR2A/ICAM1/THY1/PLAT/ITGB2/C3/ITGAX/ITGAL/ICAM3/ICAM2
REACTOME_DNA_DOUBLE_STRAND_BREAK_REPAIR	REACTOME_DNA_DOUBLE_STRAND_BREAK_REPAIR	126	0.461354132495417	2.17623544641629	2.83602285237766e-08	8.00126076962474e-07	5.34587543518361e-07	4771	tags=43%	list=21%	signal=34%	BRIP1/UBE2V2/POLE2/SUMO1/LIG3/RPS27A/BRCC3/RMI1/PCNA/RAD51AP1/PRKDC/FIGNL1/TDP2/PAXIP1/RFC5/KPNA2/RFC2/RMI2/CCNA2/RHNO1/DCLRE1C/XRCC6/RPA1/WRN/POLE3/MAPK8/CHEK1/TOPBP1/POLQ/RFC3/PALB2/RNF8/HERC2/HUS1/RFC4/BARD1/POLD3/RAD51/RNF168/ATR/XRCC2/TIMELESS/PPP4R2/RBBP8/RFC1/SMARCA5/BRCA1/EXO1/XRCC5/RAD50/SPIDR/TIPIN/DNA2/UBE2N
WP_DENGUE2_INTERACTIONS_WITH_COMPLEMENT_AND_COAGULATION_CASCADES	WP_DENGUE2_INTERACTIONS_WITH_COMPLEMENT_AND_COAGULATION_CASCADES	58	-0.566932	-2.39396	3.09787184312064e-08	8.65513057507425e-07	5.78274490255941e-07	3366	tags=50%	list=15%	signal=43%	SERPING1/APOA2/CFH/F7/CFI/FGB/SERPINF2/LMAN1/SERPIND1/F2/F13B/PLAU/CR2/PLAUR/C1S/C1R/SERPINE1/C3AR1/VWF/C1QB/C2/PLAT/SERPINA1/C5AR1/C1QC/C3/CFB/CR1/C1QA
PID_P53_REGULATION_PATHWAY	PID_P53_REGULATION_PATHWAY	56	0.583178191262447	2.36281058691346	3.12459587547807e-08	8.65513057507425e-07	5.78274490255941e-07	4694	tags=57%	list=21%	signal=46%	KAT2B/RPL5/CSNK1A1/RPL11/CREBBP/CSNK1G3/CSE1L/PPM1D/YY1/DYRK2/CCNA2/EP300/FBXO11/MAPK8/TP53AIP1/SKP2/CHEK1/MAPK14/UBE2D1/PPP1R13L/SMYD2/CSNK1G1/USP7/MAPK9/GSK3B/RCHY1/MDM2/ATR/SETD7/RPL23/CCNG1/PPP2CA
REACTOME_RHO_GTPASE_EFFECTORS	REACTOME_RHO_GTPASE_EFFECTORS	253	0.378598503163649	1.96849502920466	3.82143383876174e-08	1.04900080240604e-06	7.00867998498361e-07	5735	tags=47%	list=25%	signal=36%	DAAM1/CDH1/S100A8/YWHAQ/NCKAP1/LIMK2/RANBP2/NCOA2/KIF5B/CLIP1/MYL12B/CYFIP1/PAFAH1B1/DYNLL1/TUBB2A/PPP2CB/CENPU/DIAPH2/NUF2/NUP133/S100A9/WASF1/SEH1L/CENPL/KTN1/ABI1/MAPK1/DYNC1LI1/ARPC3/MAD2L1/CENPN/ZW10/NUP160/DYNC1I2/CENPK/SFN/SRGAP2/ZWILCH/TUBA4A/AHCTF1/YWHAB/CENPF/PPP2R5A/CENPC/CTNNA1/SCAI/TUBA1A/WASL/NDC80/GOPC/CENPQ/PIK3R4/MAPK14/DIAPH3/BUB3/WASF3/BRK1/PPP1CB/CTTN/NCK1/PKN2/DYNC1LI2/ZWINT/…
REACTOME_INTERLEUKIN_10_SIGNALING	REACTOME_INTERLEUKIN_10_SIGNALING	44	-0.614471	-2.40638	4.24074495053817e-08	1.15370980931159e-06	7.70827136686168e-07	5496	tags=70%	list=24%	signal=54%	IL1A/CD80/CCR5/CCL22/PTGS2/CCL2/FCER2/CXCL2/IL10/CXCL8/CCR2/CSF2/CD86/CCL19/CSF1/IL6/CCL4/TYK2/CCL3/CXCL1/PTAFR/CCR1/LIF/CCL5/IL1B/ICAM1/TNFRSF1B/FPR1/CSF3/IL10RA/TIMP1
KEGG_GRAFT_VERSUS_HOST_DISEASE	KEGG_GRAFT_VERSUS_HOST_DISEASE	37	-0.650983	-2.46532	4.6951606641081e-08	1.26600709795645e-06	8.45856226986951e-07	5496	tags=70%	list=24%	signal=53%	IL1A/CD80/KLRC1/HLA-DPA1/CD28/FASLG/HLA-DPB1/HLA-E/CD86/IL6/HLA-DOA/GZMB/HLA-A/PRF1/HLA-DRA/HLA-DRB1/HLA-DMB/HLA-F/HLA-DQA1/IL1B/HLA-DQB1/HLA-B/HLA-C/HLA-G/HLA-DMA/HLA-DOB
REACTOME_AEROBIC_RESPIRATION_AND_RESPIRATORY_ELECTRON_TRANSPORT	REACTOME_AEROBIC_RESPIRATION_AND_RESPIRATORY_ELECTRON_TRANSPORT	214	0.393781823563316	2.00538861662436	4.73661992671597e-08	1.26600709795645e-06	8.45856226986951e-07	6503	tags=48%	list=28%	signal=35%	RANBP9/GID4/SDHD/FAHD1/ME1/SUCLA2/NDUFA5/HIGD1A/ETFA/RPS27A/ETFDH/DLD/TIMM21/LYRM7/PDHX/ISCA1/PDK3/NUBPL/RMND5A/NDUFB6/MRPS36/SUCLG1/UQCRC2/UQCRB/NDUFB3/NDUFB1/CMC1/NDUFC1/GID8/NDUFB8/FH/COX20/COX6C/SLC25A13/CYCS/SLC25A27/SUCLG2/NDUFB5/PET117/COX5A/NFS1/COX5B/COX7B/NDUFS5/COX11/NDUFAF2/NDUFS4/NDUFB4/PDP2/PDHB/NDUFS1/NDUFA4/NDUFAF5/DLAT/MDH2/COA5/MPC2/TMEM126A/COX7C/TTC19/COA3/NDUFA12/SLC25A12/NDU…
REACTOME_CHROMATIN_MODIFYING_ENZYMES	REACTOME_CHROMATIN_MODIFYING_ENZYMES	195	0.401887461686542	2.03236191162013	4.85945215710375e-08	1.28754354110392e-06	8.60245352113377e-07	5612	tags=40%	list=25%	signal=30%	AEBP2/KDM3A/KAT2B/EZH2/YEATS4/NCOA2/PBRM1/TADA1/SMARCA4/ACTL6A/SUV39H2/PRMT3/CREBBP/ATXN7/MBIP/KDM2A/ZZZ3/JADE3/SMARCA2/KDM2B/DR1/SETD6/ARID4A/SMARCE1/EP300/KMT2C/PHF20/ARID1B/HDAC2/EHMT1/RCOR1/KDM6A/ASH2L/SAP30L/SMARCC1/HDAC1/CCND1/SMYD2/KANSL2/SETD2/BRD1/RBBP7/HAT1/TBL1X/BRD8/MEAF6/SUDS3/MORF4L1/MTA3/BRWD1/PRMT6/SAP30/DPY30/KDM5B/ARID4B/KAT7/KDM5A/KDM1B/SETD7/KAT6B/EED/ATF2/ATF7IP/UTY/TADA2A/WD…
REACTOME_INTERLEUKIN_2_FAMILY_SIGNALING	REACTOME_INTERLEUKIN_2_FAMILY_SIGNALING	44	-0.613263	-2.40165	4.90241112301164e-08	1.28772816308763e-06	8.6036870343961e-07	2914	tags=52%	list=13%	signal=46%	IL2RA/GRB2/STAT5B/CSF2/STAT4/PIK3R3/STAT5A/PIK3CD/INPPL1/PTPN6/CSF2RA/LCK/SHC1/IL2RB/IL5RA/INPP5D/IL3RA/IL21R/CSF2RB/IL15RA/PTK2B/IL2RG/JAK3
REACTOME_TRNA_PROCESSING	REACTOME_TRNA_PROCESSING	101	0.489820656105184	2.2199276011796	5.22285466624368e-08	1.36017420239697e-06	9.08772013001824e-07	5960	tags=57%	list=26%	signal=43%	RANBP2/LCMT2/CLP1/NUP54/TPRKB/NUP133/C2orf49/RPP40/SEH1L/TRIT1/TRMT12/NUP160/PUS7/FAM98B/NUP35/NUP88/ADAT2/NUP153/RTCB/DDX1/RPP38/RAE1/XPOT/TRMT61B/TSEN2/TSEN15/ALKBH8/TRMT10C/POP1/POP7/ADAT1/TP53RK/NUP155/TRNT1/NSUN2/TSEN34/MTO1/TRMT13/POP4/RAN/TRMT11/NUP37/NUP50/NUP107/RPP30/NUP43/TRMT10A/CSTF2/NDC1/NUP85/RPP14/TYW5/TPR/TRDMT1/WDR4/TYW3/THG1L/TRMT6
REACTOME_DISEASES_OF_METABOLISM	REACTOME_DISEASES_OF_METABOLISM	233	-0.351161	-1.87478	6.58542982077024e-08	1.70049192066838e-06	1.13614819566188e-06	5609	tags=42%	list=25%	signal=32%	GPC6/ALG2/MPI/ADAMTS5/SBSPON/GFPT1/CYP27B1/SI/GYS1/MUC4/CHST14/POMT1/ADAMTS7/CTSA/MUC3A/ALG14/B3GALT6/RFT1/ADAMTS6/PC/GPC3/ADAMTS14/PMM2/ADAMTS16/MUC1/MUC5AC/ALG3/ADAMTSL1/ADAMTS1/KHK/BCAN/ABCA3/ADAMTS8/DPM3/MPDU1/CSPG5/ALG1/MUC5B/SDC3/AMN/GALT/BGN/DPM2/ADAMTS10/POMGNT1/IDUA/CYP11A1/ADAMTSL3/C1GALT1C1/GGT1/AGRN/DPAGT1/ADAMTS20/CYP11B2/MUC16/POMT2/GAA/POMC/HLCS/MUC13/HEXB/MGAT2/GUSB/VCAN/B4GALT7/A…
REACTOME_UNFOLDED_PROTEIN_RESPONSE_UPR	REACTOME_UNFOLDED_PROTEIN_RESPONSE_UPR	87	-0.484387	-2.18858	7.47003125804712e-08	1.91270464229156e-06	1.27793369774995e-06	4337	tags=41%	list=19%	signal=34%	TLN1/CCL2/YIF1A/ASNS/HSPA5/SRPRB/PPP2R5B/CXCL8/DDX11/CREB3L1/EIF2AK3/EXTL1/ATF4/TPP1/DNAJC3/ERN1/ARFGAP1/CREB3L2/CXXC1/ATF6/TSPYL2/DDIT3/CUL7/SHC1/DNAJB11/CREB3/KDELR3/MBTPS1/HSP90B1/PREB/DNAJB9/EDEM1/WFS1/HYOU1/HERPUD1/XBP1
REACTOME_ASSEMBLY_OF_COLLAGEN_FIBRILS_AND_OTHER_MULTIMERIC_STRUCTURES	REACTOME_ASSEMBLY_OF_COLLAGEN_FIBRILS_AND_OTHER_MULTIMERIC_STRUCTURES	61	-0.546882	-2.31923	8.45423192295407e-08	2.14667038910342e-06	1.43425302973624e-06	5489	tags=62%	list=24%	signal=47%	TLL2/COL6A1/COL9A1/COL3A1/LOXL4/COL18A1/COL1A2/ITGB4/COL12A1/LAMA3/COL9A3/LAMB3/COL5A2/PCOLCE/CD151/MMP13/CTSB/LAMC2/COL6A3/COL8A2/COL4A3/COL4A4/COL5A1/MMP3/LOXL1/COL11A2/COL6A2/BMP1/MMP7/CTSL/CTSS/PXDN/MMP9/LOXL3/COL15A1/COL4A2/COL4A1/LOXL2
REACTOME_ECM_PROTEOGLYCANS	REACTOME_ECM_PROTEOGLYCANS	75	-0.505101	-2.24551	9.1022882960485e-08	2.29212168909585e-06	1.53143328095327e-06	5419	tags=55%	list=24%	signal=42%	COL6A1/TNN/SPARC/TNXB/COL9A1/COL3A1/FN1/LAMB1/COL1A2/ITGB3/LAMA4/HAPLN1/BCAN/MATN4/BGN/LAMA3/COL9A3/COL5A2/AGRN/ITGB1/COL6A3/VCAN/COL4A3/DCN/COL4A4/COL5A1/IBSP/TGFB1/COL6A2/SERPINE1/LAMC1/TGFB3/ACAN/ITGA8/HSPG2/ITGA7/FMOD/ITGAX/LAMA1/COL4A2/COL4A1
PID_CXCR4_PATHWAY	PID_CXCR4_PATHWAY	98	-0.465137	-2.15361	9.73852011426199e-08	2.43223531050461e-06	1.62504727359644e-06	2040	tags=37%	list=9%	signal=34%	ITGA3/GRK6/STAT5B/FYN/PIK3R3/STAT5A/FGR/CD247/LIMK1/PAG1/RHOC/PIK3R6/RGS1/PIK3CD/HLA-DRA/CXCL12/GNAI2/ITGA4/PTPN6/PLCB2/ITGA8/LCK/CD3D/PIK3CG/ITGA11/LYN/ITGA7/CD4/CXCR4/MMP9/ARRB2/PXN/PTK2B/VAV1/ITGA5/HCK
REACTOME_APC_C_MEDIATED_DEGRADATION_OF_CELL_CYCLE_PROTEINS	REACTOME_APC_C_MEDIATED_DEGRADATION_OF_CELL_CYCLE_PROTEINS	84	0.511363021500622	2.25038317787023	1.06613073524858e-07	2.64105719536783e-06	1.76456725885388e-06	5769	tags=51%	list=25%	signal=38%	SKP1/RPS27A/CDC23/UBE2E1/PSMD7/PSMA4/PSMC6/CDK1/MAD2L1/CCNA2/BTRC/SKP2/ANAPC4/NEK2/BUB3/UBE2D1/PSMC2/PSMD5/ANAPC10/PSMC5/PSMD6/PSMC1/ANAPC1/PSMA2/PSMD2/PSMD10/PSMD11/PSMD14/ANAPC7/BUB1B/CDC16/PSMD12/PSMB1/RB1/PSMB7/PSMA3/PSMD1/PSMD4/PSME4/CCNB1/ANAPC11/PSMD9/PSMA1
REACTOME_CLASS_I_MHC_MEDIATED_ANTIGEN_PROCESSING_PRESENTATION	REACTOME_CLASS_I_MHC_MEDIATED_ANTIGEN_PROCESSING_PRESENTATION	366	0.330632314346664	1.79472373431758	1.10454962604112e-07	2.71416347624782e-06	1.81341169504544e-06	5693	tags=41%	list=25%	signal=31%	UBE2V2/GAN/S100A8/HACE1/KLHL13/SIAH1/LNX1/FBXL3/SKP1/RPS27A/KCTD7/CDC23/GLMN/RNF6/LNPEP/UBE2E1/HECTD1/BECN1/PSMD7/RNF217/UBE2E2/S100A9/UBE2G1/CUL3/FBXL5/ATG14/PSMA4/UBA6/PSMC6/RNF19A/WWP1/HERC4/ZNRF2/KBTBD7/LONRF1/BTBD1/KLHL21/RNF138/UBE3C/HERC6/FBXL16/MEX3C/HECW2/RNF144B/FBXO11/VAMP8/BTRC/FBXO30/CD36/UBE2K/UBA3/BTBD6/HECTD2/CD207/FBXL4/SKP2/FBXL14/CHUK/ANAPC4/CUL5/PIK3R4/UBE2B/FBXW2/FBXW12/SEC24…
REACTOME_CHEMOKINE_RECEPTORS_BIND_CHEMOKINES	REACTOME_CHEMOKINE_RECEPTORS_BIND_CHEMOKINES	55	-0.564786	-2.34008	1.15026266942715e-07	2.80388028299562e-06	1.87335410751335e-06	4512	tags=53%	list=20%	signal=42%	CXCR3/CCL7/CCL2/CXCL16/CXCL2/CCL21/CXCL5/CXCL8/PPBP/CCL13/CCR2/CCR7/CXCR5/CCRL2/CXCL6/CCL19/PF4/CXCL3/CCL4/XCL1/CCL3/CXCL13/CXCL1/CXCL12/CCR1/CXCR6/CCL5/CCR10/CXCR4
KEGG_ECM_RECEPTOR_INTERACTION	KEGG_ECM_RECEPTOR_INTERACTION	83	-0.482485	-2.1809	1.2343697805352e-07	2.98501962007203e-06	1.99437857606941e-06	5419	tags=51%	list=24%	signal=39%	COL6A1/TNN/TNXB/COL3A1/FN1/LAMB1/COL1A2/ITGB4/ITGB3/LAMA4/ITGA10/GP9/ITGA1/SDC3/LAMA3/LAMB3/COL5A2/AGRN/ITGB1/LAMC3/LAMC2/COL6A3/ITGA3/COL4A4/COL5A1/IBSP/COL11A2/COL6A2/ITGA4/SDC2/LAMC1/ITGA8/HSPG2/VWF/THBS1/ITGA11/ITGA7/ITGB7/LAMA1/COL4A2/COL4A1/ITGA5
REACTOME_REGULATION_OF_TP53_ACTIVITY_THROUGH_PHOSPHORYLATION	REACTOME_REGULATION_OF_TP53_ACTIVITY_THROUGH_PHOSPHORYLATION	90	0.496184183869059	2.20987506948866	1.27595852467459e-07	3.06129576746731e-06	2.0453408924332e-06	4649	tags=44%	list=20%	signal=36%	BRIP1/CDK5R1/RPS27A/TAF13/RMI1/TAF11/HIPK1/RFC5/TAF9B/RFC2/DYRK2/RMI2/CCNA2/RHNO1/TAF1/TAF2/PRKAA1/RPA1/WRN/PRKAB2/CHEK1/TOPBP1/RFC3/MAPK14/TAF4/CSNK2A1/HUS1/RFC4/BARD1/TAF7/TP53RK/MDM2/ATR/TAF5/RBBP8/BRCA1/EXO1/RAD50/DNA2/TPX2
KEGG_ANTIGEN_PROCESSING_AND_PRESENTATION	KEGG_ANTIGEN_PROCESSING_AND_PRESENTATION	79	-0.499225	-2.24045	1.31832442476294e-07	3.13823009550991e-06	2.09674295846343e-06	4882	tags=46%	list=21%	signal=36%	KIR2DL4/IFNA1/KLRC1/HSPA6/CALR/HLA-DPA1/PDIA3/HSPA5/HLA-DPB1/B2M/HLA-E/CTSB/CD8A/CANX/CD8B/LTA/HLA-DOA/HLA-A/HLA-DRA/HLA-DRB1/CD74/HLA-DMB/HSPA1L/HLA-F/HLA-DQA1/HLA-DQB1/CTSL/HLA-B/CD4/HLA-C/CTSS/HLA-G/TAPBP/HLA-DMA/HLA-DOB/IFI30
REACTOME_HIV_LIFE_CYCLE	REACTOME_HIV_LIFE_CYCLE	140	0.429898235108865	2.0646620627646	1.35138787388186e-07	3.19199910985893e-06	2.13266760349858e-06	6574	tags=53%	list=29%	signal=38%	CHMP4C/VTA1/VPS4B/GTF2H5/PDCD6IP/RANBP2/RPS27A/TAF13/CHMP2B/NUP54/TAF11/GTF2F2/NUP133/GTF2H1/SEH1L/TAF9B/CHMP5/NUP160/TAF1/TAF2/NUP35/CCNT2/NUP88/XRCC6/NMT2/NUP153/POLR2B/VPS37A/RAE1/TAF4/CDK7/CHMP4B/CCNH/VPS37C/TSG101/PPIA/XPO1/TAF7/GTF2H3/NUP155/POLR2I/TAF5/RAN/NUP37/NUP50/XRCC5/NUP107/KPNA1/NUP43/CHMP3/RNMT/NDC1/NUP85/LIG1/GTF2A2/UBAP1/CHMP2A/TPR/POLR2G/FEN1/GTF2H2/CCNT1/CHMP4A/NCBP2/TAF7L/TBP…
REACTOME_MITOCHONDRIAL_PROTEIN_DEGRADATION	REACTOME_MITOCHONDRIAL_PROTEIN_DEGRADATION	82	0.514381953224393	2.26373596982701	1.44449020186364e-07	3.38566280390655e-06	2.26205995984152e-06	3522	tags=39%	list=15%	signal=33%	CLPX/YME1L1/AFG3L2/MICU2/NADK2/DLD/OXCT1/NDUFB6/SLC25A5/FECH/UQCRC2/BDH1/ALDH2/ACADSB/IARS2/FH/DBT/MRPL32/OMA1/SUCLG2/COX5A/COX5B/ARG2/HADH/TRIAP1/SSBP1/PDHB/NDUFS1/OPA1/MRPS10/MDH2/HSPD1
REACTOME_CILIUM_ASSEMBLY	REACTOME_CILIUM_ASSEMBLY	181	0.395775764161831	1.97212318194391	1.51797966093799e-07	3.53075116555577e-06	2.35899772137732e-06	6544	tags=49%	list=29%	signal=35%	CEP76/RAB11A/BBS7/PAFAH1B1/DYNLL1/TUBB2A/NPHP3/DYNC2LI1/BBS2/IFT74/ARL6/MKKS/EXOC1/RP2/EXOC8/CDK1/DYNC1I2/IFT80/ARL13B/IFT57/HAUS6/TUBA4A/PCM1/BBS10/BBIP1/TTC8/NEDD1/HAUS3/EXOC5/TUBA1A/NEK2/CEP83/KIF3A/CEP97/CCT2/DYNC2H1/CCP110/CETN2/EXOC4/TRAF3IP1/NDE1/CEP63/AKAP9/EXOC3/IFT88/LZTFL1/PLK4/CEP78/TMEM67/ALMS1/SDCCAG8/BBS5/IFT81/CLASP1/HAUS2/DYNC1H1/CEP164/WDR35/OFD1/DYNLRB2/CEP70/HAUS1/HSP90AA1/CCT…
REACTOME_COLLAGEN_BIOSYNTHESIS_AND_MODIFYING_ENZYMES	REACTOME_COLLAGEN_BIOSYNTHESIS_AND_MODIFYING_ENZYMES	63	-0.539903	-2.31387	1.57956519447023e-07	3.64616299056877e-06	2.436107724167e-06	5489	tags=57%	list=24%	signal=44%	TLL2/COL6A1/COL9A1/COL3A1/ADAMTS14/COL18A1/COL1A2/COL12A1/COL26A1/COL20A1/COL9A3/P4HA1/COL5A2/PCOLCE/COL6A3/COL8A2/COL4A3/CRTAP/COL4A4/COL5A1/ADAMTS3/P4HA3/COL11A2/COL6A2/COL25A1/BMP1/COLGALT1/ADAMTS2/PLOD1/SERPINH1/COL13A1/COL23A1/COL15A1/COL4A2/COL4A1/PLOD3
KEGG_NEUROACTIVE_LIGAND_RECEPTOR_INTERACTION	KEGG_NEUROACTIVE_LIGAND_RECEPTOR_INTERACTION	267	-0.334869	-1.82723	1.84830812003213e-07	4.234432211833e-06	2.82914752998982e-06	8030	tags=47%	list=35%	signal=31%	GABRR1/GLRA2/OXTR/F2RL2/PTH1R/GCGR/P2RX6/TAAR5/GLRB/EDNRA/TACR1/HCRTR2/ADRA1D/PTGFR/GABRA1/TAAR9/MC4R/HTR1D/GRM7/DRD2/PRSS1/GABRA6/GLRA3/GRIA1/CRHR1/SSTR5/HRH1/PTGER2/TSHR/GRIK2/GABRR2/GABRA5/CHRM1/SSTR1/GLRA1/LPAR2/GRM3/GPR35/GRIN2D/CTSG/DRD5/GRIN2A/PRLHR/CHRNG/GZMA/PTGDR/MLNR/CHRNA6/P2RX2/P2RX3/GRIN3B/LTB4R2/THRA/TACR2/GRIK3/ADRB3/CHRND/DRD4/GRM2/PTGIR/GRIK4/GRM4/AGTR2/CHRNB2/TAAR8/OPRD1/GABBR2…
REACTOME_PROCESSING_OF_DNA_DOUBLE_STRAND_BREAK_ENDS	REACTOME_PROCESSING_OF_DNA_DOUBLE_STRAND_BREAK_ENDS	58	0.563236629734549	2.30029133453182	1.86923858290886e-07	4.25042534486814e-06	2.83983300812706e-06	4771	tags=53%	list=21%	signal=42%	BRIP1/UBE2V2/RPS27A/BRCC3/RMI1/RFC5/RFC2/RMI2/CCNA2/RHNO1/RPA1/WRN/CHEK1/TOPBP1/RFC3/RNF8/HERC2/HUS1/RFC4/BARD1/RNF168/ATR/TIMELESS/PPP4R2/RBBP8/BRCA1/EXO1/RAD50/TIPIN/DNA2/UBE2N
REACTOME_INITIAL_TRIGGERING_OF_COMPLEMENT	REACTOME_INITIAL_TRIGGERING_OF_COMPLEMENT	26	-0.719182	-2.49079	1.88904752416887e-07	4.25668956231083e-06	2.84401831430714e-06	3789	tags=81%	list=17%	signal=67%	COLEC11/IGHV1-69/MASP1/FCN2/GZMM/FCN3/C1S/C1R/C1QB/C2/C1QC/C4A/CFP/C3/CFB/C1QA/IGKV1-17/FCN1/IGLV1-44/IGHG1/IGLV6-57
REACTOME_DEGRADATION_OF_BETA_CATENIN_BY_THE_DESTRUCTION_COMPLEX	REACTOME_DEGRADATION_OF_BETA_CATENIN_BY_THE_DESTRUCTION_COMPLEX	80	0.503923042347248	2.20655449602219	1.89993364120208e-07	4.25668956231083e-06	2.84401831430714e-06	5769	tags=54%	list=25%	signal=40%	SKP1/APC/RPS27A/CSNK1A1/PPP2CB/PSMD7/PSMA4/PSMC6/BTRC/PPP2R5A/HDAC1/PSMC2/PSMD5/PPP2R5C/PSMC5/TLE4/GSK3B/PSMD6/PSMC1/ZRANB1/PSMA2/PSMD2/PPP2R1B/PSMD10/PSMD11/PSMD14/PPP2R5E/PSMD12/AXIN2/PPP2CA/PSMB1/TCF7L2/PSMB7/PSMA3/FRAT2/PSMD1/RBX1/PSMD4/PSME4/CTNNB1/PSMD9/PPP2R5D/PSMA1
WP_CHEMOKINE_SIGNALING	WP_CHEMOKINE_SIGNALING	164	-0.385874	-1.98405	1.95328397323825e-07	4.34427464704886e-06	2.90253646119306e-06	3450	tags=36%	list=15%	signal=31%	BCAR1/ADCY3/CCL21/CXCL5/AKT3/CCL24/ADCY5/GRB2/PPBP/PRKCD/CCR2/GRK6/STAT5B/CCR7/CXCR5/ITK/PIK3R3/GNG8/CCL19/FGR/PF4/IKBKG/CXCL3/VAV2/CCL4/XCL1/PIK3CD/CCL3/SHC3/CXCL13/CXCL12/GNAI2/SHC2/CCR1/PLCB2/PRKCB/CXCR6/GNB3/CCL5/SHC1/PIK3CG/PREX1/LYN/CCR10/ADCY4/CXCR4/ARRB2/PXN/PTK2B/RASGRP2/WAS/VAV1/HCK/NCF1/ELMO1/JAK3/DOCK2/RAC2/GNG7
REACTOME_MITOCHONDRIAL_TRANSLATION	REACTOME_MITOCHONDRIAL_TRANSLATION	92	0.484287591270295	2.17382809483755	2.12051568539855e-07	4.68203716913724e-06	3.12820544283814e-06	6836	tags=54%	list=30%	signal=38%	MRPL39/MRPL19/MRPL50/MTIF2/MRPS36/MRPL1/MRPS28/MRPL32/MRPL57/MRPS9/MRPS18B/MRPL47/GFM1/MRPL3/MRPS18C/MRPL30/MRPS30/MRPS35/MRPL9/MRPL45/MRPL13/MRPS10/MRRF/MRPL15/MRPS22/GFM2/MRPL48/MRPL20/CHCHD1/PTCD3/MRPS17/MRPL22/DAP3/MRPS21/MRPL27/MTRF1L/MRPS27/MRPL37/MRPL51/MRPS33/MRPL42/MRPL10/MRPL46/MRPS26/MRPL35/MRPL36/MTFMT/MRPL14/MRPL33/MTIF3
REACTOME_ACTIVATION_OF_GENE_EXPRESSION_BY_SREBF_SREBP	REACTOME_ACTIVATION_OF_GENE_EXPRESSION_BY_SREBF_SREBP	42	0.6195418675986	2.37095611614714	2.1870126929546e-07	4.79412062980768e-06	3.20309166843938e-06	5476	tags=69%	list=24%	signal=53%	SC5D/ELOVL6/HMGCR/MTF1/NCOA2/HMGCS1/CREBBP/ACACA/SCD/TGS1/FDPS/FDFT1/NCOA6/IDI1/TM7SF2/TBL1X/SQLE/GGPS1/CHD9/DHCR7/LSS/RXRA/NFYC/GPAM/MED1/NFYB/PMVK/SREBF1/SP1
KEGG_LEUKOCYTE_TRANSENDOTHELIAL_MIGRATION	KEGG_LEUKOCYTE_TRANSENDOTHELIAL_MIGRATION	113	-0.428682	-2.07092	2.27519769578482e-07	4.95180527075453e-06	3.30844537116379e-06	3450	tags=43%	list=15%	signal=37%	BCAR1/VCAM1/CLDN15/CLDN9/JAM3/CLDN6/ITGB1/MAPK12/PRKCG/CLDN10/CLDN5/CLDN14/MYL10/ITK/PIK3R3/CYBB/MYL7/VAV2/PIK3CD/MSN/CXCL12/GNAI2/ITGAM/JAM2/ITGA4/NCF2/PRKCB/SIPA1/MMP2/PIK3CG/ICAM1/THY1/MYL9/ITGB2/ESAM/CXCR4/CDH5/MMP9/PXN/PTK2B/PECAM1/RHOH/ITGAL/PLCG2/VAV1/NCF1/RAC2/NCF4/CYBA
REACTOME_PROTEIN_LOCALIZATION	REACTOME_PROTEIN_LOCALIZATION	153	0.407282998311823	1.97464758242949	2.44795171641605e-07	5.2900062978154e-06	3.53440733075673e-06	4836	tags=38%	list=21%	signal=30%	ALDH3A2/NUDT19/COQ2/CROT/SCP2/CYB5A/PEX7/PEX13/RPS27A/EHHADH/ABCD3/ACBD5/TIMM21/GDAP1/AMACR/TOMM20/PEX1/ATAD1/PRNP/CAMLG/ZFAND6/NDUFB8/EPHX2/GRPEL2/CAT/COA6/IDE/PEX14/PHYH/HSD17B4/SLC25A13/TIMM8A/UBE2D1/PEX3/HACL1/PEX12/DHRS4/AGPS/PECR/PMPCB/ACOX3/TIMM8B/HSPD1/NUDT7/IDH1/SLC25A12/UBL4A/VDAC1/ACAA1/CHCHD3/SLC27A2/ACOX1/CMC4/CMC2/MTX2/SLC25A17/TIMM23/VAPA
REACTOME_RESPONSE_TO_ELEVATED_PLATELET_CYTOSOLIC_CA2	REACTOME_RESPONSE_TO_ELEVATED_PLATELET_CYTOSOLIC_CA2	126	-0.415793	-2.03545	2.74637224255169e-07	5.89309593172887e-06	3.93734908606002e-06	5720	tags=50%	list=25%	signal=38%	SYTL4/SERPINA3/ACTN2/F5/SPARC/APLP2/ANXA5/WDR1/SERPINA4/VEGFC/FLNA/FN1/HABP4/ITIH3/TIMP3/ACTN1/TLN1/ITGB3/PLEK/HSPA5/APOH/SERPING1/PDGFA/CTSW/ISLR/PPBP/PRKCG/AHSG/LHFPL2/MAGED2/FGB/CLEC3B/IGF1/SERPINF2/PF4/CHID1/TOR4A/F13A1/SCCPDH/TGFB1/IGF2/A2M/SERPINE1/PSAP/TGFB3/PRKCB/MANF/VWF/ITIH4/THBS1/ORM1/SERPINA1/SELP/PDGFB/CD63/SRGN/PECAM1/RARRES2/FERMT3/A1BG/CALU/GAS6/TIMP1
WP_B_CELL_RECEPTOR_SIGNALING	WP_B_CELL_RECEPTOR_SIGNALING	97	-0.446134	-2.05916	2.93868463447966e-07	6.26165879808358e-06	4.18359667507078e-06	2949	tags=40%	list=13%	signal=35%	RPS6KA1/PTPRC/ETS1/GRB2/NFATC3/PIP5K1C/CD81/PRKCD/FYN/RAPGEF1/IKBKG/VAV2/CR2/PTPN18/PIP5K1A/PTPN6/RASGRP3/PRKCB/LCK/PIK3AP1/SHC1/CD22/PIK3CG/BTK/LYN/PIP5K1B/INPP5D/CARD11/MEF2C/LAT2/CD19/MAP4K1/PLCG2/VAV1/HCLS1/RAC2/IRF4/CD79B/CD79A
KEGG_PRIMARY_IMMUNODEFICIENCY	KEGG_PRIMARY_IMMUNODEFICIENCY	35	-0.62071	-2.33143	3.31542573175855e-07	7.01534875324188e-06	4.68715889270544e-06	3801	tags=66%	list=17%	signal=55%	CD3E/AIRE/PTPRC/ICOS/CD40LG/TNFRSF13C/CD8A/CD8B/IKBKG/IL7R/ZAP70/CD40/TNFRSF13B/LCK/CD3D/BTK/IGLL1/ADA/CD4/CD19/IL2RG/JAK3/CD79A
REACTOME_NUCLEOTIDE_EXCISION_REPAIR	REACTOME_NUCLEOTIDE_EXCISION_REPAIR	107	0.45910100274691	2.09471380687692	3.43501042112543e-07	7.21825982977186e-06	4.82272969470533e-06	5889	tags=49%	list=26%	signal=36%	UBE2V2/GTF2H5/POLE2/SUMO1/LIG3/RPS27A/PCNA/ACTL6A/CUL4A/RFC5/GTF2H1/YY1/RFC2/COPS5/XPA/RPA1/POLE3/POLR2B/RFC3/ERCC5/COPS4/CDK7/USP45/INO80D/CETN2/CCNH/COPS2/CUL4B/USP7/RFC4/INO80/POLD3/GTF2H3/RNF111/POLR2I/COPS3/RFC1/PIAS3/UBE2N/RAD23B/AQR/ERCC8/RBX1/LIG1/SUMO3/DDB2/POLR2G/ZNF830/GTF2H2/COPS6/ERCC6/COPS8
PID_SYNDECAN_4_PATHWAY	PID_SYNDECAN_4_PATHWAY	32	-0.64064	-2.34227	3.49259990319481e-07	7.28900815413328e-06	4.86999871144828e-06	4731	tags=66%	list=21%	signal=52%	TFPI/FN1/ACTN1/FGF6/DNM2/LAMA3/ITGB1/FGFR1/PRKCD/ADAM12/F2/MDK/CXCL12/TNFRSF13B/CCL5/THBS1/FGF2/CXCR4/MMP9/LAMA1/ITGA5
REACTOME_ACTIVATION_OF_ATR_IN_RESPONSE_TO_REPLICATION_STRESS	REACTOME_ACTIVATION_OF_ATR_IN_RESPONSE_TO_REPLICATION_STRESS	37	0.632482586628317	2.34958517767635	3.62271408876386e-07	7.50912233228809e-06	5.01706340685235e-06	5674	tags=62%	list=25%	signal=47%	CDC7/RFC5/ORC6/RFC2/ORC4/MCM4/RPA1/DBF4/CHEK1/RFC3/ORC2/ORC5/MCM8/HUS1/RFC4/MCM10/ATR/ORC1/MCM2/MCM7/RAD1/ORC3/MCM6
REACTOME_HOMOLOGY_DIRECTED_REPAIR	REACTOME_HOMOLOGY_DIRECTED_REPAIR	97	0.473495360917626	2.13564190087917	3.67947564972018e-07	7.57524480047121e-06	5.06124175430927e-06	4771	tags=45%	list=21%	signal=36%	BRIP1/UBE2V2/POLE2/LIG3/RPS27A/BRCC3/RMI1/PCNA/RAD51AP1/FIGNL1/RFC5/RFC2/RMI2/CCNA2/RHNO1/RPA1/WRN/POLE3/CHEK1/TOPBP1/POLQ/RFC3/PALB2/RNF8/HERC2/HUS1/RFC4/BARD1/POLD3/RAD51/RNF168/ATR/XRCC2/TIMELESS/PPP4R2/RBBP8/RFC1/BRCA1/EXO1/RAD50/SPIDR/TIPIN/DNA2/UBE2N
REACTOME_DIFFERENTIATION_OF_KERATINOCYTES_IN_INTERFOLLICULAR_EPIDERMIS_IN_MAMMALIAN_SKIN	REACTOME_DIFFERENTIATION_OF_KERATINOCYTES_IN_INTERFOLLICULAR_EPIDERMIS_IN_MAMMALIAN_SKIN	36	0.645863541914509	2.36970063662023	3.97788433921109e-07	8.10411093103047e-06	5.41459262453593e-06	2953	tags=53%	list=13%	signal=46%	HOPX/SPINK5/FABP5/AQP3/FLG/KRT15/DMKN/KRTDAP/YAP1/KLK7/KRT14/CALML5/LGALS7/KRT10/IVL/SBSN/KRT1/TP63/KRT78
WP_11P112_COPY_NUMBER_VARIATION_SYNDROME	WP_11P112_COPY_NUMBER_VARIATION_SYNDROME	52	-0.555887	-2.28114	3.98955247671339e-07	8.10411093103047e-06	5.41459262453593e-06	3732	tags=46%	list=16%	signal=39%	C11orf96/B4GALT4/MS4A1/PRDM11/CD151/ITGB1/B3GNT7/SPPL2C/ALX4/LEF1/ITGA3/MAPK8IP1/TP53I11/HLA-DRA/ITGA4/TSPAN18/HLA-DMB/ITGB2/CD4/CD63/HLA-DMA/CD19/CD53/TIMP1
REACTOME_AURKA_ACTIVATION_BY_TPX2	REACTOME_AURKA_ACTIVATION_BY_TPX2	71	0.510494375350138	2.17250570097919	4.15230023098461e-07	8.37884688994047e-06	5.59815172305628e-06	5218	tags=49%	list=23%	signal=38%	CEP76/PAFAH1B1/DYNLL1/CDK1/DYNC1I2/HAUS6/TUBA4A/PCM1/NEDD1/HAUS3/TUBA1A/NEK2/CCP110/CETN2/NDE1/CEP63/AKAP9/PLK4/CEP78/ALMS1/SDCCAG8/CLASP1/HAUS2/DYNC1H1/CEP164/OFD1/CEP70/HAUS1/HSP90AA1/TPX2/CEP290/YWHAG/MAPRE1/CEP72/DCTN2
REACTOME_HOMOLOGOUS_DNA_PAIRING_AND_STRAND_EXCHANGE	REACTOME_HOMOLOGOUS_DNA_PAIRING_AND_STRAND_EXCHANGE	41	0.599022880548731	2.26888253342074	4.62392988981661e-07	9.26915419359949e-06	6.19299197154109e-06	4637	tags=59%	list=20%	signal=47%	BRIP1/RMI1/RAD51AP1/RFC5/RFC2/RMI2/RHNO1/RPA1/WRN/CHEK1/TOPBP1/RFC3/PALB2/HUS1/RFC4/BARD1/RAD51/ATR/XRCC2/RBBP8/BRCA1/EXO1/RAD50/DNA2
REACTOME_DISEASES_OF_DNA_REPAIR	REACTOME_DISEASES_OF_DNA_REPAIR	48	0.58086103573541	2.28186430555255	4.88139212112609e-07	9.72130836148445e-06	6.49508934451866e-06	4637	tags=54%	list=20%	signal=43%	BRIP1/RMI1/RAD51AP1/RFC5/MSH3/MSH2/RFC2/RMI2/RHNO1/RPA1/WRN/TOPBP1/RFC3/PALB2/HUS1/RFC4/BARD1/RAD51/ATR/XRCC2/RBBP8/BRCA1/MSH6/EXO1/RAD50/DNA2
WP_PLATELETMEDIATED_INTERACTIONS_WITH_VASCULAR_AND_CIRCULATING_CELLS	WP_PLATELETMEDIATED_INTERACTIONS_WITH_VASCULAR_AND_CIRCULATING_CELLS	17	-0.774468	-2.39333	5.02738359346543e-07	9.94703753849945e-06	6.645905584253e-06	4254	tags=88%	list=19%	signal=72%	CCL2/VCAM1/CD40LG/TLR2/PF4/TGFB1/SELE/TLR4/CD40/TGFB3/CCL5/IL1B/ICAM1/SELP/SELPLG
REACTOME_ISG15_ANTIVIRAL_MECHANISM	REACTOME_ISG15_ANTIVIRAL_MECHANISM	69	0.512223972422447	2.16905633015101	5.37369656519489e-07	1.05636473768702e-05	7.05788058206242e-06	5681	tags=59%	list=25%	signal=45%	KPNA4/RANBP2/RPS27A/NUP54/UBE2E1/BECN1/KPNA3/NUP133/SEH1L/KPNA2/NUP160/NUP35/NUP88/NUP153/RAE1/EIF4E3/EIF4E/EIF4G2/PPM1B/NUP155/KPNB1/EIF4E2/EIF4G3/KPNA5/IFIT1/NUP37/MX1/NUP50/NUP107/KPNA1/NUP43/EIF4A2/UBE2N/NDC1/TRIM25/NUP85/FLNB/ARIH1/TPR/EIF4G1/EIF4A3
WP_COMPLEMENT_ACTIVATION	WP_COMPLEMENT_ACTIVATION	21	-0.721798	-2.35477	6.06423733985488e-07	1.18446994708576e-05	7.91378880923032e-06	1160	tags=48%	list=5%	signal=45%	C1S/C1R/C1QB/C2/C1QC/C4A/CFP/C3/CFB/C1QA
REACTOME_ANTIGEN_ACTIVATES_B_CELL_RECEPTOR_BCR_LEADING_TO_GENERATION_OF_SECOND_MESSENGERS	REACTOME_ANTIGEN_ACTIVATES_B_CELL_RECEPTOR_BCR_LEADING_TO_GENERATION_OF_SECOND_MESSENGERS	36	-0.618935	-2.3473	6.22498027518314e-07	1.20812196805624e-05	8.07181485229916e-06	1323	tags=50%	list=6%	signal=47%	FYN/PIK3CD/PTPN6/SH3KBP1/PIK3AP1/CD22/BTK/LYN/CD19/PLCG2/VAV1/IGKV1-17/IGLV1-44/IGHD/CD79B/CD79A/IGLV6-57/IGHM
PID_AMB2_NEUTROPHILS_PATHWAY	PID_AMB2_NEUTROPHILS_PATHWAY	40	-0.595593	-2.28908	6.60164544467085e-07	1.27311478923494e-05	8.50605082611155e-06	2048	tags=48%	list=9%	signal=43%	LRP1/FYN/FGR/IL6/PLAU/PLAUR/ITGAM/JAM2/LCK/MMP2/ICAM1/THY1/PLAT/ITGB2/LYN/SELP/MMP9/HCK/SELPLG
REACTOME_RECRUITMENT_OF_NUMA_TO_MITOTIC_CENTROSOMES	REACTOME_RECRUITMENT_OF_NUMA_TO_MITOTIC_CENTROSOMES	90	0.477672865804683	2.12743048212827	6.90901738993196e-07	1.3240110683725e-05	8.84610369555009e-06	6459	tags=56%	list=28%	signal=40%	CEP76/PAFAH1B1/DYNLL1/TUBB2A/TUBGCP5/CDK1/DYNC1I2/HAUS6/TUBA4A/PCM1/NEDD1/HAUS3/TUBA1A/TUBGCP3/NEK2/CCP110/CETN2/NDE1/CEP63/AKAP9/TUBGCP4/PLK4/CEP78/ALMS1/SDCCAG8/CLASP1/HAUS2/DYNC1H1/CEP164/OFD1/MZT2B/TUBA4B/CEP70/HAUS1/HSP90AA1/CEP290/YWHAG/MAPRE1/CEP72/DCTN2/NUMA1/TUBB4B/TUBB3/CEP192/TUBA1C/CENPJ/TUBA3C/MZT2A/PCNT/MZT1
REACTOME_RECRUITMENT_OF_MITOTIC_CENTROSOME_PROTEINS_AND_COMPLEXES	REACTOME_RECRUITMENT_OF_MITOTIC_CENTROSOME_PROTEINS_AND_COMPLEXES	79	0.494654110925885	2.14707008590254	7.10423334260679e-07	1.35291243718268e-05	9.03920216092206e-06	5218	tags=48%	list=23%	signal=37%	CEP76/PAFAH1B1/DYNLL1/TUBGCP5/CDK1/DYNC1I2/HAUS6/TUBA4A/PCM1/NEDD1/HAUS3/TUBA1A/TUBGCP3/NEK2/CCP110/CETN2/NDE1/CEP63/AKAP9/TUBGCP4/PLK4/CEP78/ALMS1/SDCCAG8/CLASP1/HAUS2/DYNC1H1/CEP164/OFD1/MZT2B/CEP70/HAUS1/HSP90AA1/CEP290/YWHAG/MAPRE1/CEP72/DCTN2
REACTOME_TCF_DEPENDENT_SIGNALING_IN_RESPONSE_TO_WNT	REACTOME_TCF_DEPENDENT_SIGNALING_IN_RESPONSE_TO_WNT	167	0.393917818104318	1.93782755149477	7.23111270010006e-07	1.36852176380155e-05	9.14349261980616e-06	6103	tags=48%	list=27%	signal=35%	LGR4/SOX2/SOX7/APC/RPS27A/CSNK1A1/SOX6/PPP2CB/SMARCA4/PSMD7/ZNRF3/CREBBP/RYK/LEO1/CUL3/CTNNBIP1/PSMA4/PSMC6/EP300/USP8/BTRC/PPP2R5A/ASH2L/LRP6/HDAC1/XIAP/FZD5/PSMC2/PSMD5/PPP2R5C/CSNK2A1/YWHAZ/CDC73/FZD8/PSMC5/FZD6/XPO1/TLE4/GSK3B/PSMD6/PSMC1/PSMA2/PSMD2/PPP2R1B/PSMD10/SMURF2/FZD1/PSMD11/PSMD14/KLHL12/USP34/RNF146/KREMEN1/PPP2R5E/PSMD12/AXIN2/PPP2CA/PSMB1/TCF7L2/PSMB7/SOX4/PSMA3/FRAT2/RNF43/PSMD1…
REACTOME_RESPIRATORY_ELECTRON_TRANSPORT	REACTOME_RESPIRATORY_ELECTRON_TRANSPORT	137	0.414662828732335	1.9785645453854	7.41433346108233e-07	1.39453543555048e-05	9.31729753978767e-06	6503	tags=50%	list=28%	signal=36%	SDHD/NDUFA5/HIGD1A/ETFA/ETFDH/TIMM21/LYRM7/NUBPL/NDUFB6/UQCRC2/UQCRB/NDUFB3/NDUFB1/CMC1/NDUFC1/NDUFB8/COX20/COX6C/SLC25A13/CYCS/NDUFB5/PET117/COX5A/NFS1/COX5B/COX7B/NDUFS5/COX11/NDUFAF2/NDUFS4/NDUFB4/NDUFS1/NDUFA4/NDUFAF5/MDH2/COA5/TMEM126A/COX7C/TTC19/COA3/NDUFA12/SLC25A12/NDUFA6/TMEM186/LYRM2/MDH1/COX6B1/COX15/UQCR11/NDUFAF4/SDHB/COX8A/NDUFS6/COX16/NDUFA10/NDUFAB1/BCS1L/TIMMDC1/UQCRH/TRAP1/PET1…
REACTOME_G_ALPHA_Q_SIGNALLING_EVENTS	REACTOME_G_ALPHA_Q_SIGNALLING_EVENTS	209	-0.345871	-1.82605	7.66417940806115e-07	1.43268433474615e-05	9.57218144991299e-06	4795	tags=33%	list=21%	signal=27%	EDN3/GNA14/GNGT2/MLNR/TRPC6/NMB/CCK/GNG13/RGS4/LTB4R2/GPR17/TACR2/GNG11/F2RL3/RGS18/RGS5/AVP/RPS6KA1/NMUR1/CASR/AGT/GRB2/CCL23/CYSLTR1/RPS6KA2/PRKCD/GRM1/MCHR1/GPR68/KISS1/ADRA1A/GHRL/GPR4/P2RY11/TBXA2R/ADRA1B/RGS2/FPR2/PIK3R3/GNG8/F2/GRP/MMP3/PRKCQ/PROK2/XCL1/FFAR2/RGS1/OXT/GPR65/HCRTR1/PTAFR/P2RY10/PLCB2/RGS19/GNB3/GAST/GPR132/ARHGEF25/P2RY6/BTK/TRIO/FFAR3/SAA1/RGS16/RASGRP2/KISS1R/DGKD/GNG7/RG…
REACTOME_GLOBAL_GENOME_NUCLEOTIDE_EXCISION_REPAIR_GG_NER	REACTOME_GLOBAL_GENOME_NUCLEOTIDE_EXCISION_REPAIR_GG_NER	83	0.486782037209716	2.14342087839697	8.28815288819852e-07	1.53987816160615e-05	1.02883746378536e-05	5889	tags=53%	list=26%	signal=40%	UBE2V2/GTF2H5/POLE2/SUMO1/LIG3/RPS27A/PCNA/ACTL6A/CUL4A/RFC5/GTF2H1/YY1/RFC2/COPS5/XPA/RPA1/POLE3/RFC3/ERCC5/COPS4/CDK7/USP45/INO80D/CETN2/CCNH/COPS2/CUL4B/RFC4/INO80/POLD3/GTF2H3/RNF111/COPS3/RFC1/PIAS3/UBE2N/RAD23B/RBX1/LIG1/SUMO3/DDB2/GTF2H2/COPS6/COPS8
WP_DNA_REPLICATION	WP_DNA_REPLICATION	42	0.603156740124804	2.3082510428832	8.38922792342045e-07	1.54921075652498e-05	1.03507284235376e-05	5845	tags=64%	list=26%	signal=48%	POLE2/PCNA/CDC7/RFC5/GMNN/ORC6/RFC2/ORC4/MCM4/RPA1/DBF4/RFC3/POLA1/ORC2/ORC5/RFC4/POLD3/MCM10/PRIM1/RFC1/ORC1/MCM2/MCM7/ORC3/MCM6/RPA4/CDT1
KEGG_UBIQUITIN_MEDIATED_PROTEOLYSIS	KEGG_UBIQUITIN_MEDIATED_PROTEOLYSIS	127	0.423717266576907	2.00518522260728	8.52285070860501e-07	1.56440518729635e-05	1.04522468423856e-05	5693	tags=49%	list=25%	signal=37%	KLHL13/SIAH1/SKP1/UBA2/CDC23/FANCL/UBE2E1/CUL4A/UBE2E2/UBE2G1/CUL3/UBA6/WWP1/HERC4/UBE3C/BTRC/UBE2K/UBA3/SKP2/ANAPC4/XIAP/CUL5/MID1/UBE2B/UBE2E3/UBE2D1/UBE2A/WWP2/HERC2/SMURF1/UBE2Q2/ANAPC10/CUL4B/MAP3K1/UBE3A/RCHY1/ANAPC1/MDM2/KLHL9/UBE3B/SMURF2/UBE4A/BRCA1/ANAPC7/PIAS3/UBE4B/CDC16/KEAP1/UBE2N/FBXW11/TRIM37/RNF7/BIRC2/UBE2D3/ERCC8/RBX1/DDB2/ITCH/TRAF6/CBLC/ANAPC11/TRIP12
REACTOME_TRNA_PROCESSING_IN_THE_NUCLEUS	REACTOME_TRNA_PROCESSING_IN_THE_NUCLEUS	56	0.543986024468893	2.20401921231933	9.80567892437139e-07	1.78909602889579e-05	1.19534718183008e-05	5444	tags=64%	list=24%	signal=49%	RANBP2/CLP1/NUP54/NUP133/C2orf49/RPP40/SEH1L/NUP160/FAM98B/NUP35/NUP88/NUP153/RTCB/DDX1/RPP38/RAE1/XPOT/TSEN2/TSEN15/POP1/POP7/NUP155/TRNT1/TSEN34/POP4/RAN/NUP37/NUP50/NUP107/RPP30/NUP43/CSTF2/NDC1/NUP85/RPP14/TPR
REACTOME_SARS_COV_2_HOST_INTERACTIONS	REACTOME_SARS_COV_2_HOST_INTERACTIONS	189	0.38175408950639	1.91832213153643	1.02246323944244e-06	1.85443183963161e-05	1.23899994052736e-05	5183	tags=43%	list=23%	signal=34%	YWHAQ/TJP1/RPS25/RANBP2/RPS27A/RPS7/RPS12/GJA1/NUP54/BECN1/PTPN11/CREBBP/NUP133/SEH1L/ATG14/KPNA2/SIKE1/TAB3/NUP160/SFN/NUP35/NUP88/RPS28/RPS20/RPS24/RPS23/YWHAB/RPS3/RPS16/RPS3A/CNBP/NUP153/RPS15A/SNRPD3/RPSA/CHUK/RAE1/RPS8/SNRPE/VPS33B/PIK3R4/SEC24B/SMN1/NOD2/RPS21/RPS18/MAP3K7/SNRPF/DDX20/VPS41/SFTPD/RPS27/RNF135/YWHAZ/RPS4X/RPS19/SNRPD1/PIK3C3/NUP155/RPS14/TAB2/IFIH1/VPS45/GEMIN2/RPS17/TBK1/N…
REACTOME_NEGATIVE_EPIGENETIC_REGULATION_OF_RRNA_EXPRESSION	REACTOME_NEGATIVE_EPIGENETIC_REGULATION_OF_RRNA_EXPRESSION	46	0.589751436719142	2.2988345410413	1.03513047294409e-06	1.8662973674915e-05	1.24692764539014e-05	6564	tags=63%	list=29%	signal=45%	GTF2H5/GTF2H1/SIRT1/HDAC2/DNMT3B/SAP30L/HDAC1/MBD2/POLR1D/CDK7/POLR1E/TAF1D/CCNH/TAF1B/TTF1/SUDS3/GTF2H3/SAP30/ARID4B/SIN3A/SMARCA5/POLR1B/SAP130/TAF1A/GTF2H2/SAP18/TBP/MNAT1/UBTF
WP_BURN_WOUND_HEALING	WP_BURN_WOUND_HEALING	103	-0.439558	-2.07144	1.12918046985488e-06	2.02388993626342e-05	1.35221983201197e-05	5808	tags=55%	list=25%	signal=41%	AKT1/TIMP2/IL1A/SPARC/IFNB1/SFRP2/TLR1/TLR8/FN1/ACTA1/CNN2/FGFR4/COL1A2/CCL2/FST/CD3E/ELN/BCL2/CASP3/INHBA/CDK16/CXCL8/MMP28/BAX/MMP13/FGFR1/MMP1/ACHE/TLR2/DCN/ADAM12/IL6/MMP3/FBN1/F13A1/TLR6/TLR4/CXCL1/CXCL12/TGFB3/LY96/VIM/KDR/MMP2/IL1B/ICAM1/MIAT/CD248/PDGFRB/CXCR4/LGALS1/SERPINH1/MMP9/TAGLN/PECAM1/TLR9/TIMP1
REACTOME_HDR_THROUGH_HOMOLOGOUS_RECOMBINATION_HRR	REACTOME_HDR_THROUGH_HOMOLOGOUS_RECOMBINATION_HRR	65	0.516993622065784	2.15765417912562	1.2122312655442e-06	2.16004015562175e-05	1.44318576027239e-05	4637	tags=49%	list=20%	signal=39%	BRIP1/POLE2/RPS27A/RMI1/PCNA/RAD51AP1/FIGNL1/RFC5/RFC2/RMI2/RHNO1/RPA1/WRN/POLE3/CHEK1/TOPBP1/RFC3/PALB2/HUS1/RFC4/BARD1/POLD3/RAD51/ATR/XRCC2/RBBP8/RFC1/BRCA1/EXO1/RAD50/SPIDR/DNA2
WP_CHRONIC_HYPERGLYCEMIA_IMPAIRMENT_OF_NEURON_FUNCTION	WP_CHRONIC_HYPERGLYCEMIA_IMPAIRMENT_OF_NEURON_FUNCTION	44	-0.570861	-2.2356	1.31196352275154e-06	2.32415863594416e-05	1.55283809853212e-05	2844	tags=50%	list=12%	signal=44%	MMP16/MMP28/MMP13/MMP12/MMP1/PRKCG/SNAP25/PRKCD/MMP3/MMP19/PRKCQ/SLC2A3/TRPA1/MMP17/PRKCB/MMP11/MMP2/MMP7/C3/MMP25/MMP9/MMP14
REACTOME_HIV_INFECTION	REACTOME_HIV_INFECTION	218	0.363616148045429	1.85184315624445	1.33082377667424e-06	2.3439422240037e-05	1.56605609010525e-05	5664	tags=43%	list=25%	signal=32%	CHMP4C/VTA1/VPS4B/GTF2H5/PDCD6IP/RANBP2/SKP1/RPS27A/TAF13/CHMP2B/NUP54/TAF11/GTF2F2/PSMD7/NUP133/GTF2H1/SEH1L/PSMA4/TAF9B/PSMC6/CHMP5/NUP160/SLC25A5/TAF1/TAF2/NUP35/CCNT2/NUP88/XRCC6/NMT2/BTRC/NUP153/POLR2B/VPS37A/ATP6V1H/NPM1/RAE1/CUL5/PSMC2/PSMD5/TAF4/CDK7/CHMP4B/CCNH/VPS37C/TSG101/PSMC5/PPIA/XPO1/TAF7/RAC1/PSMD6/PSMC1/GTF2H3/NUP155/KPNB1/PSMA2/POLR2I/TAF5/PSMD2/RAN/PSMD10/PSMD11/PSMD14/NUP37/N…
REACTOME_POTASSIUM_CHANNELS	REACTOME_POTASSIUM_CHANNELS	102	-0.424828	-1.99428	1.34728551084281e-06	2.35929824801036e-05	1.57631589713853e-05	5952	tags=48%	list=26%	signal=36%	KCNN2/KCNA5/KCNMB3/KCNC1/KCNQ1/KCNS1/GNG2/KCNG1/KCNJ9/KCNQ2/GNB1/KCNG2/GNGT2/KCNN1/ABCC8/KCNA7/GNG13/KCNJ4/KCNJ10/KCNB1/KCND1/HCN2/GNG11/KCNK17/GABBR2/KCNK16/KCNH5/KCNH3/KCNC2/KCNJ11/KCNH4/KCNC3/KCNQ4/KCNF1/KCNA2/KCNH2/KCNH1/GNG8/KCNMB1/GABBR1/KCNC4/KCNJ8/GNB3/KCNAB2/KCNJ5/KCNA3/KCNN3/KCNN4/GNG7
KEGG_DILATED_CARDIOMYOPATHY	KEGG_DILATED_CARDIOMYOPATHY	89	-0.448494	-2.03552	1.41032443466846e-06	2.45557631567703e-05	1.64064207918725e-05	5791	tags=54%	list=25%	signal=40%	SLC8A1/ACTC1/CACNA1C/ADCY8/PRKACG/MYBPC3/TPM2/PRKACB/RYR2/CACNA2D2/GNAS/CACNG2/ITGB4/ITGB3/MYH7/ACTB/ITGA10/ITGA1/PLN/ADCY3/PRKACA/TNNI3/CACNA1F/CACNG8/ITGB1/TPM1/ADCY5/CACNA1S/CACNA1D/DES/MYH6/EMD/ITGA3/IGF1/CACNG4/TNNT2/TGFB1/SGCA/CACNG1/CACNB2/ITGA4/TGFB3/ITGA8/ITGA11/ADCY4/ITGA7/ITGB7/ITGA5
REACTOME_GENERATION_OF_SECOND_MESSENGER_MOLECULES	REACTOME_GENERATION_OF_SECOND_MESSENGER_MOLECULES	30	-0.641922	-2.29724	1.45581981667387e-06	2.50614857706513e-05	1.67443088043251e-05	4776	tags=73%	list=21%	signal=58%	CD3G/VASP/HLA-DPA1/CD3E/HLA-DPB1/GRAP2/ITK/EVL/PAK3/CD247/LAT/ZAP70/HLA-DRA/HLA-DRB1/LCK/HLA-DQA1/LCP2/HLA-DQB1/CD3D/CD4/WAS/PLCG2
PID_UPA_UPAR_PATHWAY	PID_UPA_UPAR_PATHWAY	41	-0.578294	-2.24532	1.44965678468893e-06	2.50614857706513e-05	1.67443088043251e-05	3513	tags=56%	list=15%	signal=48%	PDGFD/BCAR1/ITGB1/MMP13/MMP12/FGB/LRP1/ITGA3/FPR2/FPR3/MMP3/PLAU/TGFB1/ELANE/PLAUR/ITGAM/GPLD1/SERPINE1/ITGB2/PDGFRB/MMP9/FPR1/ITGA5
REACTOME_REGULATION_OF_CHOLESTEROL_BIOSYNTHESIS_BY_SREBP_SREBF	REACTOME_REGULATION_OF_CHOLESTEROL_BIOSYNTHESIS_BY_SREBP_SREBF	55	0.546932474048892	2.20930813642886	1.54522590073894e-06	2.64511422446716e-05	1.76727787819581e-05	5476	tags=60%	list=24%	signal=46%	SC5D/ELOVL6/HMGCR/MTF1/NCOA2/HMGCS1/CREBBP/ACACA/SCD/TGS1/FDPS/FDFT1/NCOA6/SEC24B/IDI1/TM7SF2/TBL1X/SQLE/GGPS1/CHD9/KPNB1/DHCR7/LSS/RXRA/RAN/NFYC/GPAM/MED1/INSIG1/NFYB/PMVK/SREBF1/SP1
KEGG_FOCAL_ADHESION	KEGG_FOCAL_ADHESION	194	-0.3543	-1.85037	1.65843391487075e-06	2.8230436528554e-05	1.8861577132373e-05	4770	tags=41%	list=21%	signal=33%	VEGFC/FLNA/FN1/LAMB1/AKT2/ACTN1/PARVA/ELK1/RASGRF1/COL1A2/TLN1/VASP/ITGB4/ITGB3/LAMA4/ACTB/ITGA10/ITGA1/PDGFD/BCAR1/LAMA3/TLN2/PDGFA/LAMB3/BCL2/COL5A2/AKT3/ITGB1/GRB2/LAMC3/LAMC2/PIP5K1C/COL6A3/PRKCG/CAV3/ITGA3/MYL10/IGF1/FYN/CCND2/COL4A4/PIK3R3/MYLK2/COL5A1/RAPGEF1/PAK3/MYL7/VAV2/IBSP/PARVB/PIK3CD/COL11A2/COL6A2/SHC3/SHC2/ITGA4/ZYX/LAMC1/PRKCB/ITGA8/KDR/VWF/SHC1/THBS1/PIK3CG/ITGA11/MYL9/ITGA7/PD…
REACTOME_TRANSCRIPTION_COUPLED_NUCLEOTIDE_EXCISION_REPAIR_TC_NER	REACTOME_TRANSCRIPTION_COUPLED_NUCLEOTIDE_EXCISION_REPAIR_TC_NER	76	0.493593833456879	2.13654176404904	1.81460345490292e-06	3.06298105737267e-05	2.04646688371953e-05	5889	tags=50%	list=26%	signal=37%	GTF2H5/POLE2/LIG3/RPS27A/PCNA/CUL4A/RFC5/GTF2H1/RFC2/COPS5/XPA/RPA1/POLE3/POLR2B/RFC3/ERCC5/COPS4/CDK7/CCNH/COPS2/CUL4B/USP7/RFC4/POLD3/GTF2H3/POLR2I/COPS3/RFC1/AQR/ERCC8/RBX1/LIG1/POLR2G/ZNF830/GTF2H2/COPS6/ERCC6/COPS8
REACTOME_CHROMOSOME_MAINTENANCE	REACTOME_CHROMOSOME_MAINTENANCE	88	0.467126097543986	2.07772750171618	1.81949317815705e-06	3.06298105737267e-05	2.04646688371953e-05	5672	tags=50%	list=25%	signal=38%	OIP5/PCNA/CENPU/RFC5/CENPL/CENPN/RFC2/CCNA2/CENPK/PPP6C/RPA1/TERF1/WRN/CENPC/POLR2B/NPM1/RFC3/POLA1/CENPQ/POT1/MIS18BP1/DKC1/RSF1/GAR1/RBBP7/CENPA/RFC4/POLD3/SHQ1/POLR2I/PRIM1/NHP2/RFC1/SMARCA5/ITGB3BP/DNA2/MIS18A/CENPH/LIG1/PPP6R3/POLR2G/TEN1/FEN1/CENPW
REACTOME_ACTIVATION_OF_THE_PRE_REPLICATIVE_COMPLEX	REACTOME_ACTIVATION_OF_THE_PRE_REPLICATIVE_COMPLEX	33	0.638884996756793	2.29084758928385	2.13738349309964e-06	3.57835577113989e-05	2.39080374531793e-05	5845	tags=67%	list=26%	signal=50%	POLE2/CDC7/GMNN/ORC6/ORC4/MCM4/RPA1/DBF4/POLE3/POLA1/ORC2/ORC5/MCM8/MCM10/PRIM1/ORC1/MCM2/MCM7/ORC3/MCM6/RPA4/CDT1
REACTOME_RRNA_MODIFICATION_IN_THE_NUCLEUS_AND_CYTOSOL	REACTOME_RRNA_MODIFICATION_IN_THE_NUCLEUS_AND_CYTOSOL	52	0.555375224043306	2.21226921255972	2.17497583618553e-06	3.62139419281821e-05	2.4195589687563e-05	6627	tags=63%	list=29%	signal=45%	DDX52/RPS7/FCF1/UTP15/MPHOSPH10/HEATR1/WDR75/KRR1/UTP3/UTP14A/DCAF13/WDR3/BMS1/UTP18/DKC1/GAR1/NOL11/WDR36/WDR43/RPS14/DDX49/DIMT1/NHP2/THUMPD1/NOP58/RPS6/IMP3/FBL/UTP6/TSR3/NAT10/NOP14/PDCD11
REACTOME_NON_INTEGRIN_MEMBRANE_ECM_INTERACTIONS	REACTOME_NON_INTEGRIN_MEMBRANE_ECM_INTERACTIONS	57	-0.505822	-2.11955	2.24556660678384e-06	3.71860948416868e-05	2.48451133725397e-05	4731	tags=53%	list=21%	signal=42%	FN1/LAMB1/ACTN1/COL1A2/ITGB4/ITGB3/LAMA4/SDC3/LAMA3/PDGFA/LAMB3/COL5A2/AGRN/ITGB1/LAMC3/LAMC2/COL4A3/COL4A4/COL5A1/TGFB1/COL11A2/SDC2/LAMC1/HSPG2/THBS1/FGF2/PDGFB/LAMA1/COL4A2/COL4A1
BIOCARTA_CLASSIC_PATHWAY	BIOCARTA_CLASSIC_PATHWAY	13	-0.814267	-2.2723	2.26825431862865e-06	3.73587616695216e-05	2.49604771108268e-05	1160	tags=62%	list=5%	signal=58%	C1S/C1R/C1QB/C2/C1QC/C4A/C3/C1QA
REACTOME_PROTEIN_UBIQUITINATION	REACTOME_PROTEIN_UBIQUITINATION	62	0.52496553635894	2.16949560801548	2.682081963394e-06	4.39371168949544e-05	2.93556678958913e-05	3413	tags=44%	list=15%	signal=37%	UBE2V2/RNF20/PEX13/RPS27A/PCNA/UBE2E1/PRKDC/UBE2G1/LEO1/SHPRH/UCHL3/UBA6/UBE2K/PEX14/OTULIN/UBE2B/UBE2E3/UBE2D1/CTR9/UBE2A/PEX12/RTF1/WAC/CDC73/UBE2Q2/USP7/BCL10
WP_INFLAMMATORY_RESPONSE_PATHWAY	WP_INFLAMMATORY_RESPONSE_PATHWAY	29	-0.648428	-2.31756	2.72779881120703e-06	4.44470747473146e-05	2.96963855945646e-05	7658	tags=90%	list=33%	signal=60%	IL5/THBS3/LAMB2/IFNG/TNFRSF1A/IL4/CD80/COL3A1/FN1/LAMB1/COL1A2/CD28/IL2RA/IL4R/CD40LG/LAMC2/CD86/ZAP70/CD40/LAMC1/LCK/THBS1/IL2RB/IL5RA/TNFRSF1B/IL2RG
REACTOME_INTERLEUKIN_2_SIGNALING	REACTOME_INTERLEUKIN_2_SIGNALING	12	-0.820749	-2.24313	2.77152178893753e-06	4.49192919728332e-05	3.001188768088e-05	2914	tags=75%	list=13%	signal=65%	IL2RA/STAT5B/STAT5A/LCK/SHC1/IL2RB/PTK2B/IL2RG/JAK3
REACTOME_AUTOPHAGY	REACTOME_AUTOPHAGY	149	0.406638495465638	1.96310493419236	2.79814282849017e-06	4.51107999915849e-05	3.01398397677526e-05	6717	tags=51%	list=29%	signal=36%	CHMP4C/LAMP2/RRAGD/RPS27A/VDAC3/FUNDC1/DYNLL1/TUBB2A/CHMP2B/BECN1/ATG14/MFN1/DYNC1LI1/DYNC1I2/TOMM20/ARL13B/ATG3/USP30/TUBA4A/LAMTOR3/PRKAA1/MTERF3/PRKAB2/VPS37A/TUBA1A/ATG10/PIK3R4/DYNC1LI2/VDAC2/RB1CC1/CSNK2A1/RRAGC/CHMP4B/VPS37C/TSG101/WIPI2/MTMR3/PIK3C3/IFT88/TSC1/DYNC1H1/VDAC1/TBK1/ATG12/TUBA4B/ATG9B/HSP90AA1/CHMP3/UBE2N/SLC38A9/EEF1A1/WDR45B/MTOR/UBE2D3/UBAP1/CHMP2A/CSNK2A2/TUBB4B/LAMTOR2/R…
KEGG_MEDICUS_REFERENCE_ORIGIN_UNWINDING_AND_ELONGATION	KEGG_MEDICUS_REFERENCE_ORIGIN_UNWINDING_AND_ELONGATION	30	0.65573972342967	2.31718279230935	2.86005739915144e-06	4.58662889221813e-05	3.06446039332902e-05	5013	tags=60%	list=22%	signal=47%	POLE2/PCNA/RFC5/GINS1/RFC2/MCM4/RPA1/POLE3/RFC3/POLA1/GINS3/WDHD1/RFC4/MCM10/PRIM1/RFC1/MCM2/MCM7
REACTOME_THE_ROLE_OF_GTSE1_IN_G2_M_PROGRESSION_AFTER_G2_CHECKPOINT	REACTOME_THE_ROLE_OF_GTSE1_IN_G2_M_PROGRESSION_AFTER_G2_CHECKPOINT	71	0.484932307743069	2.06372147085504	2.95391633737142e-06	4.71234716228833e-05	3.14845643233746e-05	5769	tags=51%	list=25%	signal=38%	RPS27A/TUBB2A/PSMD7/PSMA4/PSMC6/CDK1/TUBA4A/TUBA1A/CCNB2/FKBPL/PSMC2/PSMD5/PSMC5/PSMD6/PSMC1/PSMA2/PSMD2/PSMD10/PSMD11/PSMD14/TUBA4B/HSP90AA1/PSMD12/PSMB1/PSMB7/PSMA3/MAPRE1/PSMD1/GTSE1/PSMD4/PSME4/CCNB1/TUBB4B/PSMD9/TUBB3/PSMA1
WP_FOCAL_ADHESION	WP_FOCAL_ADHESION	194	-0.348541	-1.8203	2.98006072706356e-06	4.72929428925139e-05	3.15977930161235e-05	4770	tags=42%	list=21%	signal=33%	VEGFC/FLNA/FN1/LAMB1/AKT2/ACTN1/PARVA/ELK1/RASGRF1/COL1A2/TLN1/VASP/ITGB4/ITGB3/LAMA4/ACTB/ITGA10/ITGA1/TNK1/PDGFD/PPP1R12B/BCAR1/LAMA3/TLN2/PDGFA/PPP1R12C/LAMB3/BCL2/COL5A2/AKT3/ITGB1/GRB2/LAMC3/LAMC2/PIP5K1C/PRKCG/CAV3/ITGA3/MYL10/IGF1/FYN/CCND2/COL4A4/PIK3R3/MYLK2/RAPGEF1/PAK3/FGR/MYL7/VAV2/IBSP/PARVB/PIK3CD/COL6A2/SHC3/SHC2/ITGA4/ZYX/LAMC1/PRKCB/ITGA8/KDR/VWF/SHC1/THBS1/ITGA11/MYL9/ITGA7/PDGF…
REACTOME_HCMV_INFECTION	REACTOME_HCMV_INFECTION	94	0.455386599851107	2.04650070257337	3.15402896656948e-06	4.97944365862032e-05	3.32691138333536e-05	6496	tags=56%	list=28%	signal=41%	CHMP4C/EZH2/CBX1/RANBP2/DYNLL1/TUBB2A/CHMP2B/NUP54/NUP133/SEH1L/DYNC1LI1/NUP160/DYNC1I2/NUP35/NUP88/TUBA4A/EGFR/NUP153/VPS37A/TUBA1A/RAE1/VPS36/DYNC1LI2/CHMP4B/VPS37C/TSG101/RBBP7/TBL1X/NUP155/DYNC1H1/NUP37/EED/NUP50/NUP107/TUBA4B/NUP43/CHMP3/NCOR1/NDC1/NUP85/UBAP1/CHMP2A/TPR/TUBB4B/TUBB3/SUZ12/CHMP4A/CREB1/TUBA1C/TUBA3C/VPS25/NUP93/NUP98
WP_PATHOGENESIS_OF_SARSCOV2_MEDIATED_BY_NSP9NSP10_COMPLEX	WP_PATHOGENESIS_OF_SARSCOV2_MEDIATED_BY_NSP9NSP10_COMPLEX	20	-0.724244	-2.33984	3.3647734107664e-06	5.28477555804393e-05	3.53091252111895e-05	2840	tags=80%	list=12%	signal=70%	CD3E/CXCL8/CD8A/CD8B/FYN/IL6/CD247/LBP/ZAP70/CD2/HLA-DRA/HLA-DRB1/LCK/IGLL1/CD4/MMP25
WP_PI3KAKT_SIGNALING	WP_PI3KAKT_SIGNALING	328	-0.302067	-1.68827	3.39180229531766e-06	5.29990850965791e-05	3.54102328698751e-05	5419	tags=38%	list=24%	signal=30%	COL6A1/GYS1/TNN/ATF6B/ANGPT1/TNXB/IFNB1/GNG2/COL9A1/PIK3R5/CDK4/PPP2R2D/GNB1/IFNA1/VEGFC/EPOR/GNGT2/FN1/FGF23/LAMB1/AKT2/FGF3/FGF17/FGFR4/FGF8/GNG13/COL1A2/INS/ITGB4/ITGB3/FGF20/LAMA4/FGF6/GNG11/ITGA10/ITGA1/IFNAR1/FASLG/TCL1A/PDGFD/NGF/OSMR/LAMA3/COL9A3/PDGFA/NTRK1/CDC37/LAMB3/BCL2/TEK/PPP2R5B/AKT3/IL2RA/IL4R/OSM/ITGB1/CREB3L1/GRB2/LAMC3/FGF21/LAMC2/FGFR1/COL6A3/ATF4/FGF10/COL4A3/MCL1/EPO/TLR2/I…
WP_MATRIX_METALLOPROTEINASES	WP_MATRIX_METALLOPROTEINASES	29	-0.641596	-2.29314	3.87231388226122e-06	6.01986755063772e-05	4.02204889811665e-05	2844	tags=69%	list=12%	signal=60%	MMP24/MMP15/TIMP3/MMP16/MMP28/MMP13/MMP12/MMP1/BSG/MMP3/MMP19/MMP17/MMP11/MMP2/MMP7/TIMP4/MMP25/MMP9/MMP14/TIMP1
REACTOME_RECOGNITION_OF_DNA_DAMAGE_BY_PCNA_CONTAINING_REPLICATION_COMPLEX	REACTOME_RECOGNITION_OF_DNA_DAMAGE_BY_PCNA_CONTAINING_REPLICATION_COMPLEX	30	0.651637993012717	2.3026885367362	4.02694697952626e-06	6.16694009590997e-05	4.12031235053975e-05	3268	tags=50%	list=14%	signal=43%	POLE2/RPS27A/PCNA/CUL4A/RFC5/DTL/USP1/RFC2/RPA1/POLE3/RFC3/UBE2B/CUL4B/RFC4/POLD3
PID_CD8_TCR_PATHWAY	PID_CD8_TCR_PATHWAY	53	-0.531424	-2.19412	4.0035798353399e-06	6.16694009590997e-05	4.12031235053975e-05	4177	tags=53%	list=18%	signal=43%	CD28/CD3E/MAP3K14/B2M/PTPRC/GRB2/GRAP2/CD8A/CD8B/FYN/CD86/IKBKG/CD247/LAT/HLA-A/PRKCQ/ZAP70/PAG1/PRF1/PTPN6/PRKCB/LCK/SHC1/LCP2/CD3D/CARD11/RASGRP2/VAV1
REACTOME_NUCLEAR_ENVELOPE_NE_REASSEMBLY	REACTOME_NUCLEAR_ENVELOPE_NE_REASSEMBLY	71	0.481378544582622	2.04859775725741	4.02763727957363e-06	6.16694009590997e-05	4.12031235053975e-05	6496	tags=59%	list=28%	signal=42%	CHMP4C/SUMO1/SPAST/TUBB2A/CHMP2B/NUP54/NUP133/SEH1L/CDK1/NUP160/NUP35/TUBA4A/AHCTF1/PPP2R2A/TUBA1A/CCNB2/LEMD3/CHMP4B/NUP155/KPNB1/VRK2/VRK1/RAN/NUP37/NUP107/TUBA4B/NUP43/TMPO/PPP2CA/CHMP3/NDC1/TNPO1/NUP85/CHMP2A/CCNB1/TUBB4B/TUBB3/CHMP4A/TUBA1C/TUBA3C/NUP93/NUP98
BIOCARTA_BLYMPHOCYTE_PATHWAY	BIOCARTA_BLYMPHOCYTE_PATHWAY	12	-0.815597	-2.22905	4.20478758172542e-06	6.37412326443649e-05	4.258737461669e-05	2856	tags=83%	list=12%	signal=73%	PTPRC/CR2/CD40/HLA-DRA/HLA-DRB1/ICAM1/ITGB2/CR1/FCGR2B/ITGAL
WP_T_CELL_MODULATION_IN_PANCREATIC_CANCER	WP_T_CELL_MODULATION_IN_PANCREATIC_CANCER	44	-0.553235	-2.16657	4.18408542085488e-06	6.37412326443649e-05	4.258737461669e-05	5433	tags=61%	list=24%	signal=47%	CD80/CCL22/LGALS9/VEGFC/IDO1/CD28/FASLG/IL10/TIGIT/B2M/ICOS/CD40LG/CD226/CD86/IL6/HLA-A/TGFB1/FAP/CD40/CXCL12/TGFB3/PDCD1/TNFRSF9/LGALS1/CD276/ENTPD1/TNFRSF4
BIOCARTA_GRANULOCYTES_PATHWAY	BIOCARTA_GRANULOCYTES_PATHWAY	15	-0.779637	-2.31798	4.32147197458326e-06	6.51857678542336e-05	4.35525106766234e-05	1124	tags=67%	list=5%	signal=63%	ITGAM/SELL/ICAM1/ITGB2/SELP/CSF3/PECAM1/ITGAL/SELPLG/ICAM2
WP_PATHWAYS_AFFECTED_IN_ADENOID_CYSTIC_CARCINOMA	WP_PATHWAYS_AFFECTED_IN_ADENOID_CYSTIC_CARCINOMA	61	0.519237368300815	2.14805520759261	4.61992736930647e-06	6.93444270654031e-05	4.63310320572399e-05	5663	tags=54%	list=25%	signal=41%	MAML3/FOXP2/CMTR2/PRKDC/CREBBP/IL17RD/SMARCA2/SMARCE1/MYB/EP300/KMT2C/MAX/TLK1/KDM6A/CHEK1/MAGI2/SETD2/BRD1/MORF4L1/SMC1A/PTEN/ARID4B/BRCA1/ERBB2/FOXO3/NCOR1/UHRF1/BCOR/MAGI1/JMJD1C/CEBPA/KANSL1/HRAS
REACTOME_AUF1_HNRNP_D0_BINDS_AND_DESTABILIZES_MRNA	REACTOME_AUF1_HNRNP_D0_BINDS_AND_DESTABILIZES_MRNA	51	0.531818949642076	2.10961304032141	4.73090287500998e-06	7.06620640203696e-05	4.721138369592e-05	5769	tags=55%	list=25%	signal=41%	RPS27A/PSMD7/PSMA4/PSMC6/PSMC2/PSMD5/PSMC5/PSMD6/PSMC1/HSPB1/PSMA2/PSMD2/HSPA1A/PSMD10/HNRNPD/PSMD11/PSMD14/PSMD12/PSMB1/PSMB7/PSMA3/PSMD1/PSMD4/PSME4/PABPC1/EIF4G1/PSMD9/PSMA1
PID_ATR_PATHWAY	PID_ATR_PATHWAY	38	0.59232280311472	2.21270386287657	4.81757132093456e-06	7.16055600726224e-05	4.7841760896983e-05	5013	tags=58%	list=22%	signal=45%	RFC5/RFC2/CCNA2/YWHAB/RPA1/CHEK1/TOPBP1/RFC3/FANCD2/YWHAZ/HUS1/RFC4/RAD51/MDM2/ATR/TIMELESS/CEP164/TIPIN/PPP2CA/MCM2/FBXW11/MCM7
REACTOME_SCF_SKP2_MEDIATED_DEGRADATION_OF_P27_P21	REACTOME_SCF_SKP2_MEDIATED_DEGRADATION_OF_P27_P21	57	0.52384638182258	2.12976432847607	5.09496911639143e-06	7.53610237749743e-05	5.03508956111448e-05	5769	tags=51%	list=25%	signal=38%	PTK6/CCNE2/SKP1/RPS27A/PSMD7/PSMA4/PSMC6/CCNA2/SKP2/CCND1/PSMC2/PSMD5/PSMC5/CKS1B/PSMD6/PSMC1/PSMA2/PSMD2/PSMD10/PSMD11/PSMD14/PSMD12/PSMB1/PSMB7/PSMA3/PSMD1/PSMD4/PSMD9/PSMA1
WP_CELL_INTERACTIONS_OF_THE_PANCREATIC_CANCER_MICROENVIRONMENT	WP_CELL_INTERACTIONS_OF_THE_PANCREATIC_CANCER_MICROENVIRONMENT	26	-0.667491	-2.31177	5.23110211638617e-06	7.70008123122158e-05	5.14464861077592e-05	5433	tags=77%	list=24%	signal=59%	CD80/CCR5/CXCR3/LAG3/CCL2/FASLG/CCR2/CSF2/CD86/CSF1/TGFB1/HLA-DRA/HLA-DRB1/CXCL12/CSF2RA/KDR/CCL5/CSF1R/CXCR4/IFITM2
PID_CD8_TCR_DOWNSTREAM_PATHWAY	PID_CD8_TCR_DOWNSTREAM_PATHWAY	64	-0.47925	-2.07171	5.34934230034172e-06	7.83627211016405e-05	5.23564170488911e-05	5197	tags=50%	list=23%	signal=39%	EOMES/JUNB/IFNA1/CD3G/ELK1/EGR4/NFATC2/CD3E/FOS/IFNAR1/FASLG/TNFRSF18/B2M/IL2RA/NFATC3/CD8A/NFATC1/CD8B/STAT4/CD247/GZMB/HLA-A/PRKCQ/PRF1/PRKCB/TNFRSF9/CD3D/IL2RB/PTPN7/IL2RG/IFNAR2/TNFRSF4
KEGG_HYPERTROPHIC_CARDIOMYOPATHY_HCM	KEGG_HYPERTROPHIC_CARDIOMYOPATHY_HCM	82	-0.451971	-2.03019	5.40789042814078e-06	7.88413499260524e-05	5.26762029112277e-05	4784	tags=48%	list=21%	signal=38%	MYBPC3/TPM2/RYR2/CACNA2D2/CACNG2/ITGB4/ITGB3/MYH7/ACTB/ITGA10/ITGA1/TNNI3/CACNA1F/CACNG8/ITGB1/TPM1/ACE/CACNA1S/CACNA1D/DES/MYH6/EMD/ITGA3/IGF1/CACNG4/IL6/TNNT2/TGFB1/PRKAG2/SGCA/CACNG1/CACNB2/ITGA4/TGFB3/ITGA8/ITGA11/ITGA7/ITGB7/ITGA5
WP_EBOLA_VIRUS_INFECTION_IN_HOST	WP_EBOLA_VIRUS_INFECTION_IN_HOST	124	-0.38568	-1.87942	5.65557536069704e-06	8.20597053525899e-05	5.48264799377848e-05	2927	tags=34%	list=13%	signal=30%	HLA-E/ITGB1/IRF7/CTSB/NFKB2/VPS18/CLEC4G/CAV3/VPS39/ITGA3/PIK3R3/HLA-DOA/VAV2/HLA-A/RHOC/PIK3CD/TLR4/HLA-DRA/HLA-DRB1/SOCS3/IRF3/ITGA4/HLA-DMB/NPC2/RELB/CD209/HLA-F/HLA-DQA1/HLA-DQB1/CTSL/HLA-B/FLNC/HLA-C/CD300A/HLA-G/HLA-DMA/MERTK/HLA-DOB/ITGA5/ICAM3/ICAM2/GAS6
REACTOME_GLYCOSAMINOGLYCAN_METABOLISM	REACTOME_GLYCOSAMINOGLYCAN_METABOLISM	124	-0.384933	-1.87577	5.73813704900158e-06	8.28630501815536e-05	5.53632180232929e-05	3808	tags=44%	list=17%	signal=37%	PAPSS2/B4GALT2/HS3ST2/HAS2/XYLT2/SLC26A1/GPC6/CHST7/CHST14/HAS1/CHST13/ST3GAL4/B3GALT6/GPC3/HS3ST4/BCAN/B4GALT4/CHSY3/CSPG5/GLB1L/SDC3/BGN/B3GNT4/HS6ST3/IDUA/AGRN/B3GNT7/HYAL2/HEXB/GUSB/VCAN/B4GALT7/ARSB/DCN/CSGALNACT1/HPSE2/B3GAT3/B3GNT3/SDC2/CHST15/HEXA/ACAN/ST3GAL1/LYVE1/HSPG2/GLB1/FMOD/ST3GAL2/B4GALT3/NAGLU/CHPF/CHST11/CHST12/CHPF2/CHST2
PID_FOXO_PATHWAY	PID_FOXO_PATHWAY	48	0.545545998348236	2.14313211608658	6.50632246247894e-06	9.35130402979875e-05	6.24787867052348e-05	5597	tags=56%	list=24%	signal=43%	YWHAQ/KAT2B/CSNK1A1/CREBBP/CSNK1G3/SIRT1/RBL2/SFN/EP300/YWHAB/RALA/MAPK8/SKP2/CHUK/CAT/CSNK1G1/YWHAZ/USP7/XPO1/MAPK9/RAN/IKBKB/FOXO3/YWHAG/FBXO32/CCNB1/CTNNB1
REACTOME_O_GLYCOSYLATION_OF_TSR_DOMAIN_CONTAINING_PROTEINS	REACTOME_O_GLYCOSYLATION_OF_TSR_DOMAIN_CONTAINING_PROTEINS	35	-0.579409	-2.1763	6.62090628437494e-06	9.47131523403307e-05	6.32806165257283e-05	5488	tags=63%	list=24%	signal=48%	ADAMTS5/SBSPON/ADAMTS7/ADAMTS6/ADAMTS14/ADAMTS16/ADAMTSL1/ADAMTS1/ADAMTS8/ADAMTS10/ADAMTSL3/ADAMTS20/POFUT2/ADAMTS15/ADAMTS3/SPON1/ADAMTSL5/ADAMTSL2/ADAMTS2/THBS1/ADAMTS9/CFP
REACTOME_APC_C_CDH1_MEDIATED_DEGRADATION_OF_CDC20_AND_OTHER_APC_C_CDH1_TARGETED_PROTEINS_IN_LATE_MITOSIS_EARLY_G1	REACTOME_APC_C_CDH1_MEDIATED_DEGRADATION_OF_CDC20_AND_OTHER_APC_C_CDH1_TARGETED_PROTEINS_IN_LATE_MITOSIS_EARLY_G1	70	0.490821702583579	2.07543431438068	6.66751682706133e-06	9.4934223233906e-05	6.34283204305785e-05	5769	tags=49%	list=25%	signal=36%	RPS27A/CDC23/UBE2E1/PSMD7/PSMA4/PSMC6/SKP2/ANAPC4/UBE2D1/PSMC2/PSMD5/ANAPC10/PSMC5/PSMD6/PSMC1/ANAPC1/PSMA2/PSMD2/PSMD10/PSMD11/PSMD14/ANAPC7/CDC16/PSMD12/PSMB1/RB1/PSMB7/PSMA3/PSMD1/PSMD4/PSME4/ANAPC11/PSMD9/PSMA1
REACTOME_DNA_DAMAGE_BYPASS	REACTOME_DNA_DAMAGE_BYPASS	45	0.548004595128426	2.12751321039181	6.8953895053771e-06	9.77221015017861e-05	6.5290983125578e-05	5301	tags=53%	list=23%	signal=41%	POLE2/RPS27A/PCNA/CUL4A/RFC5/DTL/USP1/RFC2/SPRTN/REV3L/RPA1/POLE3/RFC3/UBE2B/CUL4B/RFC4/POLD3/RCHY1/REV1/RFC1/POLI/USP10/TRIM25/RBX1
PID_INTEGRIN3_PATHWAY	PID_INTEGRIN3_PATHWAY	41	-0.552086	-2.14356	7.27089977130627e-06	0.00010256681297764	6.85278760122141e-05	4731	tags=59%	list=21%	signal=47%	FN1/LAMB1/COL1A2/ITGB3/LAMA4/L1CAM/TGFBR2/TGFBI/SPHK1/COL4A3/FGB/COL4A4/PLAU/FBN1/IBSP/PLAUR/LAMC1/KDR/THBS1/THY1/PDGFRB/PDGFB/PECAM1/COL4A1
REACTOME_ACTIVATION_OF_MATRIX_METALLOPROTEINASES	REACTOME_ACTIVATION_OF_MATRIX_METALLOPROTEINASES	33	-0.611781	-2.24785	7.38862739018811e-06	0.000103271319531666	6.89985773666046e-05	6002	tags=76%	list=26%	signal=56%	CTRB1/CTSG/TIMP2/CTRB2/SPOCK3/MMP24/MMP15/COL18A1/TPSAB1/CTSK/MMP16/MMP13/MMP1/MMP3/FURIN/KLK2/ELANE/MMP17/MMP11/MMP2/MMP7/MMP25/MMP9/MMP14/TIMP1
REACTOME_SCAVENGING_OF_HEME_FROM_PLASMA	REACTOME_SCAVENGING_OF_HEME_FROM_PLASMA	16	-0.745832	-2.24632	7.38796924444711e-06	0.000103271319531666	6.89985773666046e-05	4633	tags=81%	list=20%	signal=65%	IGHV1-69/HP/HBA1/HPX/HBB/LRP1/APOL1/HPR/CD163/IGKV1-17/IGLV1-44/IGHA1/IGLV6-57
REACTOME_CREATION_OF_C4_AND_C2_ACTIVATORS	REACTOME_CREATION_OF_C4_AND_C2_ACTIVATORS	19	-0.709151	-2.24163	7.5685446479197e-06	0.000104824343373688	7.00361978424722e-05	4934	tags=79%	list=22%	signal=62%	COLEC11/IGHV1-69/MASP1/FCN2/FCN3/C1S/C1R/C1QB/C1QC/C1QA/IGKV1-17/FCN1/IGLV1-44/IGHG1/IGLV6-57
REACTOME_SCAVENGING_BY_CLASS_A_RECEPTORS	REACTOME_SCAVENGING_BY_CLASS_A_RECEPTORS	19	-0.708561	-2.23976	7.5685446479197e-06	0.000104824343373688	7.00361978424722e-05	5190	tags=74%	list=23%	signal=57%	COL3A1/COLEC11/CALR/COL1A2/MSR1/MASP1/SCARA5/MARCO/FTH1/HSP90B1/APOE/COL4A2/COL4A1/FTL
REACTOME_INTERLEUKIN_RECEPTOR_SHC_SIGNALING	REACTOME_INTERLEUKIN_RECEPTOR_SHC_SIGNALING	27	-0.647587	-2.27131	7.6638826251688e-06	0.000105664481261943	7.05975184428505e-05	2914	tags=59%	list=13%	signal=52%	IL2RA/GRB2/CSF2/PIK3R3/PIK3CD/INPPL1/PTPN6/CSF2RA/SHC1/IL2RB/IL5RA/INPP5D/IL3RA/CSF2RB/IL2RG/JAK3
KEGG_B_CELL_RECEPTOR_SIGNALING_PATHWAY	KEGG_B_CELL_RECEPTOR_SIGNALING_PATHWAY	75	-0.449164	-1.99683	7.90369997267719e-06	0.000108480062237601	7.24786901240288e-05	2698	tags=41%	list=12%	signal=37%	GRB2/NFATC3/NFATC4/NFATC1/CD81/PIK3R3/IKBKG/VAV2/CD72/CR2/PIK3CD/PTPN6/RASGRP3/NFKBIE/PRKCB/PIK3AP1/CD22/PIK3CG/IFITM1/BTK/LYN/INPP5D/CARD11/FCGR2B/CD19/PLCG2/LILRB3/VAV1/RAC2/CD79B/CD79A
REACTOME_RHO_GTPASE_CYCLE	REACTOME_RHO_GTPASE_CYCLE	434	0.293394578718678	1.61485539446166	8.16843192842801e-06	0.00011161081652879	7.45704382798195e-05	4113	tags=31%	list=18%	signal=26%	MPP7/PTPN13/TMOD3/DAAM1/SLK/DOCK9/ARHGEF26/ARAP2/ALDH3A2/FNBP1L/ARHGEF28/ARHGEF12/FAM135A/RALGAPA1/PARD6B/NCKAP1/LRRC1/SOWAHC/VAV3/NDUFA5/TWF1/FRS2/PGRMC2/RNF20/FAM83B/MYO6/ARHGAP5/DSP/NHS/DSG1/ITSN2/TEX2/CYFIP1/WDR11/GJA1/RACGAP1/ABCD3/ACBD5/DIAPH2/STAM2/JAG1/CCT6A/KCTD3/ARHGAP35/STK38/CUL3/WASF1/KTN1/ABI1/DST/TJP2/MTMR1/FARP2/RASAL2/OSBPL11/SCRIB/PCDH7/ARL13B/SOS2/SRGAP2/ANLN/KALRN/ARHGAP12/STA…
PID_IL12_2PATHWAY	PID_IL12_2PATHWAY	61	-0.495339	-2.10065	8.2975565178172e-06	0.000112367354265729	7.50759031834314e-05	6100	tags=61%	list=27%	signal=45%	PPP3CB/RELA/IL4/CCR5/EOMES/GADD45B/GZMA/CD3G/NOS2/CD3E/FOS/FASLG/B2M/IL2RA/IL18RAP/NFKB2/CD8A/CD8B/STAT4/SPHK2/STAT5A/CD247/CCL4/GZMB/HLA-A/TYK2/CCL3/HLA-DRA/LCK/RELB/HLX/IL1B/CD3D/SOCS1/IL2RB/CD4/IL2RG
REACTOME_SARS_COV_1_INFECTION	REACTOME_SARS_COV_1_INFECTION	133	0.405091958722646	1.92804552136346	8.28748960217855e-06	0.000112367354265729	7.50759031834314e-05	5498	tags=50%	list=24%	signal=38%	CHMP4C/YWHAQ/RPS25/SUMO1/RCAN3/RPS27A/RPS7/RPS12/CHMP2B/BECN1/PSMC6/KPNA2/SIKE1/SFN/EP300/RPS28/RPS20/RPS24/RPS23/YWHAB/RPS3/RPS16/RPS3A/RPS15A/HNRNPA1/RPSA/PPIG/NPM1/RPS8/PIK3R4/RPS21/RPS18/SFTPD/CHMP4B/GALNT1/RPS27/YWHAZ/RPS4X/NMI/RPS19/PPIA/GSK3B/PIK3C3/ACE2/KPNB1/RPS14/IFIH1/RPS17/TBK1/PYCARD/ZCRB1/RPS10/CHMP3/RB1/RPS6/PDPK1/YWHAG/EEF1A1/TRIM25/SMAD4/RPS29/PPIH/CHMP2A/SP1/ITCH/TRAF6
BIOCARTA_LYM_PATHWAY	BIOCARTA_LYM_PATHWAY	13	-0.78357	-2.18663	8.72303920851479e-06	0.000117606639240463	7.85764221204826e-05	3395	tags=85%	list=15%	signal=72%	VCAM1/CXCL8/ITGB1/CD34/ITGA4/SELL/ICAM1/ITGB2/PECAM1/ITGAL/ICAM2
KEGG_MEDICUS_REFERENCE_DYNEIN_RECRUITMENT_TO_THE_KINETOCHORE	KEGG_MEDICUS_REFERENCE_DYNEIN_RECRUITMENT_TO_THE_KINETOCHORE	30	0.637881256300629	2.25407645415433	8.83505587946535e-06	0.000118592137730092	7.92348623736887e-05	5218	tags=67%	list=23%	signal=52%	DYNLT3/PAFAH1B1/DYNLL1/DYNC2LI1/ACTR10/DCTN4/DYNC1LI1/ZW10/DYNC1I2/ZWILCH/CENPF/DYNC1LI2/DYNC2H1/NDEL1/NDE1/DYNC1H1/SPDL1/DYNLRB2/DCTN6/DCTN2
BIOCARTA_COMP_PATHWAY	BIOCARTA_COMP_PATHWAY	18	-0.722962	-2.23685	9.14347444022864e-06	0.00012219371324288	8.16411799049039e-05	1160	tags=61%	list=5%	signal=58%	MASP1/C8A/C1S/C1R/C1QB/C2/C1QC/C4A/C3/CFB/C1QA
WP_DNA_IRDAMAGE_AND_CELLULAR_RESPONSE_VIA_ATR	WP_DNA_IRDAMAGE_AND_CELLULAR_RESPONSE_VIA_ATR	77	0.476569075959163	2.06747846460805	9.28548244855492e-06	0.000123549628911558	8.25471066674567e-05	5781	tags=49%	list=25%	signal=37%	BRIP1/BRCC3/RMI1/PCNA/PRKDC/MSH2/USP1/PPM1D/CDK1/XPA/RPA1/WRN/CHEK1/TOPBP1/RECQL/PALB2/FANCI/FANCD2/HERC2/HUS1/BARD1/SMC1A/RAD51/MDM2/ATR/CEP164/RBBP8/BRCA1/EXO1/XRCC5/RAD50/MCM2/EEF1E1/UBE2D3/SP1/RAD1/FEN1/MCPH1
WP_TRANSLATION_FACTORS	WP_TRANSLATION_FACTORS	49	0.542417050550899	2.14693411827332	9.40843970140018e-06	0.000124641372913767	8.3276532643057e-05	7347	tags=63%	list=32%	signal=43%	EEF1B2/EIF1AX/EIF3E/PAIP1/EIF3J/EIF3A/EIF4E/EEF2K/EIF3H/EIF4EBP2/EIF2S3/EIF4G3/EIF5B/EIF4A2/EEF1A1/EIF2B1/EEF1G/PABPC1/CLUH/EIF4G1/EIF2S1/EIF2B2/EIF3F/EIF6/EIF3D/EIF2B5/EIF1/EIF2AK2/EIF2B4/EIF4H/ETF1
KEGG_NUCLEOTIDE_EXCISION_REPAIR	KEGG_NUCLEOTIDE_EXCISION_REPAIR	44	0.556135493525507	2.14733	9.52983724983268e-06	0.000125703091343031	8.39858976585846e-05	5860	tags=64%	list=26%	signal=47%	GTF2H5/POLE2/PCNA/CUL4A/RFC5/GTF2H1/RFC2/XPA/RPA1/POLE3/RFC3/ERCC5/CDK7/CETN2/CCNH/CUL4B/RFC4/POLD3/GTF2H3/RFC1/RAD23B/ERCC8/RBX1/LIG1/DDB2/GTF2H2/RPA4/ERCC6
REACTOME_DUAL_INCISION_IN_TC_NER	REACTOME_DUAL_INCISION_IN_TC_NER	63	0.492838245314727	2.04743608591064	1.00813570406341e-05	0.000132404719408672	8.84634506197199e-05	5860	tags=48%	list=26%	signal=36%	GTF2H5/POLE2/RPS27A/PCNA/CUL4A/RFC5/GTF2H1/RFC2/XPA/RPA1/POLE3/POLR2B/RFC3/ERCC5/CDK7/CCNH/CUL4B/USP7/RFC4/POLD3/GTF2H3/POLR2I/RFC1/AQR/ERCC8/RBX1/POLR2G/ZNF830/GTF2H2/ERCC6
KEGG_MEDICUS_REFERENCE_ANTIGEN_PROCESSING_AND_PRESENTATION_BY_MHC_CLASS_II_MOLECULES	KEGG_MEDICUS_REFERENCE_ANTIGEN_PROCESSING_AND_PRESENTATION_BY_MHC_CLASS_II_MOLECULES	12	-0.798932	-2.1835	1.03290841179553e-05	0.000135076048529656	9.02482434340437e-05	4264	tags=92%	list=19%	signal=75%	HLA-DPA1/HLA-DPB1/HLA-DOA/HLA-DRA/HLA-DRB1/CD74/HLA-DMB/HLA-DQA1/HLA-DQB1/HLA-DMA/HLA-DOB
REACTOME_REGULATION_OF_RAS_BY_GAPS	REACTOME_REGULATION_OF_RAS_BY_GAPS	63	0.492386552216464	2.04555958229524	1.0439270936647e-05	0.000135933583521211	9.08211875459974e-05	5769	tags=56%	list=25%	signal=42%	RPS27A/PSMD7/CUL3/PSMA4/PSMC6/RASAL2/KBTBD7/KRAS/SPRED1/RASAL1/RASA1/PSMC2/PSMD5/PSMC5/PSMD6/PSMC1/PSMA2/PSMD2/NRAS/PSMD10/PSMD11/PSMD14/PSMD12/PSMB1/PSMB7/PSMA3/SPRED2/RASA2/PSMD1/RBX1/PSMD4/PSME4/PSMD9/HRAS/PSMA1
REACTOME_FCGR_ACTIVATION	REACTOME_FCGR_ACTIVATION	17	-0.7245	-2.23891	1.06293214397993e-05	0.000137819329476887	9.20811093597841e-05	1961	tags=71%	list=9%	signal=65%	FYN/FGR/CD247/FCGR1A/FCGR3A/FCGR2A/LYN/IGKV1-17/HCK/IGLV1-44/IGHG1/IGLV6-57
WP_VITAMIN_B12_METABOLISM	WP_VITAMIN_B12_METABOLISM	50	-0.518694	-2.10917	1.09549847376595e-05	0.000140860200173778	9.41128036674855e-05	2767	tags=40%	list=12%	signal=35%	HBB/SAA3P/F7/NFKB2/FGB/F2/IL6/CTH/SERPINE1/INSR/CCL5/IL1B/ICAM1/PLAT/SCARB1/APOE/SOD3/SAA1/SHMT2/TCN2
WP_TCELL_RECEPTOR_SIGNALING	WP_TCELL_RECEPTOR_SIGNALING	89	-0.422997	-1.9198	1.09563070039992e-05	0.000140860200173778	9.41128036674855e-05	2774	tags=37%	list=12%	signal=33%	ICOS/GRB2/GRAP2/CD8A/NFATC1/PRKCD/FYN/ITK/IL6/IKBKG/CD247/LAT/PRKCQ/ZAP70/TGFB1/VIM/LCK/SKAP1/SHC1/IL1B/LCP2/TNFRSF9/CD3D/SH2B3/PSTPIP1/CD4/CARD11/IL15RA/PTK2B/WAS/MAP4K1/VAV1/IRF4
WP_IMMUNE_INFILTRATION_IN_PANCREATIC_CANCER	WP_IMMUNE_INFILTRATION_IN_PANCREATIC_CANCER	38	-0.566392	-2.14429	1.20036599536955e-05	0.000153677108734917	0.000102676153695034	5755	tags=63%	list=25%	signal=47%	IL4/IL17C/LGALS9/IL17D/VEGFC/IL17A/IL23A/IL13/CCL2/IL10/IL25/CXCL5/CXCL8/CSF2/IL6/TGFB1/CXCL1/CXCL12/TGFB3/IL17F/CCL5/IL1B/LGALS1/MMP9
REACTOME_CHOLESTEROL_BIOSYNTHESIS	REACTOME_CHOLESTEROL_BIOSYNTHESIS	26	0.65337863276711	2.21392494576279	1.22831802881806e-05	0.000155515918034584	0.000103904715761451	3776	tags=62%	list=17%	signal=51%	SC5D/HMGCR/HMGCS1/ACAT2/MSMO1/FDPS/FDFT1/ARV1/IDI1/HSD17B7/TM7SF2/SQLE/GGPS1/NSDHL/DHCR7/LSS
REACTOME_ELASTIC_FIBRE_FORMATION	REACTOME_ELASTIC_FIBRE_FORMATION	43	-0.547535	-2.13402	1.22254365810155e-05	0.000155515918034584	0.000103904715761451	4977	tags=58%	list=22%	signal=46%	FBLN1/LTBP3/FN1/LOXL4/ITGB3/ELN/MFAP4/LTBP4/FBLN2/FBN3/ITGB1/FURIN/FBN1/TGFB1/LOXL1/FBLN5/EMILIN1/TGFB3/ITGA8/MFAP2/EFEMP2/LOXL3/EMILIN2/ITGA5/LOXL2
WP_NUCLEOTIDE_EXCISION_REPAIR_IN_XERODERMA_PIGMENTOSUM	WP_NUCLEOTIDE_EXCISION_REPAIR_IN_XERODERMA_PIGMENTOSUM	57	0.512651971124151	2.08425202293933	1.23004057257416e-05	0.000155515918034584	0.000103904715761451	5860	tags=54%	list=26%	signal=41%	GTF2H5/POLE2/LIG3/PCNA/CUL4A/RFC5/GTF2H1/RFC2/XPA/RPA1/POLE3/RFC3/CDK7/CETN2/CCNH/HMGN1/CUL4B/USP7/RFC4/POLD3/GTF2H3/SLX4IP/RFC1/BRCA1/RAD23B/ERCC8/RBX1/LIG1/DDB2/GTF2H2/ERCC6
BIOCARTA_LAIR_PATHWAY	BIOCARTA_LAIR_PATHWAY	17	-0.718482	-2.22032	1.3625465969157e-05	0.000169456305338863	0.000113218694669601	3395	tags=65%	list=15%	signal=55%	VCAM1/CXCL8/ITGB1/IL6/ITGA4/ICAM1/ITGB2/SELP/C3/ITGAL/SELPLG
[truncated: 696 more rows]

## Sheet: EGFR_gsea
ID	Description	setSize	enrichmentScore	NES	pvalue	p.adjust	qvalue	rank	leading_edge	core_enrichment
[truncated: 1,209 more rows]

## Sheet: CCL5_gsea
ID	Description	setSize	enrichmentScore	NES	pvalue	p.adjust	qvalue	rank	leading_edge	core_enrichment
[truncated: 871 more rows]
