# Supplementary material for: Exploration Novel Therapeutic Targets for Periodontitis via Stress Granules Biomarkers
Source: Int Dent J. 2026 Jan 22;76(2):109390. doi: 10.1016/j.identj.2025.109390 (PMC12861231; doi:10.1016/j.identj.2025.109390)
Supplement: Supplementary file 5 [file mmc5.zip]

Archive with 1 entries (1 files):
- mmc5.xltx
