# Supplementary material for: Exploration Novel Therapeutic Targets for Periodontitis via Stress Granules Biomarkers
Source: Int Dent J. 2026 Jan 22;76(2):109390. doi: 10.1016/j.identj.2025.109390 (PMC12861231; doi:10.1016/j.identj.2025.109390)
Supplement: Supplementary file 5 [file mmc5.zip › mmc5.xltx]

## Sheet: GO
ONTOLOGY	ID	Description	GeneRatio	BgRatio	pvalue	p.adjust	qvalue	geneID	Count
BP	GO:0032496	response to lipopolysaccharide	25/95	345/18614	3.60365185503282e-22	1.08974432096192e-18	6.16414133097719e-19	XBP1/SELP/PLCG2/BMP6/CXCL1/IL18/IL1B/ALAD/SELE/NOD2/NOS1/P2RX7/CCL5/PPBP/ALPL/ARG1/CXCL8/PF4/FOS/CD36/VCAM1/IL1A/MIR21/IL6/PTGS2	25
BP	GO:0002237	response to molecule of bacterial origin	25/95	366/18614	1.53963379834026e-21	2.32792630309048e-18	1.31679206436996e-18	XBP1/SELP/PLCG2/BMP6/CXCL1/IL18/IL1B/ALAD/SELE/NOD2/NOS1/P2RX7/CCL5/PPBP/ALPL/ARG1/CXCL8/PF4/FOS/CD36/VCAM1/IL1A/MIR21/IL6/PTGS2	25
BP	GO:0006979	response to oxidative stress	24/95	434/18614	1.51435941975671e-18	1.52647429511476e-15	8.63450546352511e-16	PRDX4/NFE2L2/TXN/ALAD/DAPK1/MAPK13/ALOX5/MICB/EGFR/MMP9/ARG1/ERN1/TPM1/MAPT/FOS/UCP2/CD36/MMP2/IL1A/MIR21/IL6/KRT1/MMP3/PTGS2	24
BP	GO:0050900	leukocyte migration	23/95	393/18614	2.49828846607031e-18	1.88870608034915e-15	1.06834704141165e-15	PECAM1/SELP/RAC2/SELL/ITGAL/CXCL1/PIK3CG/IL1B/ALOX5/SELE/NOD2/ITGB2/ICAM1/CCL5/LYST/PPBP/CXCL8/PF4/PLA2G7/MMP2/VCAM1/IL1A/IL6	23
BP	GO:0071216	cellular response to biotic stimulus	18/95	264/18614	1.26399757706336e-15	7.64465734607922e-13	4.32420223732203e-13	XBP1/PLCG2/BMP6/CXCL1/BCL2L11/IL18/IL1B/WFS1/NOD2/CCL5/PPBP/ARG1/CXCL8/PF4/CD36/IL1A/MIR21/IL6	18
BP	GO:0000302	response to reactive oxygen species	16/95	205/18614	6.67488049775137e-15	3.36413977086669e-12	1.90292645769228e-12	NFE2L2/TXN/MAPK13/EGFR/MMP9/ARG1/ERN1/TPM1/MAPT/FOS/UCP2/CD36/MMP2/IL1A/MIR21/IL6	16
BP	GO:0062197	cellular response to chemical stress	19/95	349/18614	1.16492579856929e-14	5.03247944981932e-12	2.84662319199262e-12	AKR1B1/NFE2L2/TXN/DAPK1/MAPK13/ALOX5/EGFR/MMP9/ARG1/ERN1/TPM1/MAPT/FOS/CD36/MMP2/MIR21/IL6/MMP3/PTGS2	19
BP	GO:0071222	cellular response to lipopolysaccharide	16/95	224/18614	2.68980381560244e-14	1.01674584229772e-11	5.75122526362364e-12	XBP1/PLCG2/BMP6/CXCL1/IL18/IL1B/NOD2/CCL5/PPBP/ARG1/CXCL8/PF4/CD36/IL1A/MIR21/IL6	16
BP	GO:0034614	cellular response to reactive oxygen species	14/95	152/18614	3.69799884033665e-14	1.24252761035312e-11	7.02836036906089e-12	NFE2L2/TXN/MAPK13/EGFR/MMP9/ARG1/ERN1/TPM1/MAPT/FOS/CD36/MMP2/MIR21/IL6	14
BP	GO:0071219	cellular response to molecule of bacterial origin	16/95	237/18614	6.49079552657303e-14	1.96281656723568e-11	1.11026765586118e-11	XBP1/PLCG2/BMP6/CXCL1/IL18/IL1B/NOD2/CCL5/PPBP/ARG1/CXCL8/PF4/CD36/IL1A/MIR21/IL6	16
CC	GO:0062023	collagen-containing extracellular matrix	19/95	415/19518	1.14131095986413e-13	2.44240545410923e-11	1.79005613705005e-11	VWF/COL4A1/TGFB3/TGM2/SERPINA1/GDF15/MMP9/ICAM1/TIMP1/FBN1/DST/HSP90B1/PF4/F3/FLG/MMP2/COL17A1/LAMC2/KRT1	19
BP	GO:0034599	cellular response to oxidative stress	17/95	290/18614	1.01157714867675e-13	2.78091754327136e-11	1.5730266666026e-11	NFE2L2/TXN/DAPK1/MAPK13/ALOX5/EGFR/MMP9/ARG1/ERN1/TPM1/MAPT/FOS/CD36/MMP2/MIR21/IL6/MMP3	17
BP	GO:0001666	response to hypoxia	17/95	293/18614	1.19653313055194e-13	3.01526348899089e-11	1.70558450626921e-11	TGFB3/PLAT/CYBA/RORA/NFE2L2/ALAD/NOS1/HYOU1/HSP90B1/FOS/UCP2/MMP2/VCAM1/IL1A/MIR21/EGR1/PTGS2	17
BP	GO:0036293	response to decreased oxygen levels	17/95	306/18614	2.42483151486338e-13	5.64053115457451e-11	3.19056778271497e-11	TGFB3/PLAT/CYBA/RORA/NFE2L2/ALAD/NOS1/HYOU1/HSP90B1/FOS/UCP2/MMP2/VCAM1/IL1A/MIR21/EGR1/PTGS2	17
BP	GO:0007159	leukocyte cell-cell adhesion	19/95	415/18614	2.61417608592381e-13	5.64662034559543e-11	3.19401213505729e-11	PECAM1/XBP1/SELP/RAC2/SELL/ITGAL/IL18/IL1B/ALOX5/SELE/NOD2/ITGB2/ICAM1/CCL5/ARG1/VCAM1/IL1A/MIR21/IL6	19
BP	GO:0050878	regulation of body fluid levels	18/95	361/18614	2.82371867464489e-13	5.6926168480841e-11	3.22003006757751e-11	XBP1/SELP/VWF/PLCG2/AKR1B1/PLAT/CYBA/SERPINA1/PIK3CG/FLI1/NFE2L2/WFS1/XDH/PF4/F3/CD36/IL6/KRT1	18
BP	GO:0042060	wound healing	19/95	439/18614	7.08095560573499e-13	1.33830060948391e-10	7.57010056534168e-11	XBP1/SELP/VWF/PLCG2/TGFB3/PLAT/SERPINA1/PIK3CG/NFE2L2/ALOX5/TIMP1/DST/TPM1/PF4/F3/CD36/IL1A/IL6/KRT1	19
BP	GO:0070482	response to oxygen levels	17/95	333/18614	9.50831425905379e-13	1.69136131290463e-10	9.56718926994576e-11	TGFB3/PLAT/CYBA/RORA/NFE2L2/ALAD/NOS1/HYOU1/HSP90B1/FOS/UCP2/MMP2/VCAM1/IL1A/MIR21/EGR1/PTGS2	17
BP	GO:0072593	reactive oxygen species metabolic process	15/95	237/18614	1.0750965125112e-12	1.80616214101881e-10	1.02165604259105e-10	RAC2/PLCG2/PRDX4/CYBA/NFE2L2/ITGAM/ALOX5/ITGB2/XDH/P2RX7/MAPT/UCP2/CD36/MIR21/MMP3	15
BP	GO:0030595	leukocyte chemotaxis	15/95	241/18614	1.3700425892167e-12	2.07150439489565e-10	1.17174695130376e-10	RAC2/CXCL1/PIK3CG/IL1B/ALOX5/NOD2/ITGB2/CCL5/LYST/PPBP/CXCL8/PF4/PLA2G7/MMP2/IL6	15
BP	GO:0097529	myeloid leukocyte migration	15/95	241/18614	1.3700425892167e-12	2.07150439489565e-10	1.17174695130376e-10	PECAM1/RAC2/CXCL1/PIK3CG/IL1B/NOD2/ITGB2/CCL5/PPBP/CXCL8/PF4/PLA2G7/MMP2/IL1A/IL6	15
BP	GO:1990266	neutrophil migration	12/95	128/18614	2.23083990245895e-12	3.21240945954089e-10	1.81710017117584e-10	PECAM1/RAC2/CXCL1/PIK3CG/IL1B/NOD2/ITGB2/CCL5/PPBP/CXCL8/PF4/IL1A	12
BP	GO:0060326	cell chemotaxis	16/95	312/18614	4.42665482798349e-12	6.0846382726464e-10	3.44177707917377e-10	RAC2/CXCL1/PIK3CG/IL1B/ALOX5/NOD2/ITGB2/CCL5/LYST/PPBP/CXCL8/PF4/PLA2G7/MMP2/VCAM1/IL6	16
BP	GO:0150076	neuroinflammatory response	10/95	76/18614	5.33802115912584e-12	7.01833738486806e-10	3.96992420301121e-10	PLCG2/IL18/IL1B/ITGAM/ITGB2/MMP9/MAPT/IL6/MMP3/PTGS2	10
BP	GO:0070555	response to interleukin-1	12/95	141/18614	7.0976510580804e-12	8.9430403331813e-10	5.0586328813073e-10	CYBA/RORA/IL1B/MAPK13/RPS6KA5/SELE/CCL5/CXCL8/MMP2/MIR21/IL6/EGR1	12
BP	GO:2000377	regulation of reactive oxygen species metabolic process	12/95	150/18614	1.48005452588343e-11	1.7902739545086e-09	1.01266888613077e-09	RAC2/PLCG2/CYBA/NFE2L2/ITGAM/ALOX5/ITGB2/XDH/MAPT/CD36/MIR21/MMP3	12
CC	GO:0031091	platelet alpha granule	10/95	91/19518	2.13428915874148e-11	2.28368939985338e-09	1.67373202448674e-09	PECAM1/SRGN/SELP/VWF/TGFB3/SERPINA1/TIMP1/PPBP/PF4/CD36	10
BP	GO:0097530	granulocyte migration	12/95	156/18614	2.35302608822536e-11	2.73675034261288e-09	1.54804347909563e-09	PECAM1/RAC2/CXCL1/PIK3CG/IL1B/NOD2/ITGB2/CCL5/PPBP/CXCL8/PF4/IL1A	12
BP	GO:0050727	regulation of inflammatory response	17/95	414/18614	3.01866947094443e-11	3.38090980745776e-09	1.91241243285953e-09	PLCG2/RORA/PIK3CG/IL18/IL1B/MAPK13/ALOX5/SELE/NOD2/MMP9/CCL5/PLA2G7/MIR21/IL6/KRT1/MMP3/PTGS2	17
BP	GO:0070141	response to UV-A	6/95	14/18614	4.37524478763656e-11	4.66651867690876e-09	2.6396173941718e-09	EGFR/MMP9/TIMP1/MMP2/MMP3/MMP1	6
BP	GO:0001819	positive regulation of cytokine production	18/95	489/18614	4.47516672058049e-11	4.66651867690876e-09	2.6396173941718e-09	XBP1/PLCG2/CYBA/RORA/PIK3CG/IL18/IL1B/MAPK13/NOD2/P2RX7/PF4/F3/CD36/IL1A/MIR21/IL6/EGR1/PTGS2	18
BP	GO:1901653	cellular response to peptide	16/95	375/18614	6.95263341511658e-11	7.00825448243752e-09	3.96422080686472e-09	XBP1/PLAT/CYBA/BCL2L11/NFE2L2/IL1B/NOD2/PRKCB/GDF15/ICAM1/FBN1/ARG1/FOS/UCP2/CD36/VCAM1	16
BP	GO:0002699	positive regulation of immune effector process	14/95	267/18614	8.05648075861433e-11	7.85896703679023e-09	4.44542656460043e-09	XBP1/RAC2/PLCG2/IL18/IL1B/ITGAM/MICB/NOD2/ITGB2/P2RX7/ARG1/CD36/MIR21/IL6	14
BP	GO:0032755	positive regulation of interleukin-6 production	10/95	100/18614	8.75928267126918e-11	8.27752212434938e-09	4.68218234895145e-09	XBP1/PLCG2/CYBA/IL1B/MAPK13/NOD2/P2RX7/CD36/IL1A/IL6	10
BP	GO:0002697	regulation of immune effector process	16/95	384/18614	9.87268373224718e-11	9.04696836555014e-09	5.1174197974168e-09	XBP1/RAC2/PLCG2/TGFB3/IL18/IL1B/ITGAM/MICB/NOD2/ITGB2/ICAM1/P2RX7/ARG1/CD36/MIR21/IL6	16
BP	GO:0009314	response to radiation	17/95	452/18614	1.1855972294983e-10	1.05448412411848e-08	5.96469194407037e-09	CYBA/TXN/ALAD/MAPK13/EGFR/MMP9/TIMP1/FOS/KRAS/MMP2/VCAM1/IL1A/MIR21/EGR1/MMP3/MMP1/PTGS2	17
BP	GO:0007599	hemostasis	13/95	230/18614	1.58994332696942e-10	1.37371103450158e-08	7.7703997182716e-09	SELP/VWF/PLCG2/PLAT/SERPINA1/PIK3CG/FLI1/NFE2L2/PF4/F3/CD36/IL6/KRT1	13
BP	GO:0030593	neutrophil chemotaxis	10/95	107/18614	1.72688703905004e-10	1.45058511280203e-08	8.20523812414127e-09	RAC2/CXCL1/PIK3CG/IL1B/NOD2/ITGB2/CCL5/PPBP/CXCL8/PF4	10
BP	GO:0071347	cellular response to interleukin-1	10/95	111/18614	2.49119231697055e-10	2.03604474770782e-08	1.15168919347856e-08	RORA/IL1B/MAPK13/RPS6KA5/CCL5/CXCL8/MMP2/MIR21/IL6/EGR1	10
BP	GO:0090322	regulation of superoxide metabolic process	7/95	34/18614	3.4637456351748e-10	2.75641231599174e-08	1.55916527899143e-08	CYBA/NFE2L2/ITGAM/ITGB2/MAPT/CD36/MIR21	7
BP	GO:0061756	leukocyte adhesion to vascular endothelial cell	8/95	57/18614	4.58890190926718e-10	3.55816394195486e-08	2.01267627599438e-08	SELP/SELL/ALOX5/SELE/ITGB2/VCAM1/MIR21/IL6	8
CC	GO:0031983	vesicle lumen	14/95	327/19518	6.26810850299501e-10	4.47125073213644e-08	3.27701111209213e-08	SRGN/VWF/TGFB3/PRDX4/SERPINA1/CXCL1/ALAD/ALOX5/ARSA/EGFR/TIMP1/PPBP/ARG1/PF4	14
BP	GO:1902074	response to salt	15/95	383/18614	9.44750518502168e-10	7.14231391987639e-08	4.04005155938427e-08	PLCG2/TGM2/NFE2L2/IL1B/ALAD/MAPK13/PRKCB/P2RX7/ALPL/HSP90B1/FOS/CD36/IL1A/EGR1/PTGS2	15
BP	GO:0007568	aging	11/95	169/18614	1.00682446037154e-09	7.42594431259399e-08	4.20048715816111e-08	TGFB3/NFE2L2/TIMP1/ALPL/ARG1/FOS/UCP2/KRT16/MMP2/VCAM1/PTGS2	11
MF	GO:0005125	cytokine activity	13/95	235/18369	2.43555495827657e-10	8.03733136231269e-08	6.30680547090565e-08	BMP6/TGFB3/CXCL1/IL18/IL1B/GDF15/TIMP1/CCL5/PPBP/CXCL8/PF4/IL1A/IL6	13
BP	GO:0071621	granulocyte chemotaxis	10/95	131/18614	1.28254334064666e-09	9.18425164144183e-08	5.19507411492028e-08	RAC2/CXCL1/PIK3CG/IL1B/NOD2/ITGB2/CCL5/PPBP/CXCL8/PF4	10
BP	GO:1903039	positive regulation of leukocyte cell-cell adhesion	13/95	273/18614	1.3059617082738e-09	9.18425164144183e-08	5.19507411492028e-08	XBP1/SELP/IL18/IL1B/ALOX5/SELE/NOD2/ITGB2/CCL5/VCAM1/IL1A/MIR21/IL6	13
BP	GO:0071492	cellular response to UV-A	5/95	11/18614	1.4038443714544e-09	9.44927389981177e-08	5.34498401809876e-08	MMP9/TIMP1/MMP2/MMP3/MMP1	5
BP	GO:0150077	regulation of neuroinflammatory response	7/95	41/18614	1.40614194937675e-09	9.44927389981177e-08	5.34498401809876e-08	PLCG2/IL18/IL1B/MMP9/IL6/MMP3/PTGS2	7
BP	GO:0048660	regulation of smooth muscle cell proliferation	11/95	176/18614	1.54900236774351e-09	1.00324916118506e-07	5.67488125496285e-08	TGFB3/CYBA/IL18/MMP9/CCL5/ERN1/TPM1/MMP2/MIR21/IL6/PTGS2	11
BP	GO:0007596	blood coagulation	12/95	224/18614	1.55928275713287e-09	1.00324916118506e-07	5.67488125496285e-08	SELP/VWF/PLCG2/PLAT/SERPINA1/PIK3CG/NFE2L2/PF4/F3/CD36/IL6/KRT1	12
BP	GO:0002443	leukocyte mediated immunity	15/95	401/18614	1.77009562942938e-09	1.11516024654051e-07	6.30790657417267e-08	RAC2/PLCG2/PIK3CG/IL18/IL1B/ITGAM/MICB/NOD2/ITGB2/ICAM1/P2RX7/LYST/ARG1/GZMB/IL6	15
BP	GO:0048661	positive regulation of smooth muscle cell proliferation	9/95	99/18614	1.89408150308813e-09	1.16891887047724e-07	6.61199235771903e-08	CYBA/IL18/MMP9/CCL5/ERN1/MMP2/MIR21/IL6/PTGS2	9
BP	GO:0048659	smooth muscle cell proliferation	11/95	180/18614	1.96481799562163e-09	1.18814884643308e-07	6.7207667622311e-08	TGFB3/CYBA/IL18/MMP9/CCL5/ERN1/TPM1/MMP2/MIR21/IL6/PTGS2	11
BP	GO:0050817	coagulation	12/95	229/18614	2.00382245926213e-09	1.18814884643308e-07	6.7207667622311e-08	SELP/VWF/PLCG2/PLAT/SERPINA1/PIK3CG/NFE2L2/PF4/F3/CD36/IL6/KRT1	12
BP	GO:2001234	negative regulation of apoptotic signaling pathway	12/95	233/18614	2.43848858505998e-09	1.39077933677178e-07	7.86694661046414e-08	XBP1/HERPUD1/NFE2L2/IL1B/WFS1/MMP9/ICAM1/HYOU1/PF4/IL1A/MIR21/PTGS2	12
BP	GO:1904996	positive regulation of leukocyte adhesion to vascular endothelial cell	6/95	25/18614	2.46632618414034e-09	1.39077933677178e-07	7.86694661046414e-08	SELP/ALOX5/SELE/ITGB2/MIR21/IL6	6
BP	GO:2000379	positive regulation of reactive oxygen species metabolic process	8/95	70/18614	2.4835345299496e-09	1.39077933677178e-07	7.86694661046414e-08	PLCG2/CYBA/NFE2L2/ITGAM/ITGB2/XDH/MAPT/CD36	8
BP	GO:0045785	positive regulation of cell adhesion	16/95	482/18614	2.68615664897451e-09	1.47689776481799e-07	8.35407570255231e-08	XBP1/SELP/TGM2/IL18/IL1B/ALOX5/SELE/NOD2/ITGB2/CCL5/TPM1/CD36/VCAM1/IL1A/MIR21/IL6	16
BP	GO:0006909	phagocytosis	12/95	236/18614	2.81841654672962e-09	1.521944935234e-07	8.60888512863842e-08	PECAM1/PLCG2/TGM2/CYBA/ITGAL/IL1B/ITGAM/NOD2/ITGB2/P2RX7/LYST/CD36	12
BP	GO:0022407	regulation of cell-cell adhesion	16/95	491/18614	3.49774186559974e-09	1.85564410553923e-07	1.04964552753455e-07	XBP1/SELP/BMP6/IL18/ABCA12/IL1B/ALOX5/SELE/NOD2/ITGB2/CCL5/ARG1/VCAM1/IL1A/MIR21/IL6	16
BP	GO:0045123	cellular extravasation	8/95	74/18614	3.89946315739019e-09	2.01231481620001e-07	1.13826635210422e-07	PECAM1/SELP/SELL/ITGAL/PIK3CG/SELE/ICAM1/VCAM1	8
BP	GO:0043410	positive regulation of MAPK cascade	16/95	495/18614	3.92614332525795e-09	2.01231481620001e-07	1.13826635210422e-07	PLCG2/TGFB3/PIK3CG/IL1B/NOD2/EGFR/GDF15/ICAM1/XDH/P2RX7/CCL5/ERN1/CD36/IL1A/MIR21/IL6	16
BP	GO:0032963	collagen metabolic process	9/95	108/18614	4.1221447664061e-09	2.0575246580979e-07	1.16383930987506e-07	TGFB3/MMP9/P2RX7/ARG1/MMP2/MIR21/IL6/MMP3/MMP1	9
BP	GO:0043434	response to peptide hormone	15/95	427/18614	4.15057336120571e-09	2.0575246580979e-07	1.16383930987506e-07	XBP1/PLAT/CYBA/NFE2L2/IL1B/PRKCB/GDF15/TIMP1/ALPL/FBN1/ARG1/FOS/UCP2/EGR1/PTGS2	15
BP	GO:0002705	positive regulation of leukocyte mediated immunity	10/95	148/18614	4.2184698677933e-09	2.0575246580979e-07	1.16383930987506e-07	PLCG2/IL18/IL1B/ITGAM/MICB/NOD2/ITGB2/P2RX7/ARG1/IL6	10
BP	GO:0002703	regulation of leukocyte mediated immunity	12/95	246/18614	4.50154950637376e-09	2.1607437630594e-07	1.2222252210288e-07	RAC2/PLCG2/IL18/IL1B/ITGAM/MICB/NOD2/ITGB2/ICAM1/P2RX7/ARG1/IL6	12
BP	GO:0033002	muscle cell proliferation	12/95	249/18614	5.1591110339129e-09	2.43767996352385e-07	1.3788742483731e-07	TGFB3/CYBA/IL18/MMP9/CCL5/ERN1/TPM1/FOS/MMP2/MIR21/IL6/PTGS2	12
CC	GO:0034774	secretory granule lumen	13/95	322/19518	5.4619768168293e-09	2.61222473752897e-07	1.91451788436703e-07	SRGN/VWF/TGFB3/PRDX4/SERPINA1/CXCL1/ALAD/ALOX5/ARSA/TIMP1/PPBP/ARG1/PF4	13
CC	GO:0060205	cytoplasmic vesicle lumen	13/95	325/19518	6.10332882600228e-09	2.61222473752897e-07	1.91451788436703e-07	SRGN/VWF/TGFB3/PRDX4/SERPINA1/CXCL1/ALAD/ALOX5/ARSA/TIMP1/PPBP/ARG1/PF4	13
BP	GO:0061436	establishment of skin barrier	6/95	29/18614	6.50748601683921e-09	3.02748272537258e-07	1.71249632022084e-07	IL18/ABCA12/FLG2/FLG/KRT16/KRT1	6
BP	GO:1903037	regulation of leukocyte cell-cell adhesion	14/95	378/18614	7.35246167546978e-09	3.36876425857888e-07	1.90554230026131e-07	XBP1/SELP/IL18/IL1B/ALOX5/SELE/NOD2/ITGB2/CCL5/ARG1/VCAM1/IL1A/MIR21/IL6	14
BP	GO:1905897	regulation of response to endoplasmic reticulum stress	8/95	82/18614	8.9194750656267e-09	4.02574516394853e-07	2.27716370489291e-07	XBP1/HERPUD1/BCL2L11/NFE2L2/WFS1/ALOX5/HYOU1/ERN1	8
BP	GO:0022409	positive regulation of cell-cell adhesion	13/95	321/18614	9.18976067950099e-09	4.08674063158985e-07	2.31166580560203e-07	XBP1/SELP/IL18/IL1B/ALOX5/SELE/NOD2/ITGB2/CCL5/VCAM1/IL1A/MIR21/IL6	13
BP	GO:0002718	regulation of cytokine production involved in immune response	9/95	119/18614	9.73638248643151e-09	4.26707545492303e-07	2.41367224110621e-07	PLCG2/TGFB3/IL18/IL1B/NOD2/P2RX7/ARG1/CD36/IL6	9
BP	GO:1904645	response to amyloid-beta	7/95	54/18614	1.04959395266635e-08	4.53424587551865e-07	2.56479725275613e-07	BCL2L11/MMP9/ICAM1/CD36/MMP2/VCAM1/MMP3	7
BP	GO:0002367	cytokine production involved in immune response	9/95	121/18614	1.12771746140773e-08	4.80312338492531e-07	2.71688787959608e-07	PLCG2/TGFB3/IL18/IL1B/NOD2/P2RX7/ARG1/CD36/IL6	9
BP	GO:0042098	T cell proliferation	11/95	213/18614	1.14598449752292e-08	4.81313488959626e-07	2.72255088958296e-07	RAC2/PIK3CG/IL18/IL1B/P2RX7/CCL5/ARG1/VCAM1/IL1A/MIR21/IL6	11
BP	GO:0031960	response to corticosteroid	10/95	166/18614	1.27628313859306e-08	5.28695919329509e-07	2.99056971912577e-07	BMP6/PLAT/CYBA/BCL2L11/ALAD/ALPL/ARG1/FOS/IL6/PTGS2	10
BP	GO:1903829	positive regulation of protein localization	15/95	468/18614	1.41893195517185e-08	5.79844626005363e-07	3.2798924995082e-07	PECAM1/RAC2/BMP6/TGFB3/ABCA12/IL1B/ITGAM/PRKCB/EGFR/ITGB2/P2RX7/MAPT/GZMB/IL1A/PTGS2	15
BP	GO:0071214	cellular response to abiotic stimulus	13/95	339/18614	1.75688052256e-08	6.99053513187033e-07	3.95419785202217e-07	AKR1B1/BMP6/CYBA/IL1B/MAPK13/MMP9/TIMP1/MMP2/MIR21/EGR1/MMP3/MMP1/PTGS2	13
BP	GO:0104004	cellular response to environmental stimulus	13/95	339/18614	1.75688052256e-08	6.99053513187033e-07	3.95419785202217e-07	AKR1B1/BMP6/CYBA/IL1B/MAPK13/MMP9/TIMP1/MMP2/MIR21/EGR1/MMP3/MMP1/PTGS2	13
BP	GO:0032635	interleukin-6 production	10/95	178/18614	2.48641336216196e-08	9.63963334253561e-07	5.45266088193413e-07	XBP1/PLCG2/CYBA/IL1B/MAPK13/NOD2/P2RX7/CD36/IL1A/IL6	10
BP	GO:0032675	regulation of interleukin-6 production	10/95	178/18614	2.48641336216196e-08	9.63963334253561e-07	5.45266088193413e-07	XBP1/PLCG2/CYBA/IL1B/MAPK13/NOD2/P2RX7/CD36/IL1A/IL6	10
BP	GO:0009743	response to carbohydrate	11/95	234/18614	3.0254731681054e-08	1.1581051721963e-06	6.55082464779651e-07	XBP1/CYBA/ABCA12/IL1B/MAPK13/PRKCB/ERN1/UCP2/IL1A/EGR1/PTGS2	11
CC	GO:0031093	platelet alpha granule lumen	7/95	67/19518	3.54467261599285e-08	1.26426656637078e-06	9.26589859268306e-07	SRGN/VWF/TGFB3/SERPINA1/TIMP1/PPBP/PF4	7
BP	GO:0002366	leukocyte activation involved in immune response	12/95	296/18614	3.52974686135614e-08	1.33424431359262e-06	7.54715611803123e-07	XBP1/RAC2/PLCG2/ITGAL/RORA/PIK3CG/IL18/ITGAM/ITGB2/ICAM1/MIR21/IL6	12
BP	GO:0034620	cellular response to unfolded protein	8/95	98/18614	3.68440687999442e-08	1.37551190186458e-06	7.78058632877313e-07	XBP1/HERPUD1/BCL2L11/NFE2L2/WFS1/HSPA13/HSPB8/ERN1	8
BP	GO:0002274	myeloid leukocyte activation	11/95	240/18614	3.92211133976501e-08	1.43699742560563e-06	8.12837933935235e-07	RAC2/PLCG2/RORA/PIK3CG/IL18/ITGAM/ITGB2/CCL5/CXCL8/MAPT/IL6	11
BP	GO:0007565	female pregnancy	10/95	187/18614	3.97156376106309e-08	1.43699742560563e-06	8.12837933935235e-07	TGFB3/IL1B/MMP9/TIMP1/ARG1/FOS/UCP2/MMP2/MIR21/PTGS2	10
BP	GO:2001243	negative regulation of intrinsic apoptotic signaling pathway	8/95	99/18614	3.99165951557118e-08	1.43699742560563e-06	8.12837933935235e-07	XBP1/HERPUD1/NFE2L2/WFS1/MMP9/HYOU1/MIR21/PTGS2	8
BP	GO:0002263	cell activation involved in immune response	12/95	300/18614	4.09078437864804e-08	1.45535670129784e-06	8.2322286257623e-07	XBP1/RAC2/PLCG2/ITGAL/RORA/PIK3CG/IL18/ITGAM/ITGB2/ICAM1/MIR21/IL6	12
BP	GO:0002700	regulation of production of molecular mediator of immune response	10/95	189/18614	4.39223009213275e-08	1.54443067425691e-06	8.73607576464592e-07	XBP1/PLCG2/TGFB3/IL18/IL1B/NOD2/P2RX7/ARG1/CD36/IL6	10
BP	GO:0010038	response to metal ion	13/95	367/18614	4.46967718735393e-08	1.5535981396044e-06	8.78793155408364e-07	PLCG2/BMP6/NFE2L2/ALAD/EGFR/MMP9/P2RX7/ARG1/MAPT/FOS/VCAM1/IL1A/PTGS2	13
BP	GO:0051384	response to glucocorticoid	9/95	142/18614	4.56735950873948e-08	1.5695108130032e-06	8.87794162882974e-07	BMP6/PLAT/BCL2L11/ALAD/ALPL/ARG1/FOS/IL6/PTGS2	9
BP	GO:0071478	cellular response to radiation	10/95	191/18614	4.85174341250079e-08	1.64850248083173e-06	9.32475818487734e-07	CYBA/MAPK13/MMP9/TIMP1/MMP2/MIR21/EGR1/MMP3/MMP1/PTGS2	10
BP	GO:1904994	regulation of leukocyte adhesion to vascular endothelial cell	6/95	40/18614	5.02627413280488e-08	1.68882810862244e-06	9.55286019392741e-07	SELP/ALOX5/SELE/ITGB2/MIR21/IL6	6
BP	GO:0031349	positive regulation of defense response	14/95	441/18614	5.08385752645936e-08	1.6894049626388e-06	9.55612317003639e-07	PLCG2/CYBA/PIK3CG/IL18/IL1B/MAPK13/NOD2/CCL5/ARG1/CD36/PLA2G7/MIR21/IL6/PTGS2	14
BP	GO:0002687	positive regulation of leukocyte migration	9/95	147/18614	6.16264171647305e-08	2.02563353811027e-06	1.14580009030534e-06	SELP/RAC2/SELE/ICAM1/CCL5/CXCL8/PLA2G7/IL1A/IL6	9
BP	GO:2001233	regulation of apoptotic signaling pathway	13/95	381/18614	6.91718669060088e-08	2.24920134971796e-06	1.27226127586038e-06	XBP1/HERPUD1/BCL2L11/NFE2L2/IL1B/WFS1/MMP9/ICAM1/HYOU1/PF4/IL1A/MIR21/PTGS2	13
BP	GO:0050729	positive regulation of inflammatory response	9/95	154/18614	9.20324251274481e-08	2.96070269771705e-06	1.67472218177047e-06	PLCG2/PIK3CG/IL18/IL1B/MAPK13/PLA2G7/MIR21/IL6/PTGS2	9
BP	GO:0006801	superoxide metabolic process	7/95	74/18614	9.81734730861961e-08	3.1250166590806e-06	1.76766641290935e-06	CYBA/NFE2L2/ITGAM/ITGB2/MAPT/CD36/MIR21	7
BP	GO:0044703	multi-organism reproductive process	10/95	207/18614	1.03383279076232e-07	3.25657329090132e-06	1.84208145283857e-06	TGFB3/IL1B/MMP9/TIMP1/ARG1/FOS/UCP2/MMP2/MIR21/PTGS2	10
BP	GO:1901214	regulation of neuron death	12/95	327/18614	1.04781191579538e-07	3.26658065295385e-06	1.84774211955236e-06	TGFB3/BCL2L11/WFS1/ITGAM/ENO2/ITGB2/HYOU1/CCL5/MAPT/FOS/KRAS/EGR1	12
BP	GO:0002526	acute inflammatory response	8/95	114/18614	1.20548370043453e-07	3.71977827562655e-06	2.10409346209035e-06	SERPINA1/PIK3CG/IL1B/F3/VCAM1/IL1A/IL6/PTGS2	8
BP	GO:0043491	protein kinase B signaling	10/95	215/18614	1.47318807033942e-07	4.49991992394585e-06	2.54538077012393e-06	PIK3CG/IL18/IL1B/TXN/EGFR/GDF15/XDH/CCL5/F3/MIR21	10
BP	GO:0044706	multi-multicellular organism process	10/95	216/18614	1.53827054172233e-07	4.65173011816831e-06	2.63125224241977e-06	TGFB3/IL1B/MMP9/TIMP1/ARG1/FOS/UCP2/MMP2/MIR21/PTGS2	10
BP	GO:0050708	regulation of protein secretion	11/95	275/18614	1.56154047218702e-07	4.67207072275276e-06	2.64275791021764e-06	BMP6/TGFB3/ABCA12/IL1B/ALOX5/PRKCB/P2RX7/CCL5/UCP2/IL1A/IL6	11
BP	GO:0035967	cellular response to topologically incorrect protein	8/95	118/18614	1.57589687076978e-07	4.67207072275276e-06	2.64275791021764e-06	XBP1/HERPUD1/BCL2L11/NFE2L2/WFS1/HSPA13/HSPB8/ERN1	8
BP	GO:0002720	positive regulation of cytokine production involved in immune response	7/95	80/18614	1.69048496540664e-07	4.96313255863075e-06	2.80739710657719e-06	PLCG2/IL18/IL1B/NOD2/P2RX7/CD36/IL6	7
BP	GO:0045765	regulation of angiogenesis	12/95	349/18614	2.11614440307413e-07	6.15309680278479e-06	3.48050066295088e-06	XBP1/NFE2L2/IL1B/ALOX5/PRKCB/CXCL8/PF4/F3/IL1A/MIR21/IL6/KRT1	12
BP	GO:0002685	regulation of leukocyte migration	10/95	227/18614	2.43969050002243e-07	7.02630864006461e-06	3.97443314539995e-06	SELP/RAC2/SELE/NOD2/ICAM1/CCL5/CXCL8/PLA2G7/IL1A/IL6	10
BP	GO:2001242	regulation of intrinsic apoptotic signaling pathway	9/95	173/18614	2.48772226705846e-07	7.09704918451394e-06	4.01444755111221e-06	XBP1/HERPUD1/BCL2L11/NFE2L2/WFS1/MMP9/HYOU1/MIR21/PTGS2	9
BP	GO:0007157	heterophilic cell-cell adhesion via plasma membrane cell adhesion molecules	6/95	52/18614	2.53787022783376e-07	7.11411128979816e-06	4.02409873500488e-06	SELP/SELL/ITGAL/SELE/ICAM1/VCAM1	6
BP	GO:1901342	regulation of vasculature development	12/95	355/18614	2.54075403207077e-07	7.11411128979816e-06	4.02409873500488e-06	XBP1/NFE2L2/IL1B/ALOX5/PRKCB/CXCL8/PF4/F3/IL1A/MIR21/IL6/KRT1	12
BP	GO:0042542	response to hydrogen peroxide	8/95	129/18614	3.13666230247518e-07	8.70207963549077e-06	4.92233340562256e-06	NFE2L2/TXN/MAPK13/ARG1/ERN1/MMP2/MIR21/IL6	8
BP	GO:0010575	positive regulation of vascular endothelial growth factor production	5/95	29/18614	3.35576422189034e-07	9.22530091545127e-06	5.2182936464802e-06	RORA/IL1B/IL1A/IL6/PTGS2	5
CC	GO:0005788	endoplasmic reticulum lumen	11/95	312/19518	3.45829170922722e-07	1.05724917967804e-05	7.74865360413317e-06	COL4A1/SERPINA1/WFS1/ARSA/HYOU1/TIMP1/FBN1/HSP90B1/COL17A1/IL6/PTGS2	11
BP	GO:0042129	regulation of T cell proliferation	9/95	183/18614	4.00342656618427e-07	1.0828930461914e-05	6.12538707902056e-06	RAC2/IL18/IL1B/CCL5/ARG1/VCAM1/IL1A/MIR21/IL6	9
BP	GO:0070498	interleukin-1-mediated signaling pathway	5/95	30/18614	4.01071498589408e-07	1.0828930461914e-05	6.12538707902056e-06	IL1B/RPS6KA5/MIR21/IL6/EGR1	5
BP	GO:0002702	positive regulation of production of molecular mediator of immune response	8/95	134/18614	4.1996076440446e-07	1.12385960314963e-05	6.35711450542382e-06	XBP1/PLCG2/IL18/IL1B/NOD2/P2RX7/CD36/IL6	8
BP	GO:0070997	neuron death	12/95	373/18614	4.3071569266421e-07	1.14253004790927e-05	6.46272392040019e-06	TGFB3/BCL2L11/WFS1/ITGAM/ENO2/ITGB2/HYOU1/CCL5/MAPT/FOS/KRAS/EGR1	12
BP	GO:0009636	response to toxic substance	10/95	242/18614	4.40078919115422e-07	1.15534057162838e-05	6.5351866781402e-06	PRDX4/NFE2L2/TXN/ALAD/CCL5/ARG1/FOS/CD36/MIR21/PTGS2	10
BP	GO:0007566	embryo implantation	6/95	57/18614	4.43186198111415e-07	1.15534057162838e-05	6.5351866781402e-06	IL1B/MMP9/TIMP1/MMP2/MIR21/PTGS2	6
BP	GO:0046651	lymphocyte proliferation	11/95	306/18614	4.53660187294547e-07	1.17253709946898e-05	6.63245887857525e-06	RAC2/PIK3CG/IL18/IL1B/P2RX7/CCL5/ARG1/VCAM1/IL1A/MIR21/IL6	11
BP	GO:0034644	cellular response to UV	7/95	93/18614	4.77721643029401e-07	1.21397499875707e-05	6.86685245398298e-06	MAPK13/MMP9/TIMP1/MMP2/MMP3/MMP1/PTGS2	7
BP	GO:0070301	cellular response to hydrogen peroxide	7/95	93/18614	4.77721643029401e-07	1.21397499875707e-05	6.86685245398298e-06	NFE2L2/TXN/MAPK13/ARG1/ERN1/MIR21/IL6	7
BP	GO:0071375	cellular response to peptide hormone stimulus	11/95	308/18614	4.83894089615156e-07	1.21941310583019e-05	6.89761311951429e-06	XBP1/PLAT/CYBA/NFE2L2/IL1B/PRKCB/GDF15/FBN1/ARG1/FOS/UCP2	11
BP	GO:0051222	positive regulation of protein transport	11/95	309/18614	4.99668364770628e-07	1.24875796286478e-05	7.06360237279052e-06	RAC2/BMP6/TGFB3/IL1B/ITGAM/PRKCB/ITGB2/P2RX7/GZMB/IL1A/PTGS2	11
BP	GO:0071692	protein localization to extracellular region	12/95	382/18614	5.54663964473877e-07	1.36621180005802e-05	7.72798028089069e-06	BMP6/TGFB3/ABCA12/IL1B/ALOX5/PRKCB/P2RX7/CCL5/FBN1/UCP2/IL1A/IL6	12
BP	GO:0001909	leukocyte mediated cytotoxicity	8/95	139/18614	5.55701228198202e-07	1.36621180005802e-05	7.72798028089069e-06	IL18/ITGAM/MICB/ICAM1/P2RX7/LYST/ARG1/GZMB	8
BP	GO:1902235	regulation of endoplasmic reticulum stress-induced intrinsic apoptotic signaling pathway	5/95	32/18614	5.62205349110126e-07	1.37105562557179e-05	7.75537939137483e-06	XBP1/HERPUD1/BCL2L11/WFS1/HYOU1	5
BP	GO:0032943	mononuclear cell proliferation	11/95	313/18614	5.6740612471928e-07	1.37266889692088e-05	7.76450486457962e-06	RAC2/PIK3CG/IL18/IL1B/P2RX7/CCL5/ARG1/VCAM1/IL1A/MIR21/IL6	11
BP	GO:0042742	defense response to bacterium	11/95	314/18614	5.85558425387331e-07	1.40534022092959e-05	7.94931028616886e-06	SELP/CYBA/IL18/IL1B/NOD2/P2RX7/LYST/PPBP/GNLY/CD36/IL6	11
BP	GO:0006959	humoral immune response	10/95	250/18614	5.92829815897861e-07	1.41158847501979e-05	7.98465355021985e-06	CXCL1/IL1B/ALOX5/NOD2/PPBP/CXCL8/GNLY/PF4/IL6/KRT1	10
MF	GO:0005178	integrin binding	9/95	151/18369	8.68451270877075e-08	1.43294459694717e-05	1.12441585597769e-05	VWF/ITGAL/IL1B/ITGAM/ITGB2/ICAM1/FBN1/DST/VCAM1	9
BP	GO:0002709	regulation of T cell mediated immunity	7/95	97/18614	6.37153869160413e-07	1.50527601589148e-05	8.51459734692164e-06	IL18/IL1B/MICB/NOD2/P2RX7/ARG1/IL6	7
BP	GO:0006986	response to unfolded protein	8/95	142/18614	6.53920312348679e-07	1.5329108717383e-05	8.67091397443169e-06	XBP1/HERPUD1/BCL2L11/NFE2L2/WFS1/HSPA13/HSPB8/ERN1	8
BP	GO:0050730	regulation of peptidyl-tyrosine phosphorylation	10/95	255/18614	7.1029922389591e-07	1.65226527158556e-05	9.34604241968303e-06	PECAM1/PLCG2/BMP6/IL18/NOD2/EGFR/ITGB2/CCL5/CD36/IL6	10
BP	GO:0001906	cell killing	9/95	197/18614	7.43813364592522e-07	1.71701649963953e-05	9.71230789443831e-06	IL18/ITGAM/MICB/ICAM1/P2RX7/LYST/ARG1/GNLY/GZMB	9
BP	GO:0050867	positive regulation of cell activation	12/95	394/18614	7.68895292164967e-07	1.7521087981974e-05	9.91080756429535e-06	XBP1/SELP/IL18/IL1B/ITGAM/NOD2/ITGB2/CCL5/VCAM1/IL1A/MIR21/IL6	12
BP	GO:0034405	response to fluid shear stress	5/95	34/18614	7.70603406614595e-07	1.7521087981974e-05	9.91080756429535e-06	TGFB3/NFE2L2/P2RX7/MMP2/PTGS2	5
BP	GO:0070059	intrinsic apoptotic signaling pathway in response to endoplasmic reticulum stress	6/95	63/18614	8.0965483433378e-07	1.82716135748161e-05	1.0335342543538e-05	XBP1/HERPUD1/BCL2L11/WFS1/HYOU1/ERN1	6
BP	GO:0034976	response to endoplasmic reticulum stress	10/95	259/18614	8.18465415018847e-07	1.82732591884261e-05	1.03362733852661e-05	XBP1/HERPUD1/BCL2L11/NFE2L2/WFS1/ALOX5/HYOU1/CXCL8/ERN1/HSP90B1	10
BP	GO:1904951	positive regulation of establishment of protein localization	11/95	325/18614	8.21813243923926e-07	1.82732591884261e-05	1.03362733852661e-05	RAC2/BMP6/TGFB3/IL1B/ITGAM/PRKCB/ITGB2/P2RX7/GZMB/IL1A/PTGS2	11
BP	GO:0055074	calcium ion homeostasis	11/95	327/18614	8.72807810493676e-07	1.9265480430167e-05	1.08975235655184e-05	PLCG2/TGM2/CYBA/HERPUD1/WFS1/NOS1/PRKCB/P2RX7/CCL5/ALPL/HSP90B1	11
BP	GO:1905898	positive regulation of response to endoplasmic reticulum stress	5/95	35/18614	8.95421396956758e-07	1.9568904787152e-05	1.10691556248684e-05	XBP1/HERPUD1/BCL2L11/NFE2L2/ERN1	5
BP	GO:0031667	response to nutrient levels	13/95	477/18614	8.99496615547002e-07	1.9568904787152e-05	1.10691556248684e-05	XBP1/CYBA/NFE2L2/ALAD/NOD2/GDF15/ALPL/ARG1/FOS/UCP2/VCAM1/IL1A/PTGS2	13
BP	GO:0031663	lipopolysaccharide-mediated signaling pathway	6/95	65/18614	9.76233020669492e-07	2.1086633246461e-05	1.19276590871272e-05	PLCG2/BMP6/IL18/IL1B/CCL5/CD36	6
BP	GO:1902075	cellular response to salt	9/95	204/18614	9.9554429557268e-07	2.13512478710056e-05	1.20773384121359e-05	PLCG2/TGM2/MAPK13/PRKCB/P2RX7/HSP90B1/FOS/EGR1/PTGS2	9
BP	GO:0032760	positive regulation of tumor necrosis factor production	7/95	105/18614	1.09213227594508e-06	2.30951608563492e-05	1.30637832050847e-05	PLCG2/CYBA/NOD2/PF4/CD36/IL1A/IL6	7
BP	GO:0042102	positive regulation of T cell proliferation	7/95	105/18614	1.09213227594508e-06	2.30951608563492e-05	1.30637832050847e-05	IL18/IL1B/CCL5/VCAM1/IL1A/MIR21/IL6	7
BP	GO:0010934	macrophage cytokine production	5/95	37/18614	1.19266895206409e-06	2.48733166278746e-05	1.40695974381427e-05	PLCG2/TGFB3/NOD2/P2RX7/CD36	5
BP	GO:0010935	regulation of macrophage cytokine production	5/95	37/18614	1.19266895206409e-06	2.48733166278746e-05	1.40695974381427e-05	PLCG2/TGFB3/NOD2/P2RX7/CD36	5
BP	GO:0009411	response to UV	8/95	154/18614	1.20950182721641e-06	2.50515994897426e-05	1.41704431811583e-05	MAPK13/EGFR/MMP9/TIMP1/MMP2/MMP3/MMP1/PTGS2	8
BP	GO:0048545	response to steroid hormone	11/95	339/18614	1.24164093630717e-06	2.55423278326045e-05	1.4448023784455e-05	BMP6/TGFB3/PLAT/CYBA/BCL2L11/ALAD/ALPL/ARG1/FOS/IL6/PTGS2	11
BP	GO:0019221	cytokine-mediated signaling pathway	13/95	492/18614	1.27045875236712e-06	2.59585626159336e-05	1.46834670881691e-05	CXCL1/IL18/IL1B/RPS6KA5/CCL5/PPBP/ARG1/CXCL8/PF4/IL1A/MIR21/IL6/EGR1	13
BP	GO:0007584	response to nutrient	8/95	156/18614	1.33312196652344e-06	2.70561129313215e-05	1.53042966838615e-05	XBP1/ALAD/NOD2/ALPL/ARG1/VCAM1/IL1A/PTGS2	8
BP	GO:1903557	positive regulation of tumor necrosis factor superfamily cytokine production	7/95	109/18614	1.40627384606499e-06	2.83504807366702e-05	1.60364561393376e-05	PLCG2/CYBA/NOD2/PF4/CD36/IL1A/IL6	7
MF	GO:0048018	receptor ligand activity	14/95	497/18369	2.58185122156123e-07	2.84003634371736e-05	2.22854526492654e-05	BMP6/TGFB3/CXCL1/IL18/IL1B/GDF15/TIMP1/CCL5/PPBP/FBN1/CXCL8/PF4/IL1A/IL6	14
CC	GO:0009897	external side of plasma membrane	12/95	426/19518	1.06679712746562e-06	2.85368231597054e-05	2.09148384200497e-05	SELP/SELL/ITGAL/ITGAM/MICB/SELE/ITGB2/P2RX7/CD207/F3/CD36/VCAM1	12
BP	GO:0014823	response to activity	6/95	70/18614	1.51822795151269e-06	3.04047769892344e-05	1.71984693008583e-05	BMP6/CYBA/ALAD/FOS/MMP2/IL6	6
BP	GO:0051235	maintenance of location	11/95	347/18614	1.55808006873502e-06	3.09975929464126e-05	1.75337957873574e-05	SRGN/PLCG2/CYBA/IL1B/TXN/NOS1/P2RX7/FBN1/HSP90B1/CD36/IL6	11
BP	GO:0070661	leukocyte proliferation	11/95	348/18614	1.60223969123131e-06	3.16677962502188e-05	1.79128964447945e-05	RAC2/PIK3CG/IL18/IL1B/P2RX7/CCL5/ARG1/VCAM1/IL1A/MIR21/IL6	11
BP	GO:0032310	prostaglandin secretion	4/95	18/18614	1.8442171500993e-06	3.57494401403864e-05	2.02216792774046e-05	IL1B/P2RX7/IL1A/PTGS2	4
BP	GO:0090594	inflammatory response to wounding	4/95	18/18614	1.8442171500993e-06	3.57494401403864e-05	2.02216792774046e-05	ALOX5/TIMP1/IL1A/MIR21	4
BP	GO:0150078	positive regulation of neuroinflammatory response	4/95	18/18614	1.8442171500993e-06	3.57494401403864e-05	2.02216792774046e-05	PLCG2/IL18/IL1B/IL6	4
BP	GO:0033674	positive regulation of kinase activity	12/95	430/18614	1.91710721999077e-06	3.69256830143445e-05	2.08870213374791e-05	PIK3CG/IL18/IL1B/TXN/NOD2/EGFR/P2RX7/CCL5/ERN1/MAPT/MIR21/EGR1	12
BP	GO:0035966	response to topologically incorrect protein	8/95	164/18614	1.94130953579454e-06	3.71551901028019e-05	2.101684207639e-05	XBP1/HERPUD1/BCL2L11/NFE2L2/WFS1/HSPA13/HSPB8/ERN1	8
BP	GO:0030856	regulation of epithelial cell differentiation	8/95	166/18614	2.1257715351565e-06	4.01770820144579e-05	2.27261759515087e-05	BMP6/ABCA12/IL1B/MMP9/XDH/KRAS/IL1A/MIR21	8
BP	GO:0070665	positive regulation of leukocyte proliferation	8/95	166/18614	2.1257715351565e-06	4.01770820144579e-05	2.27261759515087e-05	RAC2/IL18/IL1B/CCL5/VCAM1/IL1A/MIR21/IL6	8
BP	GO:0042119	neutrophil activation	5/95	42/18614	2.28111993237099e-06	4.26406997609779e-05	2.41197219129731e-05	IL18/ITGAM/ITGB2/CCL5/CXCL8	5
BP	GO:0030968	endoplasmic reticulum unfolded protein response	6/95	75/18614	2.28432320148096e-06	4.26406997609779e-05	2.41197219129731e-05	XBP1/HERPUD1/BCL2L11/NFE2L2/WFS1/ERN1	6
BP	GO:0032930	positive regulation of superoxide anion generation	4/95	19/18614	2.3268855703929e-06	4.29054997857812e-05	2.4269506109682e-05	CYBA/ITGAM/ITGB2/MAPT	4
BP	GO:0035743	CD4-positive	alpha-beta T cell cytokine production	4/95	19/18614	2.3268855703929e-06	4.29054997857812e-05	2.4269506109682e-05	IL18/IL1B/ARG1/IL6	4
BP	GO:0051897	positive regulation of protein kinase B signaling	7/95	118/18614	2.39730690387202e-06	4.39360974382362e-05	2.48524639157386e-05	PIK3CG/IL18/TXN/EGFR/GDF15/F3/MIR21	7
BP	GO:0019932	second-messenger-mediated signaling	10/95	292/18614	2.41399524683059e-06	4.3975431484432e-05	2.48747132282797e-05	SELP/PLCG2/SELE/NOS1/EGFR/P2RX7/CXCL8/MAPT/CD36/VCAM1	10
BP	GO:0009410	response to xenobiotic stimulus	12/95	440/18614	2.43170069369597e-06	4.40327119624946e-05	2.49071139442543e-05	CYBA/RORA/NFE2L2/IL1B/ALAD/ENO2/NOS1/P2RX7/ARG1/FOS/MMP2/PTGS2	12
BP	GO:1903036	positive regulation of response to wounding	6/95	76/18614	2.46998398325411e-06	4.44597116985739e-05	2.51486464460396e-05	XBP1/PLAT/NFE2L2/F3/CD36/MIR21	6
BP	GO:1903034	regulation of response to wounding	8/95	170/18614	2.53976320994182e-06	4.5445230454817e-05	2.57061053637836e-05	XBP1/PLAT/NFE2L2/ALOX5/F3/CD36/MIR21/KRT1	8
BP	GO:0045860	positive regulation of protein kinase activity	11/95	366/18614	2.60902265948317e-06	4.64099089545712e-05	2.62517759855118e-05	PIK3CG/IL18/IL1B/TXN/NOD2/EGFR/P2RX7/CCL5/ERN1/MIR21/EGR1	11
BP	GO:0043200	response to amino acid	7/95	120/18614	2.68263880115444e-06	4.74403493256786e-05	2.68346448253368e-05	XBP1/COL4A1/CYBA/ALAD/EGFR/ARG1/MMP2	7
BP	GO:0071241	cellular response to inorganic substance	9/95	231/18614	2.78087777169732e-06	4.88917115210041e-05	2.76556081946643e-05	PLCG2/BMP6/NFE2L2/ALAD/EGFR/MMP9/FOS/MMP3/PTGS2	9
BP	GO:0098773	skin epidermis development	7/95	121/18614	2.83560805503896e-06	4.95657731701607e-05	2.80368913260621e-05	IL18/ABCA12/EGFR/FLG2/FLG/KRT16/KRT1	7
BP	GO:1903573	negative regulation of response to endoplasmic reticulum stress	5/95	44/18614	2.88883509211795e-06	4.97800116067022e-05	2.81580753484026e-05	XBP1/HERPUD1/WFS1/ALOX5/HYOU1	5
BP	GO:0018108	peptidyl-tyrosine phosphorylation	11/95	370/18614	2.89651470356458e-06	4.97800116067022e-05	2.81580753484026e-05	PECAM1/PLCG2/BMP6/IL18/RPS6KA5/NOD2/EGFR/ITGB2/CCL5/CD36/IL6	11
BP	GO:1902236	negative regulation of endoplasmic reticulum stress-induced intrinsic apoptotic signaling pathway	4/95	20/18614	2.89724935277103e-06	4.97800116067022e-05	2.81580753484026e-05	XBP1/HERPUD1/WFS1/HYOU1	4
BP	GO:0018212	peptidyl-tyrosine modification	11/95	372/18614	3.05041235533361e-06	5.21155195623099e-05	2.94791559763135e-05	PECAM1/PLCG2/BMP6/IL18/RPS6KA5/NOD2/EGFR/ITGB2/CCL5/CD36/IL6	11
BP	GO:0009306	protein secretion	11/95	373/18614	3.13001639756943e-06	5.28692350058453e-05	2.9905495295356e-05	BMP6/TGFB3/ABCA12/IL1B/ALOX5/PRKCB/P2RX7/CCL5/UCP2/IL1A/IL6	11
BP	GO:0002824	positive regulation of adaptive immune response based on somatic recombination of immune receptors built from immunoglobulin superfamily domains	7/95	123/18614	3.16346047178681e-06	5.28692350058453e-05	2.9905495295356e-05	IL18/IL1B/MICB/NOD2/P2RX7/MIR21/IL6	7
BP	GO:0022612	gland morphogenesis	7/95	123/18614	3.16346047178681e-06	5.28692350058453e-05	2.9905495295356e-05	XBP1/TGFB3/TGM2/EGFR/ARG1/MMP2/IL6	7
BP	GO:0097193	intrinsic apoptotic signaling pathway	10/95	301/18614	3.16446148679167e-06	5.28692350058453e-05	2.9905495295356e-05	XBP1/HERPUD1/BCL2L11/NFE2L2/WFS1/MMP9/HYOU1/ERN1/MIR21/PTGS2	10
BP	GO:0035592	establishment of protein localization to extracellular region	11/95	374/18614	3.21143671260892e-06	5.33592561479636e-05	3.01826758703846e-05	BMP6/TGFB3/ABCA12/IL1B/ALOX5/PRKCB/P2RX7/CCL5/UCP2/IL1A/IL6	11
BP	GO:0006874	intracellular calcium ion homeostasis	10/95	303/18614	3.35639108053553e-06	5.54629870357346e-05	3.13726517450114e-05	PLCG2/TGM2/CYBA/HERPUD1/WFS1/NOS1/PRKCB/P2RX7/CCL5/HSP90B1	10
BP	GO:0002696	positive regulation of leukocyte activation	11/95	377/18614	3.46695095801578e-06	5.66705929569714e-05	3.20557343202028e-05	XBP1/IL18/IL1B/ITGAM/NOD2/ITGB2/CCL5/VCAM1/IL1A/MIR21/IL6	11
BP	GO:0050863	regulation of T cell activation	11/95	377/18614	3.46695095801578e-06	5.66705929569714e-05	3.20557343202028e-05	XBP1/RAC2/IL18/IL1B/NOD2/CCL5/ARG1/VCAM1/IL1A/MIR21/IL6	11
BP	GO:0002456	T cell mediated immunity	7/95	125/18614	3.52235823822304e-06	5.72667274859488e-05	3.23929379576256e-05	IL18/IL1B/MICB/NOD2/P2RX7/ARG1/IL6	7
BP	GO:0050670	regulation of lymphocyte proliferation	9/95	239/18614	3.67353380799763e-06	5.94051670341435e-05	3.36025467942367e-05	RAC2/IL18/IL1B/CCL5/ARG1/VCAM1/IL1A/MIR21/IL6	9
BP	GO:0001659	temperature homeostasis	8/95	179/18614	3.72795136106593e-06	5.99644942333158e-05	3.39189303568429e-05	IL18/IL1B/ALPL/UCP2/CD36/IL1A/EGR1/PTGS2	8
BP	GO:0061844	antimicrobial humoral immune response mediated by antimicrobial peptide	6/95	82/18614	3.86013967379828e-06	6.17622347807724e-05	3.4935822723042e-05	CXCL1/NOD2/PPBP/CXCL8/GNLY/PF4	6
BP	GO:0071482	cellular response to light stimulus	7/95	127/18614	3.91459690886143e-06	6.23039002757735e-05	3.52422159385032e-05	MAPK13/MMP9/TIMP1/MMP2/MMP3/MMP1/PTGS2	7
BP	GO:0140353	lipid export from cell	5/95	47/18614	4.03135782790317e-06	6.37550312602683e-05	3.60630485233695e-05	BMP6/IL1B/P2RX7/IL1A/PTGS2	5
BP	GO:0050731	positive regulation of peptidyl-tyrosine phosphorylation	8/95	181/18614	4.04793849271545e-06	6.37550312602683e-05	3.60630485233695e-05	PECAM1/PLCG2/BMP6/IL18/NOD2/CCL5/CD36/IL6	8
BP	GO:0002831	regulation of response to biotic stimulus	12/95	463/18614	4.10322278891651e-06	6.42909104335934e-05	3.6366168704605e-05	PLCG2/BMP6/CYBA/NFE2L2/IL1B/DAPK1/MICB/NOD2/CCL5/ARG1/CD36/MIR21	12
BP	GO:0032944	regulation of mononuclear cell proliferation	9/95	243/18614	4.20548300039593e-06	6.55535082123572e-05	3.70803574370233e-05	RAC2/IL18/IL1B/CCL5/ARG1/VCAM1/IL1A/MIR21/IL6	9
BP	GO:0032928	regulation of superoxide anion generation	4/95	22/18614	4.34018973613643e-06	6.66599127580346e-05	3.77061954301748e-05	CYBA/ITGAM/ITGB2/MAPT	4
BP	GO:0002821	positive regulation of adaptive immune response	7/95	129/18614	4.34259352292752e-06	6.66599127580346e-05	3.77061954301748e-05	IL18/IL1B/MICB/NOD2/P2RX7/MIR21/IL6	7
BP	GO:0046683	response to organophosphorus	7/95	129/18614	4.34259352292752e-06	6.66599127580346e-05	3.77061954301748e-05	PLAT/PIK3CG/IL1B/P2RX7/HSP90B1/FOS/PTGS2	7
BP	GO:0006953	acute-phase response	5/95	48/18614	4.48203835926297e-06	6.77684199920561e-05	3.83332228094859e-05	SERPINA1/IL1B/IL1A/IL6/PTGS2	5
BP	GO:0036230	granulocyte activation	5/95	48/18614	4.48203835926297e-06	6.77684199920561e-05	3.83332228094859e-05	IL18/ITGAM/ITGB2/CCL5/CXCL8	5
BP	GO:1903426	regulation of reactive oxygen species biosynthetic process	5/95	48/18614	4.48203835926297e-06	6.77684199920561e-05	3.83332228094859e-05	PLCG2/CYBA/ALOX5/CD36/MIR21	5
BP	GO:0045766	positive regulation of angiogenesis	8/95	185/18614	4.75824982834005e-06	7.12324132717838e-05	4.0292631428101e-05	XBP1/NFE2L2/IL1B/PRKCB/CXCL8/F3/IL1A/MIR21	8
BP	GO:1904018	positive regulation of vasculature development	8/95	185/18614	4.75824982834005e-06	7.12324132717838e-05	4.0292631428101e-05	XBP1/NFE2L2/IL1B/PRKCB/CXCL8/F3/IL1A/MIR21	8
BP	GO:0051896	regulation of protein kinase B signaling	8/95	186/18614	4.95146680919075e-06	7.37597814334622e-05	4.17222378269897e-05	PIK3CG/IL18/TXN/EGFR/GDF15/XDH/F3/MIR21	8
BP	GO:0051047	positive regulation of secretion	10/95	317/18614	5.00681261642478e-06	7.42186340787673e-05	4.19817879344183e-05	XBP1/BMP6/TGFB3/CYBA/IL1B/ITGAM/PRKCB/ITGB2/P2RX7/IL1A	10
BP	GO:0050870	positive regulation of T cell activation	9/95	249/18614	5.1270926784823e-06	7.56308695596609e-05	4.2780619268466e-05	XBP1/IL18/IL1B/NOD2/CCL5/VCAM1/IL1A/MIR21/IL6	9
CC	GO:0005604	basement membrane	6/95	84/19518	3.39365746136614e-06	7.80795916586125e-05	5.72250819337593e-05	COL4A1/TIMP1/FBN1/DST/COL17A1/LAMC2	6
CC	GO:0045121	membrane raft	10/95	323/19518	3.90508190989967e-06	7.80795916586125e-05	5.72250819337593e-05	PECAM1/ITGAM/ENO2/SELE/NOS1/EGFR/ITGB2/MAPT/CD36/PTGS2	10
CC	GO:0098857	membrane microdomain	10/95	324/19518	4.01343695441466e-06	7.80795916586125e-05	5.72250819337593e-05	PECAM1/ITGAM/ENO2/SELE/NOS1/EGFR/ITGB2/MAPT/CD36/PTGS2	10
BP	GO:0033627	cell adhesion mediated by integrin	6/95	87/18614	5.45404093576477e-06	8.0063202862877e-05	4.52877696505761e-05	ITGAL/PIK3CG/ITGAM/ITGB2/CCL5/FBN1	6
BP	GO:0002822	regulation of adaptive immune response based on somatic recombination of immune receptors built from immunoglobulin superfamily domains	8/95	190/18614	5.79226225350672e-06	8.46173963990546e-05	4.78638503023057e-05	IL18/IL1B/MICB/NOD2/P2RX7/ARG1/MIR21/IL6	8
BP	GO:0009416	response to light stimulus	10/95	323/18614	5.90584618737483e-06	8.58619176472186e-05	4.85678140409114e-05	MAPK13/EGFR/MMP9/TIMP1/FOS/KRAS/MMP2/MMP3/MMP1/PTGS2	10
BP	GO:0061082	myeloid leukocyte cytokine production	5/95	51/18614	6.07496684520022e-06	8.78980848798348e-05	4.97195725180073e-05	PLCG2/TGFB3/NOD2/P2RX7/CD36	5
BP	GO:0001101	response to acid chemical	7/95	136/18614	6.16005202464659e-06	8.87047491549109e-05	5.01758623561439e-05	XBP1/COL4A1/CYBA/ALAD/EGFR/ARG1/MMP2	7
BP	GO:0060907	positive regulation of macrophage cytokine production	4/95	24/18614	6.25557621664286e-06	8.96533766783318e-05	5.07124537393098e-05	PLCG2/NOD2/P2RX7/CD36	4
BP	GO:0061041	regulation of wound healing	7/95	137/18614	6.46495968637183e-06	9.22171608093793e-05	5.21626588398919e-05	XBP1/PLAT/NFE2L2/ALOX5/F3/CD36/KRT1	7
BP	GO:0071496	cellular response to external stimulus	10/95	327/18614	6.5801477245792e-06	9.34195620616314e-05	5.28427973928401e-05	XBP1/BMP6/CYBA/NFE2L2/IL1B/P2RX7/FOS/UCP2/VCAM1/PTGS2	10
BP	GO:0034612	response to tumor necrosis factor	9/95	257/18614	6.62189519389857e-06	9.35729489081742e-05	5.29295606988941e-05	CYBA/RORA/NFE2L2/SELE/CCL5/CXCL8/FOS/VCAM1/PTGS2	9
BP	GO:0002440	production of molecular mediator of immune response	10/95	328/18614	6.7587895977389e-06	9.50631615979648e-05	5.37724998596118e-05	XBP1/PLCG2/TGFB3/IL18/IL1B/NOD2/P2RX7/ARG1/CD36/IL6	10
BP	GO:0050673	epithelial cell proliferation	12/95	488/18614	7.00100788002661e-06	9.80141103203725e-05	5.54417047029398e-05	XBP1/BMP6/CYBA/ALOX5/NOD2/EGFR/XDH/ARG1/ERN1/F3/MIR21/IL6	12
BP	GO:0032386	regulation of intracellular transport	10/95	332/18614	7.51604585621447e-06	0.000104322667691356	5.90101416730903e-05	RAC2/MAP2/ABCA12/IL1B/TXN/ITGAM/ITGB2/GZMB/CD36/PTGS2	10
BP	GO:1901216	positive regulation of neuron death	6/95	92/18614	7.54544787760095e-06	0.000104322667691356	5.90101416730903e-05	BCL2L11/ITGAM/ITGB2/MAPT/FOS/EGR1	6
BP	GO:0032388	positive regulation of intracellular transport	8/95	197/18614	7.55511383082242e-06	0.000104322667691356	5.90101416730903e-05	RAC2/MAP2/ABCA12/IL1B/ITGAM/ITGB2/GZMB/PTGS2	8
MF	GO:0005126	cytokine receptor binding	10/95	270/18369	1.34308404585471e-06	0.000110804433783013	8.69470198105943e-05	TGFB3/CXCL1/IL18/IL1B/CCL5/PPBP/CXCL8/PF4/IL1A/IL6	10
BP	GO:0046686	response to cadmium ion	5/95	54/18614	8.08049563603195e-06	0.000111070085469821	6.28268201366121e-05	ALAD/EGFR/MMP9/ARG1/FOS	5
BP	GO:0052548	regulation of endopeptidase activity	10/95	336/18614	8.34567962387488e-06	0.000114196086799084	6.45950435284434e-05	SERPINA1/BCL2L11/DAPK1/MMP9/TIMP1/XDH/MAPT/F3/MIR21/PTGS2	10
BP	GO:0071248	cellular response to metal ion	8/95	200/18614	8.43884555710035e-06	0.000114950761102124	6.50219252265911e-05	PLCG2/BMP6/NFE2L2/ALAD/EGFR/MMP9/FOS/PTGS2	8
BP	GO:1900407	regulation of cellular response to oxidative stress	6/95	94/18614	8.54552616515683e-06	0.000115695648678669	6.54432710605808e-05	NFE2L2/TXN/ALOX5/CD36/MIR21/MMP3	6
BP	GO:0014074	response to purine-containing compound	7/95	143/18614	8.57004805027175e-06	0.000115695648678669	6.54432710605808e-05	PLAT/PIK3CG/IL1B/P2RX7/HSP90B1/FOS/PTGS2	7
BP	GO:0051924	regulation of calcium ion transport	9/95	266/18614	8.73613804019536e-06	0.00011710870244555	6.62425652582911e-05	PLCG2/CYBA/PIK3CG/WFS1/NOS1/P2RX7/CCL5/MIR21/PTGS2	9
BP	GO:0001935	endothelial cell proliferation	8/95	201/18614	8.75217154520313e-06	0.00011710870244555	6.62425652582911e-05	BMP6/CYBA/ALOX5/XDH/ARG1/ERN1/F3/MIR21	8
BP	GO:0061900	glial cell activation	5/95	55/18614	8.85284879242928e-06	0.000117933985675357	6.67093869125786e-05	IL1B/ITGAM/ITGB2/MAPT/IL6	5
BP	GO:1904705	regulation of vascular associated smooth muscle cell proliferation	6/95	95/18614	9.08437355916304e-06	0.000120487480889952	6.81537720851336e-05	TGFB3/MMP9/ERN1/TPM1/MMP2/MIR21	6
BP	GO:0070663	regulation of leukocyte proliferation	9/95	268/18614	9.27733269249019e-06	0.000122509406384674	6.92974747198187e-05	RAC2/IL18/IL1B/CCL5/ARG1/VCAM1/IL1A/MIR21/IL6	9
BP	GO:0050671	positive regulation of lymphocyte proliferation	7/95	145/18614	9.38692333078521e-06	0.000123417635444759	6.9811214702636e-05	IL18/IL1B/CCL5/VCAM1/IL1A/MIR21/IL6	7
MF	GO:0045236	CXCR chemokine receptor binding	4/95	18/18369	1.94317829863576e-06	0.00012824976770996	0.000100636181360926	CXCL1/PPBP/CXCL8/PF4	4
BP	GO:0002819	regulation of adaptive immune response	8/95	205/18614	1.01056672376636e-05	0.000132292371111233	7.48312110330526e-05	IL18/IL1B/MICB/NOD2/P2RX7/ARG1/MIR21/IL6	8
BP	GO:1990874	vascular associated smooth muscle cell proliferation	6/95	97/18614	1.0244704926442e-05	0.000133534429730865	7.55337817852463e-05	TGFB3/MMP9/ERN1/TPM1/MMP2/MIR21	6
BP	GO:0032946	positive regulation of mononuclear cell proliferation	7/95	148/18614	1.07326595294564e-05	0.000139294259300756	7.87918307448233e-05	IL18/IL1B/CCL5/VCAM1/IL1A/MIR21/IL6	7
BP	GO:0034284	response to monosaccharide	8/95	207/18614	1.08460755344153e-05	0.000140164668444752	7.9284177883153e-05	XBP1/CYBA/ABCA12/ERN1/UCP2/IL1A/EGR1/PTGS2	8
BP	GO:0071456	cellular response to hypoxia	7/95	149/18614	1.12152790159289e-05	0.00014393617258877	8.14175300949427e-05	RORA/NFE2L2/HYOU1/FOS/MIR21/EGR1/PTGS2	7
BP	GO:0002285	lymphocyte activation involved in immune response	8/95	208/18614	1.12331139983299e-05	0.00014393617258877	8.14175300949427e-05	XBP1/PLCG2/ITGAL/RORA/IL18/ICAM1/MIR21/IL6	8
CC	GO:0030055	cell-substrate junction	11/95	432/19518	8.08815616535215e-06	0.00014423878494878	0.000105713620055918	RAC2/TGM2/CYBA/EGFR/ITGB2/ICAM1/HYOU1/DST/HSP90B1/KRAS/COL17A1	11
BP	GO:0098869	cellular oxidant detoxification	6/95	99/18614	1.15222073184382e-05	0.000147017531354249	8.31605014100022e-05	PRDX4/NFE2L2/TXN/CD36/MIR21/PTGS2	6
BP	GO:0000303	response to superoxide	4/95	28/18614	1.18667055894962e-05	0.000148900073454924	8.42253617948522e-05	NFE2L2/UCP2/CD36/MIR21	4
BP	GO:0002675	positive regulation of acute inflammatory response	4/95	28/18614	1.18667055894962e-05	0.000148900073454924	8.42253617948522e-05	PIK3CG/IL1B/IL6/PTGS2	4
BP	GO:0030194	positive regulation of blood coagulation	4/95	28/18614	1.18667055894962e-05	0.000148900073454924	8.42253617948522e-05	PLAT/NFE2L2/F3/CD36	4
BP	GO:1900048	positive regulation of hemostasis	4/95	28/18614	1.18667055894962e-05	0.000148900073454924	8.42253617948522e-05	PLAT/NFE2L2/F3/CD36	4
MF	GO:0004252	serine-type endopeptidase activity	8/95	170/18369	2.79847889733699e-06	0.000153916339353535	0.000120776457674544	PLAT/MMP9/GZMK/F3/GZMB/MMP2/MMP3/MMP1	8
BP	GO:0098742	cell-cell adhesion via plasma-membrane adhesion molecules	9/95	278/18614	1.24348881245641e-05	0.000155384717721826	8.7893402359359e-05	PECAM1/SELP/SELL/ITGAL/ITGAM/SELE/ITGB2/ICAM1/VCAM1	9
BP	GO:0010574	regulation of vascular endothelial growth factor production	5/95	59/18614	1.25369980594501e-05	0.000156015975850934	8.82504736695099e-05	RORA/IL1B/IL1A/IL6/PTGS2	5
BP	GO:0071322	cellular response to carbohydrate stimulus	7/95	152/18614	1.27723278577164e-05	0.000158293112466125	8.95385365348971e-05	XBP1/CYBA/ABCA12/MAPK13/PRKCB/ERN1/UCP2	7
BP	GO:0050764	regulation of phagocytosis	6/95	101/18614	1.29256285343869e-05	0.000159539186481575	9.0243378596686e-05	PLCG2/TGM2/CYBA/IL1B/NOD2/CD36	6
BP	GO:0000305	response to oxygen radical	4/95	29/18614	1.37116862562654e-05	0.00016787100906456	9.4956276012918e-05	NFE2L2/UCP2/CD36/MIR21	4
BP	GO:0015732	prostaglandin transport	4/95	29/18614	1.37116862562654e-05	0.00016787100906456	9.4956276012918e-05	IL1B/P2RX7/IL1A/PTGS2	4
BP	GO:1902882	regulation of response to oxidative stress	6/95	103/18614	1.44641363029694e-05	0.000176369145887821	9.97632491185287e-05	NFE2L2/TXN/ALOX5/CD36/MIR21/MMP3	6
BP	GO:1903409	reactive oxygen species biosynthetic process	5/95	61/18614	1.47784917764709e-05	0.000179478550731116	0.000101522084704144	PLCG2/CYBA/ALOX5/CD36/MIR21	5
BP	GO:2000121	regulation of removal of superoxide radicals	3/95	10/18614	1.50584951351193e-05	0.000182147557154403	0.000103031808819238	NFE2L2/CD36/MIR21	3
BP	GO:0050820	positive regulation of coagulation	4/95	30/18614	1.57594731420616e-05	0.000188415012726231	0.000106576996546967	PLAT/NFE2L2/F3/CD36	4
BP	GO:1900101	regulation of endoplasmic reticulum unfolded protein response	4/95	30/18614	1.57594731420616e-05	0.000188415012726231	0.000106576996546967	XBP1/BCL2L11/WFS1/ERN1	4
BP	GO:0036294	cellular response to decreased oxygen levels	7/95	157/18614	1.57635576123467e-05	0.000188415012726231	0.000106576996546967	RORA/NFE2L2/HYOU1/FOS/MIR21/EGR1/PTGS2	7
BP	GO:0022617	extracellular matrix disassembly	5/95	62/18614	1.60103284759098e-05	0.000189863660043731	0.000107396424245009	MMP9/MMP2/IL6/MMP3/MMP1	5
BP	GO:0090303	positive regulation of wound healing	5/95	62/18614	1.60103284759098e-05	0.000189863660043731	0.000107396424245009	XBP1/PLAT/NFE2L2/F3/CD36	5
BP	GO:0051092	positive regulation of NF-kappaB transcription factor activity	7/95	159/18614	1.7111909293406e-05	0.000202134428528358	0.000114337387342865	PLCG2/IL18/IL1B/RPS6KA5/NOD2/PRKCB/CD36	7
BP	GO:0010573	vascular endothelial growth factor production	5/95	63/18614	1.73207313760457e-05	0.000202231242012209	0.000114392149912921	RORA/IL1B/IL1A/IL6/PTGS2	5
BP	GO:0032731	positive regulation of interleukin-1 beta production	5/95	63/18614	1.73207313760457e-05	0.000202231242012209	0.000114392149912921	NOD2/P2RX7/CD36/IL6/EGR1	5
BP	GO:0070542	response to fatty acid	5/95	63/18614	1.73207313760457e-05	0.000202231242012209	0.000114392149912921	PLAT/ALAD/UCP2/CD36/PTGS2	5
CC	GO:0042581	specific granule	7/95	160/19518	1.31670572927843e-05	0.000216750020050449	0.000158857614301608	CYBA/ITGAL/CXCL1/ITGAM/ITGB2/ARG1/CD36	7
BP	GO:0033157	regulation of intracellular protein transport	8/95	224/18614	1.92027553572172e-05	0.000223342816154711	0.000126333916823797	RAC2/IL1B/TXN/ITGAM/ITGB2/GZMB/CD36/PTGS2	8
BP	GO:0050679	positive regulation of epithelial cell proliferation	8/95	225/18614	1.98280937634716e-05	0.000229732396707809	0.00012994818457609	XBP1/BMP6/CYBA/NOD2/EGFR/ARG1/F3/MIR21	8
BP	GO:0042116	macrophage activation	6/95	109/18614	1.99883176189462e-05	0.000230704856792723	0.000130498256853305	PLCG2/RORA/ITGAM/ITGB2/MAPT/IL6	6
BP	GO:0050796	regulation of insulin secretion	7/95	163/18614	2.00955646828069e-05	0.000231060789356685	0.00013069959019236	ABCA12/IL1B/ALOX5/PRKCB/CCL5/UCP2/IL6	7
BP	GO:0033198	response to ATP	4/95	32/18614	2.0518142531928e-05	0.000234516615797584	0.000132654379236659	IL1B/P2RX7/HSP90B1/PTGS2	4
BP	GO:0001660	fever generation	3/95	11/18614	2.06287763896023e-05	0.000234516615797584	0.000132654379236659	IL1B/IL1A/PTGS2	3
BP	GO:0006527	arginine catabolic process	3/95	11/18614	2.06287763896023e-05	0.000234516615797584	0.000132654379236659	NOS1/ARG1/MIR21	3
CC	GO:0070820	tertiary granule	7/95	164/19518	1.54574612557781e-05	0.000236278336338322	0.000173170054669995	CYBA/CXCL1/ITGAM/ITGB2/MMP9/FLG2/PPBP	7
BP	GO:0002444	myeloid leukocyte mediated immunity	6/95	110/18614	2.10552026129855e-05	0.00023846791274033	0.000134889431287607	RAC2/PIK3CG/ITGAM/ITGB2/ARG1/IL6	6
BP	GO:0008544	epidermis development	10/95	375/18614	2.15678858782228e-05	0.000243363010805021	0.000137658344666583	IL18/ABCA12/EGFR/FLG2/FLG/KRT16/IL1A/COL17A1/LAMC2/KRT1	10
BP	GO:0051341	regulation of oxidoreductase activity	6/95	111/18614	2.21675158261776e-05	0.000249199137019929	0.000140959550841474	CYBA/IL1B/NOD2/EGFR/IL1A/MIR21	6
MF	GO:0008009	chemokine activity	5/95	49/18369	5.29927189756017e-06	0.000249822818027837	0.000196033216060121	CXCL1/CCL5/PPBP/CXCL8/PF4	5
BP	GO:0002449	lymphocyte mediated immunity	9/95	300/18614	2.27346224896224e-05	0.000254627771883771	0.000144030259437179	IL18/IL1B/MICB/NOD2/P2RX7/LYST/ARG1/GZMB/IL6	9
BP	GO:0002828	regulation of type 2 immune response	4/95	33/18614	2.32572058037445e-05	0.000258387995211521	0.000146157230652576	IL18/NOD2/ARG1/IL6	4
BP	GO:0050901	leukocyte tethering or rolling	4/95	33/18614	2.32572058037445e-05	0.000258387995211521	0.000146157230652576	SELP/SELL/SELE/VCAM1	4
BP	GO:1905954	positive regulation of lipid localization	6/95	112/18614	2.33266940121512e-05	0.000258387995211521	0.000146157230652576	BMP6/ABCA12/IL1B/P2RX7/CD36/IL1A	6
MF	GO:0008236	serine-type peptidase activity	8/95	190/18369	6.37521684303366e-06	0.000262977694775139	0.000206355703077142	PLAT/MMP9/GZMK/F3/GZMB/MMP2/MMP3/MMP1	8
MF	GO:0017171	serine hydrolase activity	8/95	194/18369	7.4287198990987e-06	0.000272386396300286	0.000213738607623191	PLAT/MMP9/GZMK/F3/GZMB/MMP2/MMP3/MMP1	8
BP	GO:0002711	positive regulation of T cell mediated immunity	5/95	69/18614	2.70342538250142e-05	0.000298003886202999	0.000168565968769101	IL18/IL1B/MICB/P2RX7/IL6	5
BP	GO:1990748	cellular detoxification	6/95	115/18614	2.71002211328786e-05	0.000298003886202999	0.000168565968769101	PRDX4/NFE2L2/TXN/CD36/MIR21/PTGS2	6
BP	GO:0048015	phosphatidylinositol-mediated signaling	7/95	172/18614	2.84016612985428e-05	0.000310060013598532	0.000175385520084104	SELP/PLCG2/PIK3CG/IL18/EGFR/CCL5/MIR21	7
BP	GO:0071453	cellular response to oxygen levels	7/95	172/18614	2.84016612985428e-05	0.000310060013598532	0.000175385520084104	RORA/NFE2L2/HYOU1/FOS/MIR21/EGR1/PTGS2	7
BP	GO:0030193	regulation of blood coagulation	5/95	70/18614	2.89970250460526e-05	0.000314290335983022	0.00017777840294222	PLAT/NFE2L2/F3/CD36/KRT1	5
BP	GO:0032722	positive regulation of chemokine production	5/95	70/18614	2.89970250460526e-05	0.000314290335983022	0.00017777840294222	IL18/IL1B/NOD2/IL6/EGR1	5
BP	GO:0002446	neutrophil mediated immunity	4/95	35/18614	2.9527677270855e-05	0.000317237518617189	0.000179445477496844	ITGAM/ITGB2/ARG1/IL6	4
BP	GO:0061081	positive regulation of myeloid leukocyte cytokine production involved in immune response	4/95	35/18614	2.9527677270855e-05	0.000317237518617189	0.000179445477496844	PLCG2/NOD2/P2RX7/CD36	4
BP	GO:1903131	mononuclear cell differentiation	11/95	474/18614	2.9583657490095e-05	0.000317237518617189	0.000179445477496844	XBP1/PLCG2/RORA/IL18/IL1B/FOS/VCAM1/IL1A/MIR21/IL6/EGR1	11
BP	GO:0043406	positive regulation of MAP kinase activity	6/95	117/18614	2.98778821930877e-05	0.000319260479688682	0.000180589765905774	PIK3CG/IL1B/NOD2/EGFR/P2RX7/ERN1	6
BP	GO:0002460	adaptive immune response based on somatic recombination of immune receptors built from immunoglobulin superfamily domains	9/95	311/18614	3.01574718663302e-05	0.000321113362407684	0.000181637849454361	RORA/IL18/IL1B/MICB/NOD2/P2RX7/ARG1/MIR21/IL6	9
BP	GO:0050830	defense response to Gram-positive bacterium	6/95	118/18614	3.13500558692956e-05	0.000332640592802631	0.000188158230055791	IL18/IL1B/NOD2/P2RX7/CD36/IL6	6
BP	GO:0030198	extracellular matrix organization	9/95	314/18614	3.25067853754018e-05	0.000343708108304948	0.000194418572819389	COL4A1/PRDX4/MMP9/MYH11/MMP2/COL17A1/IL6/MMP3/MMP1	9
BP	GO:0002286	T cell activation involved in immune response	6/95	119/18614	3.28799726469194e-05	0.000344332170054879	0.000194771573495955	ITGAL/RORA/IL18/ICAM1/MIR21/IL6	6
BP	GO:0045446	endothelial cell differentiation	6/95	119/18614	3.28799726469194e-05	0.000344332170054879	0.000194771573495955	PECAM1/BMP6/IL1B/ICAM1/XDH/MIR21	6
BP	GO:0048017	inositol lipid-mediated signaling	7/95	176/18614	3.29074064635781e-05	0.000344332170054879	0.000194771573495955	SELP/PLCG2/PIK3CG/IL18/EGFR/CCL5/MIR21	7
BP	GO:1900046	regulation of hemostasis	5/95	72/18614	3.3253296513571e-05	0.000346290694885543	0.000195879413530008	PLAT/NFE2L2/F3/CD36/KRT1	5
BP	GO:0043062	extracellular structure organization	9/95	315/18614	3.33236085356128e-05	0.000346290694885543	0.000195879413530008	COL4A1/PRDX4/MMP9/MYH11/MMP2/COL17A1/IL6/MMP3/MMP1	9
BP	GO:0045229	external encapsulating structure organization	9/95	317/18614	3.50095920500477e-05	0.000362449304339116	0.000205019534792211	COL4A1/PRDX4/MMP9/MYH11/MMP2/COL17A1/IL6/MMP3/MMP1	9
BP	GO:0023061	signal release	11/95	483/18614	3.51182692365612e-05	0.000362449304339116	0.000205019534792211	BMP6/ABCA12/IL1B/ALOX5/PRKCB/P2RX7/CCL5/UCP2/IL1A/IL6/PTGS2	11
BP	GO:0070234	positive regulation of T cell apoptotic process	3/95	13/18614	3.54923663049987e-05	0.000363239868311266	0.000205466717490186	BCL2L11/P2RX7/CCL5	3
BP	GO:1900103	positive regulation of endoplasmic reticulum unfolded protein response	3/95	13/18614	3.54923663049987e-05	0.000363239868311266	0.000205466717490186	XBP1/BCL2L11/ERN1	3
BP	GO:0050766	positive regulation of phagocytosis	5/95	73/18614	3.5555225205071e-05	0.000363239868311266	0.000205466717490186	PLCG2/CYBA/IL1B/NOD2/CD36	5
CC	GO:0030667	secretory granule membrane	9/95	319/19518	2.54759698572662e-05	0.000363457169963665	0.000266380316402293	PECAM1/SELP/SELL/CYBA/ITGAL/ABCA12/ITGAM/ITGB2/CD36	9
BP	GO:0030282	bone mineralization	6/95	121/18614	3.61197598134239e-05	0.000367764827191225	0.000208026261551706	SRGN/BMP6/ALOX5/P2RX7/ALPL/PTGS2	6
BP	GO:0072001	renal system development	9/95	320/18614	3.76739363231833e-05	0.000382301957856732	0.000216249192953631	PECAM1/AKR1B1/BMP6/COL4A1/BCL2L11/WFS1/MMP9/FBN1/EGR1	9
BP	GO:0032732	positive regulation of interleukin-1 production	5/95	74/18614	3.79787774726592e-05	0.000384106431696728	0.000217269894008348	NOD2/P2RX7/CD36/IL6/EGR1	5
BP	GO:0046883	regulation of hormone secretion	8/95	247/18614	3.86014455377172e-05	0.000389102571020189	0.000220095961399265	BMP6/ABCA12/IL1B/ALOX5/PRKCB/CCL5/UCP2/IL6	8
BP	GO:0048771	tissue remodeling	7/95	181/18614	3.93508278672239e-05	0.000395338549735831	0.000223623344235841	IL18/TIMP1/P2RX7/ARG1/MMP2/IL1A/IL6	7
BP	GO:0042593	glucose homeostasis	8/95	248/18614	3.97227459694518e-05	0.000397753588780206	0.000224989411642939	XBP1/CYBA/ABCA12/WFS1/ALOX5/ERN1/UCP2/IL6	8
CC	GO:0044194	cytolytic granule	3/95	13/19518	3.08384200957314e-05	0.000399133726456415	0.000292527915602586	SRGN/GNLY/GZMB	3
CC	GO:1904813	ficolin-1-rich granule lumen	6/95	124/19518	3.18944006497563e-05	0.000399133726456415	0.000292527915602586	PRDX4/SERPINA1/ALAD/ALOX5/MMP9/KRT1	6
CC	GO:0101002	ficolin-1-rich granule	7/95	185/19518	3.35719956832498e-05	0.000399133726456415	0.000292527915602586	PRDX4/SERPINA1/ALAD/ALOX5/ITGB2/MMP9/KRT1	7
BP	GO:0050818	regulation of coagulation	5/95	75/18614	4.05283813491721e-05	0.000404481271286786	0.000228794926845248	PLAT/NFE2L2/F3/CD36/KRT1	5
BP	GO:1905952	regulation of lipid localization	7/95	182/18614	4.07562019367195e-05	0.00040522739600049	0.000229216972466164	BMP6/ABCA12/IL1B/P2RX7/CD36/IL1A/IL6	7
BP	GO:0033500	carbohydrate homeostasis	8/95	249/18614	4.08711493981976e-05	0.00040522739600049	0.000229216972466164	XBP1/CYBA/ABCA12/WFS1/ALOX5/ERN1/UCP2/IL6	8
BP	GO:0002369	T cell cytokine production	4/95	38/18614	4.11421956185217e-05	0.000405257327525765	0.000229233903240521	IL18/IL1B/ARG1/IL6	4
BP	GO:0002724	regulation of T cell cytokine production	4/95	38/18614	4.11421956185217e-05	0.000405257327525765	0.000229233903240521	IL18/IL1B/ARG1/IL6	4
BP	GO:0097237	cellular response to toxic substance	6/95	124/18614	4.14553416158767e-05	0.000407016081319517	0.000230228742740259	PRDX4/NFE2L2/TXN/CD36/MIR21/PTGS2	6
BP	GO:0009266	response to temperature stimulus	7/95	183/18614	4.22025480613606e-05	0.00041301134413448	0.000233619964570638	MICB/NOS1/MAPT/FOS/UCP2/IL1A/PTGS2	7
BP	GO:0002706	regulation of lymphocyte mediated immunity	7/95	184/18614	4.36907831045876e-05	0.000426196542284752	0.000241078175025314	IL18/IL1B/MICB/NOD2/P2RX7/ARG1/IL6	7
BP	GO:0051251	positive regulation of lymphocyte activation	9/95	327/18614	4.45664725440121e-05	0.000429906792916053	0.000243176879173136	XBP1/IL18/IL1B/NOD2/CCL5/VCAM1/IL1A/MIR21/IL6	9
BP	GO:0032306	regulation of prostaglandin secretion	3/95	14/18614	4.50049731802835e-05	0.000429906792916053	0.000243176879173136	IL1B/P2RX7/IL1A	3
BP	GO:0032308	positive regulation of prostaglandin secretion	3/95	14/18614	4.50049731802835e-05	0.000429906792916053	0.000243176879173136	IL1B/P2RX7/IL1A	3
BP	GO:0001936	regulation of endothelial cell proliferation	7/95	185/18614	4.52218377839905e-05	0.000429906792916053	0.000243176879173136	BMP6/CYBA/ALOX5/XDH/ARG1/F3/MIR21	7
BP	GO:0032640	tumor necrosis factor production	7/95	185/18614	4.52218377839905e-05	0.000429906792916053	0.000243176879173136	PLCG2/CYBA/NOD2/PF4/CD36/IL1A/IL6	7
BP	GO:0032680	regulation of tumor necrosis factor production	7/95	185/18614	4.52218377839905e-05	0.000429906792916053	0.000243176879173136	PLCG2/CYBA/NOD2/PF4/CD36/IL1A/IL6	7
BP	GO:0002688	regulation of leukocyte chemotaxis	6/95	126/18614	4.53506173744116e-05	0.000429906792916053	0.000243176879173136	RAC2/NOD2/CCL5/CXCL8/PLA2G7/IL6	6
BP	GO:0002708	positive regulation of lymphocyte mediated immunity	6/95	126/18614	4.53506173744116e-05	0.000429906792916053	0.000243176879173136	IL18/IL1B/MICB/NOD2/P2RX7/IL6	6
BP	GO:0019730	antimicrobial humoral response	6/95	126/18614	4.53506173744116e-05	0.000429906792916053	0.000243176879173136	CXCL1/NOD2/PPBP/CXCL8/GNLY/PF4	6
BP	GO:0006809	nitric oxide biosynthetic process	5/95	77/18614	4.60238824575352e-05	0.000434925689223708	0.000246015819057548	RORA/IL1B/NOS1/CD36/PTGS2	5
CC	GO:0005925	focal adhesion	10/95	422/19518	3.94419673951274e-05	0.000444241106450382	0.000325587431682769	RAC2/TGM2/CYBA/EGFR/ITGB2/ICAM1/HYOU1/DST/HSP90B1/KRAS	10
BP	GO:0019722	calcium-mediated signaling	7/95	187/18614	4.8416198727584e-05	0.000456107741284156	0.000257997451819394	SELP/PLCG2/SELE/P2RX7/CXCL8/MAPT/VCAM1	7
BP	GO:0042092	type 2 immune response	4/95	40/18614	5.05418780593945e-05	0.000471724195221015	0.000266830902685237	IL18/NOD2/ARG1/IL6	4
BP	GO:0045454	cell redox homeostasis	4/95	40/18614	5.05418780593945e-05	0.000471724195221015	0.000266830902685237	PRDX4/NFE2L2/TXN/NOS1	4
BP	GO:1901031	regulation of response to reactive oxygen species	4/95	40/18614	5.05418780593945e-05	0.000471724195221015	0.000266830902685237	NFE2L2/TXN/CD36/MIR21	4
BP	GO:0071706	tumor necrosis factor superfamily cytokine production	7/95	190/18614	5.35529618077744e-05	0.000496761216278251	0.000280993099572597	PLCG2/CYBA/NOD2/PF4/CD36/IL1A/IL6	7
BP	GO:1903555	regulation of tumor necrosis factor superfamily cytokine production	7/95	190/18614	5.35529618077744e-05	0.000496761216278251	0.000280993099572597	PLCG2/CYBA/NOD2/PF4/CD36/IL1A/IL6	7
BP	GO:0050678	regulation of epithelial cell proliferation	10/95	419/18614	5.51294378972988e-05	0.000509820856885112	0.000288380288373123	XBP1/BMP6/CYBA/ALOX5/NOD2/EGFR/XDH/ARG1/F3/MIR21	10
BP	GO:0071230	cellular response to amino acid stimulus	5/95	80/18614	5.53281184759051e-05	0.000510098263021759	0.00028853720321998	XBP1/COL4A1/CYBA/EGFR/MMP2	5
CC	GO:0030139	endocytic vesicle	9/95	347/19518	4.90509175107096e-05	0.000524844817364592	0.000384662458373459	RAC2/CYBA/NOD2/EGFR/HYOU1/CD207/GNLY/HSP90B1/CD36	9
BP	GO:0090276	regulation of peptide hormone secretion	7/95	192/18614	5.7219300839148e-05	0.000525930594947062	0.000297492765521086	ABCA12/IL1B/ALOX5/PRKCB/CCL5/UCP2/IL6	7
BP	GO:0030098	lymphocyte differentiation	10/95	422/18614	5.85143469860926e-05	0.000536204197836194	0.000303304031427115	XBP1/PLCG2/RORA/IL18/IL1B/VCAM1/IL1A/MIR21/IL6/EGR1	10
BP	GO:0030168	platelet activation	6/95	133/18614	6.13549443551976e-05	0.000560535805831171	0.000317067211248835	SELP/VWF/PLCG2/PIK3CG/PF4/IL6	6
BP	GO:0052547	regulation of peptidase activity	10/95	425/18614	6.20750177928368e-05	0.00056540618616126	0.000319822143035383	SERPINA1/BCL2L11/DAPK1/MMP9/TIMP1/XDH/MAPT/F3/MIR21/PTGS2	10
BP	GO:0002791	regulation of peptide secretion	7/95	195/18614	6.31023041416669e-05	0.000573037140313515	0.000324138594057875	ABCA12/IL1B/ALOX5/PRKCB/CCL5/UCP2/IL6	7
BP	GO:0019216	regulation of lipid metabolic process	9/95	344/18614	6.58752704248298e-05	0.000595976285910369	0.000337114127194496	PLCG2/BMP6/RORA/PIK3CG/IL1B/NOD2/IL1A/EGR1/PTGS2	9
BP	GO:0046209	nitric oxide metabolic process	5/95	83/18614	6.60225052182452e-05	0.000595976285910369	0.000337114127194496	RORA/IL1B/NOS1/CD36/PTGS2	5
BP	GO:0001503	ossification	10/95	429/18614	6.71087919646991e-05	0.000599960013218455	0.000339367523489275	SRGN/BMP6/ALOX5/EGFR/P2RX7/ALPL/MMP2/MIR21/IL6/PTGS2	10
BP	GO:0030073	insulin secretion	7/95	197/18614	6.72925002164655e-05	0.000599960013218455	0.000339367523489275	ABCA12/IL1B/ALOX5/PRKCB/CCL5/UCP2/IL6	7
BP	GO:0090087	regulation of peptide transport	7/95	197/18614	6.72925002164655e-05	0.000599960013218455	0.000339367523489275	ABCA12/IL1B/ALOX5/PRKCB/CCL5/UCP2/IL6	7
BP	GO:0014002	astrocyte development	4/95	43/18614	6.7455821592022e-05	0.000599960013218455	0.000339367523489275	IL1B/MAPT/KRAS/IL6	4
BP	GO:0042554	superoxide anion generation	4/95	43/18614	6.7455821592022e-05	0.000599960013218455	0.000339367523489275	CYBA/ITGAM/ITGB2/MAPT	4
BP	GO:0070230	positive regulation of lymphocyte apoptotic process	3/95	16/18614	6.87271858334364e-05	0.000609475102522909	0.000344749736006588	BCL2L11/P2RX7/CCL5	3
BP	GO:2001057	reactive nitrogen species metabolic process	5/95	84/18614	6.99198502791982e-05	0.00061823867615291	0.000349706853504762	RORA/IL1B/NOS1/CD36/PTGS2	5
BP	GO:0010720	positive regulation of cell development	10/95	432/18614	7.11087130119555e-05	0.000626917633084996	0.00035461610754773	XBP1/TGM2/IL18/IL1B/PF4/MAPT/FOS/KRAS/MIR21/IL6	10
BP	GO:0009746	response to hexose	7/95	199/18614	7.17075873622399e-05	0.000630359721463411	0.000356563125653733	XBP1/CYBA/ABCA12/ERN1/UCP2/EGR1/PTGS2	7
BP	GO:0003158	endothelium development	6/95	137/18614	7.2349832988609e-05	0.000634162014369721	0.0003587138935362	PECAM1/BMP6/IL1B/ICAM1/XDH/MIR21	6
MF	GO:0008083	growth factor activity	7/95	160/18369	1.93886287447268e-05	0.000639824748575986	0.000502063439073979	BMP6/TGFB3/CXCL1/GDF15/TIMP1/PPBP/IL6	7
BP	GO:1904646	cellular response to amyloid-beta	4/95	44/18614	7.39125202420124e-05	0.00064591442089248	0.000365361645067627	BCL2L11/ICAM1/CD36/VCAM1	4
BP	GO:0051091	positive regulation of DNA-binding transcription factor activity	8/95	271/18614	7.41178254132575e-05	0.00064591442089248	0.000365361645067627	PLCG2/IL18/IL1B/RPS6KA5/NOD2/PRKCB/CD36/IL6	8
BP	GO:0006887	exocytosis	9/95	351/18614	7.68610768446304e-05	0.000667896253960236	0.000377795674145567	RAC2/PIK3CG/NSF/ABCA12/ITGAM/PRKCB/ITGB2/P2RX7/CCL5	9
BP	GO:0071674	mononuclear cell migration	7/95	202/18614	7.87719256213058e-05	0.000682539550369136	0.000386078658225371	PECAM1/ITGAL/PIK3CG/ALOX5/CCL5/PLA2G7/IL6	7
BP	GO:0030574	collagen catabolic process	4/95	45/18614	8.08077048586111e-05	0.000696189457243419	0.000393799731279781	MMP9/MMP2/MMP3/MMP1	4
BP	GO:1902622	regulation of neutrophil migration	4/95	45/18614	8.08077048586111e-05	0.000696189457243419	0.000393799731279781	RAC2/NOD2/CXCL8/IL1A	4
BP	GO:0032370	positive regulation of lipid transport	5/95	87/18614	8.26833342514052e-05	0.000710325007887072	0.000401795508847289	BMP6/ABCA12/IL1B/P2RX7/IL1A	5
BP	GO:0031649	heat generation	3/95	17/18614	8.31458651915825e-05	0.000712275060451403	0.000402898556541886	IL1B/IL1A/PTGS2	3
BP	GO:0043281	regulation of cysteine-type endopeptidase activity involved in apoptotic process	7/95	204/18614	8.3789712785419e-05	0.000715762970234766	0.000404871493536444	BCL2L11/DAPK1/MMP9/XDH/MAPT/F3/PTGS2	7
BP	GO:0048732	gland development	10/95	441/18614	8.43492563472569e-05	0.000718513101955225	0.000406427106195085	XBP1/TGFB3/TGM2/BCL2L11/EGFR/XDH/ARG1/UCP2/MMP2/IL6	10
CC	GO:0031092	platelet alpha granule membrane	3/95	17/19518	7.22929348033764e-05	0.000736699430853455	0.000539932194772084	PECAM1/SELP/CD36	3
BP	GO:0033273	response to vitamin	5/95	88/18614	8.7313101165536e-05	0.0007416708368668	0.00041952628442932	ALAD/ALPL/ARG1/IL1A/PTGS2	5
BP	GO:0031589	cell-substrate adhesion	9/95	359/18614	9.12673987134717e-05	0.000772726393379562	0.000437092867321703	RAC2/VWF/ITGAL/BCL2L11/ITGAM/ITGB2/CD36/VCAM1/COL17A1	9
BP	GO:0010212	response to ionizing radiation	6/95	143/18614	9.17357060923488e-05	0.000772726393379562	0.000437092867321703	CYBA/ALAD/VCAM1/IL1A/MIR21/EGR1	6
BP	GO:0050921	positive regulation of chemotaxis	6/95	143/18614	9.17357060923488e-05	0.000772726393379562	0.000437092867321703	RAC2/CCL5/CXCL8/F3/PLA2G7/IL6	6
BP	GO:0071229	cellular response to acid chemical	5/95	89/18614	9.21397705625636e-05	0.000773974072725535	0.000437798617439082	XBP1/COL4A1/CYBA/EGFR/MMP2	5
BP	GO:0014065	phosphatidylinositol 3-kinase signaling	6/95	144/18614	9.53341815547763e-05	0.000795229513774027	0.000449821762699385	SELP/PIK3CG/IL18/EGFR/CCL5/MIR21	6
BP	GO:0098754	detoxification	6/95	144/18614	9.53341815547763e-05	0.000795229513774027	0.000449821762699385	PRDX4/NFE2L2/TXN/CD36/MIR21/PTGS2	6
BP	GO:0001774	microglial cell activation	4/95	47/18614	9.5985043825238e-05	0.000795229513774027	0.000449821762699385	ITGAM/ITGB2/MAPT/IL6	4
BP	GO:0006984	ER-nucleus signaling pathway	4/95	47/18614	9.5985043825238e-05	0.000795229513774027	0.000449821762699385	XBP1/BCL2L11/NFE2L2/WFS1	4
BP	GO:0045601	regulation of endothelial cell differentiation	4/95	47/18614	9.5985043825238e-05	0.000795229513774027	0.000449821762699385	BMP6/IL1B/XDH/MIR21	4
CC	GO:0035579	specific granule membrane	5/95	91/19518	8.20912708081102e-05	0.00079852417967889	0.000585243988057819	CYBA/ITGAL/ITGAM/ITGB2/CD36	5
BP	GO:0002830	positive regulation of type 2 immune response	3/95	18/18614	9.9406194799879e-05	0.000819085376225706	0.000463315836941929	IL18/NOD2/IL6	3
BP	GO:0071318	cellular response to ATP	3/95	18/18614	9.9406194799879e-05	0.000819085376225706	0.000463315836941929	P2RX7/HSP90B1/PTGS2	3
BP	GO:0002064	epithelial cell development	7/95	210/18614	0.000100430740079805	0.000825278690221009	0.000466819086469347	PECAM1/AKR1B1/BMP6/ABCA12/IL1B/ICAM1/IL1A	7
BP	GO:0070098	chemokine-mediated signaling pathway	5/95	91/18614	0.00010240662564335	0.000839234785760139	0.000474713355214504	CXCL1/CCL5/PPBP/CXCL8/PF4	5
BP	GO:0045598	regulation of fat cell differentiation	6/95	146/18614	0.000102868070745483	0.000840737961984707	0.000475563627201737	XBP1/RORA/ALOX5/MIR21/IL6/PTGS2	6
BP	GO:0045862	positive regulation of proteolysis	9/95	365/18614	0.000103505902635892	0.000843670753560474	0.000477222561450769	HERPUD1/BCL2L11/NFE2L2/IL1B/DAPK1/XDH/MAPT/F3/MIR21	9
BP	GO:0002673	regulation of acute inflammatory response	4/95	48/18614	0.000104303498867599	0.000845613352749653	0.000478321393141947	PIK3CG/IL1B/IL6/PTGS2	4
BP	GO:0032309	icosanoid secretion	4/95	48/18614	0.000104303498867599	0.000845613352749653	0.000478321393141947	IL1B/P2RX7/IL1A/PTGS2	4
BP	GO:0006816	calcium ion transport	10/95	455/18614	0.000109092488429132	0.000882074024090097	0.000498945380516015	PLCG2/CYBA/PIK3CG/WFS1/NOS1/PRKCB/P2RX7/CCL5/MIR21/PTGS2	10
BP	GO:0006911	phagocytosis	engulfment	4/95	49/18614	0.000113133027075155	0.000909878387966137	0.000514672925523869	PLCG2/ITGAM/ITGB2/CD36	4
BP	GO:0010043	response to zinc ion	4/95	49/18614	0.000113133027075155	0.000909878387966137	0.000514672925523869	ALAD/P2RX7/ARG1/VCAM1	4
BP	GO:1903532	positive regulation of secretion by cell	8/95	289/18614	0.000115805452046143	0.000928901026492142	0.000525433085508817	BMP6/TGFB3/IL1B/ITGAM/PRKCB/ITGB2/P2RX7/IL1A	8
BP	GO:0009612	response to mechanical stimulus	7/95	215/18614	0.000116271400715275	0.000930171205722199	0.000526151562690954	BMP6/CYBA/IL1B/P2RX7/FOS/MMP2/PTGS2	7
BP	GO:0010744	positive regulation of macrophage derived foam cell differentiation	3/95	19/18614	0.000117608565280408	0.000938386019546049	0.000530798274074885	IL18/PF4/CD36	3
BP	GO:0002269	leukocyte activation involved in inflammatory response	4/95	50/18614	0.000122492291822063	0.000974780764394523	0.000551384970113165	ITGAM/ITGB2/MAPT/IL6	4
BP	GO:0001910	regulation of leukocyte mediated cytotoxicity	5/95	95/18614	0.000125558566126546	0.000996559327996522	0.000563704019769684	ITGAM/MICB/ICAM1/P2RX7/ARG1	5
BP	GO:0007249	I-kappaB kinase/NF-kappaB signaling	8/95	293/18614	0.000127308692646567	0.00100780493864717	0.00057006510209609	PLCG2/PRDX4/RORA/IL1B/NOD2/PRKCB/CD36/IL1A	8
BP	GO:0051090	regulation of DNA-binding transcription factor activity	10/95	465/18614	0.000130318395392145	0.001028936886856	0.000582018393602407	PLCG2/IL18/IL1B/WFS1/RPS6KA5/NOD2/PRKCB/CD36/MIR21/IL6	10
BP	GO:0002690	positive regulation of leukocyte chemotaxis	5/95	96/18614	0.00013192714539626	0.00103892626999555	0.000587668890539811	RAC2/CCL5/CXCL8/PLA2G7/IL6	5
BP	GO:1904707	positive regulation of vascular associated smooth muscle cell proliferation	4/95	51/18614	0.000132400149266902	0.00103994299060549	0.000588243998793482	MMP9/ERN1/MMP2/MIR21	4
BP	GO:0006525	arginine metabolic process	3/95	20/18614	0.000137851738679403	0.00107439087053225	0.000607729450227968	NOS1/ARG1/MIR21	3
BP	GO:0006700	C21-steroid hormone biosynthetic process	3/95	20/18614	0.000137851738679403	0.00107439087053225	0.000607729450227968	AKR1B1/BMP6/EGR1	3
BP	GO:0036498	IRE1-mediated unfolded protein response	3/95	20/18614	0.000137851738679403	0.00107439087053225	0.000607729450227968	XBP1/BCL2L11/ERN1	3
BP	GO:0014909	smooth muscle cell migration	5/95	97/18614	0.000138540321508751	0.00107698183095749	0.000609195027605791	PLAT/NFE2L2/CCL5/TPM1/MIR21	5
BP	GO:0070374	positive regulation of ERK1 and ERK2 cascade	7/95	222/18614	0.000141807446890684	0.00109955312666007	0.000621962486362647	NOD2/EGFR/ICAM1/CCL5/CD36/IL1A/MIR21	7
BP	GO:0090316	positive regulation of intracellular protein transport	6/95	155/18614	0.00014284222822022	0.00110474398500753	0.000624898696615582	RAC2/IL1B/ITGAM/ITGB2/GZMB/PTGS2	6
BP	GO:0002275	myeloid cell activation involved in immune response	5/95	98/18614	0.000145404410151393	0.00111883698803515	0.000632870407114006	RAC2/PLCG2/PIK3CG/ITGAM/ITGB2	5
BP	GO:0032642	regulation of chemokine production	5/95	98/18614	0.000145404410151393	0.00111883698803515	0.000632870407114006	IL18/IL1B/NOD2/IL6/EGR1	5
BP	GO:0030217	T cell differentiation	8/95	300/18614	0.000149709561768971	0.00114903988525221	0.000649954683073947	XBP1/RORA/IL18/IL1B/IL1A/MIR21/IL6/EGR1	8
BP	GO:0032602	chemokine production	5/95	99/18614	0.000152525803919104	0.00116180864244678	0.000657177333603457	IL18/IL1B/NOD2/IL6/EGR1	5
BP	GO:1990868	response to chemokine	5/95	99/18614	0.000152525803919104	0.00116180864244678	0.000657177333603457	CXCL1/CCL5/PPBP/CXCL8/PF4	5
BP	GO:1990869	cellular response to chemokine	5/95	99/18614	0.000152525803919104	0.00116180864244678	0.000657177333603457	CXCL1/CCL5/PPBP/CXCL8/PF4	5
BP	GO:0071622	regulation of granulocyte chemotaxis	4/95	53/18614	0.000153937990372848	0.00116961930373741	0.000661595436011313	RAC2/NOD2/CCL5/CXCL8	4
BP	GO:0002888	positive regulation of myeloid leukocyte mediated immunity	3/95	21/18614	0.000160232864862771	0.00119345857966753	0.00067508012808401	ITGAM/ITGB2/ARG1	3
BP	GO:0010288	response to lead ion	3/95	21/18614	0.000160232864862771	0.00119345857966753	0.00067508012808401	ALAD/MAPT/PTGS2	3
BP	GO:0030728	ovulation	3/95	21/18614	0.000160232864862771	0.00119345857966753	0.00067508012808401	PLAT/MMP2/PTGS2	3
BP	GO:0032305	positive regulation of icosanoid secretion	3/95	21/18614	0.000160232864862771	0.00119345857966753	0.00067508012808401	IL1B/P2RX7/IL1A	3
BP	GO:0060252	positive regulation of glial cell proliferation	3/95	21/18614	0.000160232864862771	0.00119345857966753	0.00067508012808401	IL1B/KRAS/IL6	3
BP	GO:0071498	cellular response to fluid shear stress	3/95	21/18614	0.000160232864862771	0.00119345857966753	0.00067508012808401	NFE2L2/MMP2/PTGS2	3
BP	GO:1903206	negative regulation of hydrogen peroxide-induced cell death	3/95	21/18614	0.000160232864862771	0.00119345857966753	0.00067508012808401	NFE2L2/TXN/MIR21	3
BP	GO:1903428	positive regulation of reactive oxygen species biosynthetic process	3/95	21/18614	0.000160232864862771	0.00119345857966753	0.00067508012808401	PLCG2/CYBA/CD36	3
BP	GO:0097191	extrinsic apoptotic signaling pathway	7/95	227/18614	0.000162695843249971	0.00120882611790642	0.000683772779726373	BCL2L11/IL1B/DAPK1/ICAM1/P2RX7/PF4/IL1A	7
MF	GO:0042379	chemokine receptor binding	5/95	74/18369	4.04301570224383e-05	0.00121290471067315	0.00095175297871003	CXCL1/CCL5/PPBP/CXCL8/PF4	5
BP	GO:0030857	negative regulation of epithelial cell differentiation	4/95	54/18614	0.000165606589951793	0.00122743707846623	0.000694300073972298	MMP9/XDH/KRAS/IL1A	4
BP	GO:0045055	regulated exocytosis	7/95	228/18614	0.000167158362029732	0.0012359092586257	0.000699092364684892	RAC2/PIK3CG/ABCA12/ITGAM/PRKCB/ITGB2/P2RX7	7
BP	GO:0046879	hormone secretion	8/95	305/18614	0.00016762498236737	0.00123633645531445	0.000699334008593006	BMP6/ABCA12/IL1B/ALOX5/PRKCB/CCL5/UCP2/IL6	8
BP	GO:0002532	production of molecular mediator involved in inflammatory response	5/95	102/18614	0.000175498883710808	0.00129126185971164	0.000730402576591275	ALOX5/NOD2/CD36/MIR21/IL6	5
BP	GO:0050920	regulation of chemotaxis	7/95	230/18614	0.000176381047863566	0.00129460264257142	0.000732292291206682	RAC2/NOD2/CCL5/CXCL8/F3/PLA2G7/IL6	7
BP	GO:0042743	hydrogen peroxide metabolic process	4/95	55/18614	0.000177901001023115	0.00130259716003366	0.000736814391901523	RAC2/PRDX4/CYBA/MMP3	4
BP	GO:0043588	skin development	8/95	308/18614	0.000179197469705864	0.00130892064828631	0.000740391274528423	IL18/ABCA12/EGFR/FLG2/FLG/KRT16/IL1A/KRT1	8
BP	GO:0018105	peptidyl-serine phosphorylation	8/95	309/18614	0.000183198127982324	0.00133491840727361	0.000755096913053332	TXN/MAPK13/NOS1/PRKCB/EGFR/ERN1/IL6/PTGS2	8
BP	GO:0032303	regulation of icosanoid secretion	3/95	22/18614	0.000184847497777503	0.00134369911845954	0.000760063724414074	IL1B/P2RX7/IL1A	3
BP	GO:0001822	kidney development	8/95	310/18614	0.000187272061691402	0.00135805926751751	0.000768186546127801	PECAM1/AKR1B1/BMP6/BCL2L11/WFS1/MMP9/FBN1/EGR1	8
BP	GO:0140962	multicellular organismal-level chemical homeostasis	4/95	56/18614	0.000190840944220471	0.0013783659470704	0.000779673024223546	AKR1B1/BMP6/ABCA12/WFS1	4
BP	GO:0051651	maintenance of location in cell	7/95	233/18614	0.000190983906025958	0.0013783659470704	0.000779673024223546	SRGN/PLCG2/CYBA/TXN/NOS1/P2RX7/HSP90B1	7
CC	GO:1904724	tertiary granule lumen	4/95	55/19518	0.000148523241063259	0.00138191189511032	0.0010128129482117	CXCL1/MMP9/FLG2/PPBP	4
BP	GO:2000116	regulation of cysteine-type endopeptidase activity	7/95	234/18614	0.000196063253670992	0.00141165542643114	0.000798503226103662	BCL2L11/DAPK1/MMP9/XDH/MAPT/F3/PTGS2	7
BP	GO:0071356	cellular response to tumor necrosis factor	7/95	235/18614	0.000201251309420655	0.00144556760020917	0.000817685655228314	CYBA/RORA/NFE2L2/CCL5/CXCL8/FOS/VCAM1	7
BP	GO:0010332	response to gamma radiation	4/95	57/18614	0.000204446293830598	0.00146503694915575	0.0008286984970684	CYBA/IL1A/MIR21/EGR1	4
MF	GO:0031072	heat shock protein binding	6/95	128/18369	5.32767636270378e-05	0.00146511099974354	0.00114965647826766	HSPA13/ITGAM/NOD2/ITGB2/ERN1/MAPT	6
MF	GO:0070492	oligosaccharide binding	3/95	15/18369	5.82862959517864e-05	0.00147957520492996	0.00116100638090198	SELP/SELL/SELE	3
BP	GO:0009914	hormone transport	8/95	315/18614	0.000208777278397136	0.0014890153063041	0.000842261860465111	BMP6/ABCA12/IL1B/ALOX5/PRKCB/CCL5/UCP2/IL6	8
BP	GO:0070372	regulation of ERK1 and ERK2 cascade	8/95	315/18614	0.000208777278397136	0.0014890153063041	0.000842261860465111	IL1B/NOD2/EGFR/ICAM1/CCL5/CD36/IL1A/MIR21	8
BP	GO:0019430	removal of superoxide radicals	3/95	23/18614	0.000211789611579934	0.00150340794698995	0.000850403061075841	NFE2L2/CD36/MIR21	3
BP	GO:1901032	negative regulation of response to reactive oxygen species	3/95	23/18614	0.000211789611579934	0.00150340794698995	0.000850403061075841	NFE2L2/TXN/MIR21	3
BP	GO:0030072	peptide hormone secretion	7/95	238/18614	0.00021748512884775	0.0015402225518398	0.000871227251023279	ABCA12/IL1B/ALOX5/PRKCB/CCL5/UCP2/IL6	7
BP	GO:0010718	positive regulation of epithelial to mesenchymal transition	4/95	58/18614	0.000218737071590747	0.00154186691023408	0.000872157382738227	TGFB3/IL1B/MIR21/IL6	4
BP	GO:0099024	plasma membrane invagination	4/95	58/18614	0.000218737071590747	0.00154186691023408	0.000872157382738227	PLCG2/ITGAM/ITGB2/CD36	4
BP	GO:0007160	cell-matrix adhesion	7/95	239/18614	0.000223125505745976	0.0015691430915717	0.000887586161168203	ITGAL/BCL2L11/ITGAM/ITGB2/CD36/VCAM1/COL17A1	7
BP	GO:0033138	positive regulation of peptidyl-serine phosphorylation	5/95	108/18614	0.000229289184971473	0.00160874824908059	0.000909988827887759	TXN/NOS1/EGFR/IL6/PTGS2	5
CC	GO:0071682	endocytic vesicle lumen	3/95	23/19518	0.000184334224887118	0.0016436468385768	0.00120464032930617	HYOU1/GNLY/HSP90B1	3
CC	GO:0001533	cornified envelope	4/95	59/19518	0.000195275973927214	0.00167156233681695	0.00122509979432231	FLG2/FLG/KRT16/KRT1	4
BP	GO:0036503	ERAD pathway	5/95	109/18614	0.000239351726671113	0.00167546208669779	0.000947725525927287	XBP1/HERPUD1/NFE2L2/WFS1/HSP90B1	5
BP	GO:0048143	astrocyte activation	3/95	24/18614	0.000241151616631833	0.00168416279144264	0.000952647081625691	IL1B/MAPT/IL6	3
BP	GO:0010950	positive regulation of endopeptidase activity	6/95	171/18614	0.000243514421311363	0.00169674564526627	0.000959764575869428	BCL2L11/DAPK1/XDH/MAPT/F3/MIR21	6
BP	GO:0002790	peptide secretion	7/95	243/18614	0.000246880648242656	0.00171624616157654	0.000970795047536157	ABCA12/IL1B/ALOX5/PRKCB/CCL5/UCP2/IL6	7
BP	GO:0002886	regulation of myeloid leukocyte mediated immunity	4/95	60/18614	0.000249455699167459	0.00171644163844959	0.00097090561907567	RAC2/ITGAM/ITGB2/ARG1	4
BP	GO:0009408	response to heat	5/95	110/18614	0.000249746799245311	0.00171644163844959	0.00097090561907567	MICB/NOS1/MAPT/IL1A/PTGS2	5
BP	GO:0014812	muscle cell migration	5/95	110/18614	0.000249746799245311	0.00171644163844959	0.00097090561907567	PLAT/NFE2L2/CCL5/TPM1/MIR21	5
BP	GO:0031341	regulation of cell killing	5/95	110/18614	0.000249746799245311	0.00171644163844959	0.00097090561907567	ITGAM/MICB/ICAM1/P2RX7/ARG1	5
BP	GO:1901222	regulation of NIK/NF-kappaB signaling	5/95	110/18614	0.000249746799245311	0.00171644163844959	0.00097090561907567	IL18/IL1B/NOD2/EGFR/MIR21	5
BP	GO:0031214	biomineral tissue development	6/95	173/18614	0.000259258884645087	0.00177777520899488	0.00100559896777245	SRGN/BMP6/ALOX5/P2RX7/ALPL/PTGS2	6
BP	GO:0018209	peptidyl-serine modification	8/95	327/18614	0.000268776535684806	0.0018388100470035	0.00104012333833914	TXN/MAPK13/NOS1/PRKCB/EGFR/ERN1/IL6/PTGS2	8
BP	GO:0007229	integrin-mediated signaling pathway	5/95	112/18614	0.000271563679380056	0.0018388100470035	0.00104012333833914	ITGAL/ITGAM/ITGB2/TIMP1/DST	5
BP	GO:0014066	regulation of phosphatidylinositol 3-kinase signaling	5/95	112/18614	0.000271563679380056	0.0018388100470035	0.00104012333833914	SELP/IL18/EGFR/CCL5/MIR21	5
BP	GO:0032611	interleukin-1 beta production	5/95	112/18614	0.000271563679380056	0.0018388100470035	0.00104012333833914	NOD2/P2RX7/CD36/IL6/EGR1	5
BP	GO:0032651	regulation of interleukin-1 beta production	5/95	112/18614	0.000271563679380056	0.0018388100470035	0.00104012333833914	NOD2/P2RX7/CD36/IL6/EGR1	5
BP	GO:0071450	cellular response to oxygen radical	3/95	25/18614	0.000273024375365268	0.0018388100470035	0.00104012333833914	NFE2L2/CD36/MIR21	3
BP	GO:0071451	cellular response to superoxide	3/95	25/18614	0.000273024375365268	0.0018388100470035	0.00104012333833914	NFE2L2/CD36/MIR21	3
BP	GO:2000193	positive regulation of fatty acid transport	3/95	25/18614	0.000273024375365268	0.0018388100470035	0.00104012333833914	IL1B/P2RX7/IL1A	3
BP	GO:0010634	positive regulation of epithelial cell migration	6/95	176/18614	0.000284366139390846	0.00191094045670648	0.00108092392166111	PLCG2/PIK3CG/NFE2L2/MMP9/MIR21/PTGS2	6
CC	GO:0044853	plasma membrane raft	5/95	114/19518	0.000237322642217004	0.00195334790132457	0.0014316224166127	ITGAM/SELE/ITGB2/CD36/PTGS2	5
BP	GO:0062012	regulation of small molecule metabolic process	8/95	331/18614	0.000291662943472259	0.00195562913760557	0.00110620208458962	BMP6/RORA/IL1B/NOS1/P2RX7/MIR21/EGR1/PTGS2	8
BP	GO:0032623	interleukin-2 production	4/95	63/18614	0.000301182701981878	0.00200611561848722	0.00113475977445062	PLCG2/IL1B/NOD2/IL1A	4
BP	GO:0032663	regulation of interleukin-2 production	4/95	63/18614	0.000301182701981878	0.00200611561848722	0.00113475977445062	PLCG2/IL1B/NOD2/IL1A	4
BP	GO:0032757	positive regulation of interleukin-8 production	4/95	63/18614	0.000301182701981878	0.00200611561848722	0.00113475977445062	IL1B/NOD2/F3/IL6	4
BP	GO:0001938	positive regulation of endothelial cell proliferation	5/95	115/18614	0.000306966909980157	0.00203472995029329	0.00115094547800982	BMP6/CYBA/ARG1/F3/MIR21	5
BP	GO:0002726	positive regulation of T cell cytokine production	3/95	26/18614	0.000307497218017207	0.00203472995029329	0.00115094547800982	IL18/IL1B/IL6	3
BP	GO:0032469	endoplasmic reticulum calcium ion homeostasis	3/95	26/18614	0.000307497218017207	0.00203472995029329	0.00115094547800982	TGM2/HERPUD1/WFS1	3
BP	GO:0010959	regulation of metal ion transport	9/95	423/18614	0.00031071694517228	0.00205154594367025	0.00116045744864389	PLCG2/CYBA/PIK3CG/WFS1/NOS1/P2RX7/CCL5/MIR21/PTGS2	9
BP	GO:0015908	fatty acid transport	5/95	116/18614	0.000319512184828199	0.00209918079190324	0.00118740211182218	IL1B/P2RX7/CD36/IL1A/PTGS2	5
BP	GO:0032615	interleukin-12 production	4/95	64/18614	0.000320014002998477	0.00209918079190324	0.00118740211182218	PLCG2/NOD2/CD36/MIR21	4
BP	GO:0032655	regulation of interleukin-12 production	4/95	64/18614	0.000320014002998477	0.00209918079190324	0.00118740211182218	PLCG2/NOD2/CD36/MIR21	4
BP	GO:0071887	leukocyte apoptotic process	5/95	117/18614	0.000332442287624409	0.0021759858826325	0.00123084692957317	BCL2L11/NOD2/P2RX7/CCL5/IL6	5
BP	GO:0010324	membrane invagination	4/95	65/18614	0.000339674510328939	0.00221374077421274	0.00125220299293223	PLCG2/ITGAM/ITGB2/CD36	4
BP	GO:0071715	icosanoid transport	4/95	65/18614	0.000339674510328939	0.00221374077421274	0.00125220299293223	IL1B/P2RX7/IL1A/PTGS2	4
BP	GO:0009065	glutamine family amino acid catabolic process	3/95	27/18614	0.000344657958234794	0.00222227220831986	0.00125702880065434	NOS1/ARG1/MIR21	3
BP	GO:0032740	positive regulation of interleukin-17 production	3/95	27/18614	0.000344657958234794	0.00222227220831986	0.00125702880065434	IL18/NOD2/IL6	3
BP	GO:0042832	defense response to protozoan	3/95	27/18614	0.000344657958234794	0.00222227220831986	0.00125702880065434	LYST/ARG1/PF4	3
BP	GO:1904753	negative regulation of vascular associated smooth muscle cell migration	3/95	27/18614	0.000344657958234794	0.00222227220831986	0.00125702880065434	NFE2L2/TPM1/MIR21	3
BP	GO:2000108	positive regulation of leukocyte apoptotic process	3/95	27/18614	0.000344657958234794	0.00222227220831986	0.00125702880065434	BCL2L11/P2RX7/CCL5	3
BP	GO:0043122	regulation of I-kappaB kinase/NF-kappaB signaling	7/95	258/18614	0.000354779725975646	0.00228266785393692	0.00129119161189345	PLCG2/RORA/IL1B/NOD2/PRKCB/CD36/IL1A	7
BP	GO:0070371	ERK1 and ERK2 cascade	8/95	341/18614	0.000355932540287864	0.00228522293382272	0.00129263689343565	IL1B/NOD2/EGFR/ICAM1/CCL5/CD36/IL1A/MIR21	8
BP	GO:0015833	peptide transport	7/95	259/18614	0.000363135739010685	0.00232653066688202	0.00131600262241829	ABCA12/IL1B/ALOX5/PRKCB/CCL5/UCP2/IL6	7
BP	GO:0010952	positive regulation of peptidase activity	6/95	185/18614	0.000371315533525759	0.0023739073433021	0.00134280125064951	BCL2L11/DAPK1/XDH/MAPT/F3/MIR21	6
BP	GO:0032355	response to estradiol	5/95	120/18614	0.000373619224805885	0.00238359606711602	0.0013482816795682	BCL2L11/ENO2/EGFR/MMP2/PTGS2	5
BP	GO:0001912	positive regulation of leukocyte mediated cytotoxicity	4/95	67/18614	0.000381567193468524	0.00240743682533295	0.00136176721009679	ITGAM/MICB/P2RX7/ARG1	4
BP	GO:0038034	signal transduction in absence of ligand	4/95	67/18614	0.000381567193468524	0.00240743682533295	0.00136176721009679	BCL2L11/IL1B/PF4/IL1A	4
BP	GO:0097192	extrinsic apoptotic signaling pathway in absence of ligand	4/95	67/18614	0.000381567193468524	0.00240743682533295	0.00136176721009679	BCL2L11/IL1B/PF4/IL1A	4
BP	GO:1901224	positive regulation of NIK/NF-kappaB signaling	4/95	67/18614	0.000381567193468524	0.00240743682533295	0.00136176721009679	IL18/IL1B/NOD2/EGFR	4
BP	GO:0043405	regulation of MAP kinase activity	6/95	186/18614	0.000382132829417929	0.00240743682533295	0.00136176721009679	PIK3CG/IL1B/NOD2/EGFR/P2RX7/ERN1	6
BP	GO:1903169	regulation of calcium ion transmembrane transport	6/95	186/18614	0.000382132829417929	0.00240743682533295	0.00136176721009679	PLCG2/CYBA/PIK3CG/NOS1/P2RX7/MIR21	6
BP	GO:1902883	negative regulation of response to oxidative stress	3/95	28/18614	0.000384592908552229	0.00241789803630341	0.00136768459655842	NFE2L2/TXN/MIR21	3
BP	GO:0001894	tissue homeostasis	7/95	263/18614	0.000398153048346127	0.0024927843026888	0.00141004403086511	PECAM1/NOD2/P2RX7/KRAS/IL6/KRT1/PTGS2	7
BP	GO:0060249	anatomical structure homeostasis	7/95	263/18614	0.000398153048346127	0.0024927843026888	0.00141004403086511	PECAM1/NOD2/P2RX7/KRAS/IL6/KRT1/PTGS2	7
BP	GO:0042886	amide transport	8/95	349/18614	0.000415292086031696	0.00259471749619803	0.00146770256590149	ABCA12/IL1B/ALOX5/PRKCB/P2RX7/CCL5/UCP2/IL6	8
BP	GO:0042093	T-helper cell differentiation	4/95	69/18614	0.000427029773541061	0.00264298153930151	0.00149500313330721	RORA/IL18/MIR21/IL6	4
BP	GO:0001562	response to protozoan	3/95	29/18614	0.000427386895740225	0.00264298153930151	0.00149500313330721	LYST/ARG1/PF4	3
BP	GO:0007263	nitric oxide mediated signal transduction	3/95	29/18614	0.000427386895740225	0.00264298153930151	0.00149500313330721	NOS1/EGFR/CD36	3
BP	GO:1900017	positive regulation of cytokine production involved in inflammatory response	3/95	29/18614	0.000427386895740225	0.00264298153930151	0.00149500313330721	NOD2/MIR21/IL6	3
BP	GO:1903205	regulation of hydrogen peroxide-induced cell death	3/95	29/18614	0.000427386895740225	0.00264298153930151	0.00149500313330721	NFE2L2/TXN/MIR21	3
BP	GO:0043280	positive regulation of cysteine-type endopeptidase activity involved in apoptotic process	5/95	124/18614	0.000434385796883562	0.00268078091790998	0.00151638436076431	BCL2L11/DAPK1/XDH/MAPT/F3	5
BP	GO:0031623	receptor internalization	5/95	125/18614	0.00045067820804483	0.00277566374975065	0.00157005485705402	PLCG2/SELE/ITGB2/CXCL8/CD36	5
BP	GO:0071480	cellular response to gamma radiation	3/95	30/18614	0.00047312327602891	0.00290207867487104	0.00164156148937115	CYBA/MIR21/EGR1	3
BP	GO:0072539	T-helper 17 cell differentiation	3/95	30/18614	0.00047312327602891	0.00290207867487104	0.00164156148937115	RORA/MIR21/IL6	3
BP	GO:0002294	CD4-positive	alpha-beta T cell differentiation involved in immune response	4/95	71/18614	0.000476232631411321	0.0029152378084774	0.00164900495641039	RORA/IL18/MIR21/IL6	4
BP	GO:0009749	response to glucose	6/95	194/18614	0.000477825950899701	0.00291908217276908	0.00165117952198196	XBP1/CYBA/ABCA12/ERN1/UCP2/EGR1	6
BP	GO:0032868	response to insulin	7/95	272/18614	0.000486869379315796	0.00296369307150399	0.00167641368741088	XBP1/IL1B/PRKCB/ALPL/FOS/UCP2/EGR1	7
BP	GO:0031331	positive regulation of cellular catabolic process	9/95	450/18614	0.000487088444622183	0.00296369307150399	0.00167641368741088	HERPUD1/BCL2L11/NFE2L2/IL1B/DAPK1/HSPB8/NOD2/P2RX7/IL6	9
BP	GO:0031334	positive regulation of protein-containing complex assembly	6/95	195/18614	0.000490991780955511	0.00297546922967829	0.00168307487406963	PLCG2/BCL2L11/MAPT/CD36/MMP3/MMP1	6
BP	GO:0071902	positive regulation of protein serine/threonine kinase activity	6/95	195/18614	0.000490991780955511	0.00297546922967829	0.00168307487406963	PIK3CG/IL1B/NOD2/EGFR/P2RX7/ERN1	6
BP	GO:0002287	alpha-beta T cell activation involved in immune response	4/95	72/18614	0.000502290239346484	0.00303178779198357	0.00171493148216837	RORA/IL18/MIR21/IL6	4
BP	GO:0002293	alpha-beta T cell differentiation involved in immune response	4/95	72/18614	0.000502290239346484	0.00303178779198357	0.00171493148216837	RORA/IL18/MIR21/IL6	4
BP	GO:0032148	activation of protein kinase B activity	3/95	31/18614	0.000521883950205142	0.00313752895709811	0.00177474399724465	IL18/TXN/MIR21	3
BP	GO:0071276	cellular response to cadmium ion	3/95	31/18614	0.000521883950205142	0.00313752895709811	0.00177474399724465	EGFR/MMP9/FOS	3
BP	GO:0071260	cellular response to mechanical stimulus	4/95	73/18614	0.00052934734161555	0.0031760840496933	0.00179655269449722	BMP6/CYBA/IL1B/PTGS2	4
BP	GO:0031343	positive regulation of cell killing	4/95	74/18614	0.000557425545280859	0.00332350887022897	0.0018799435791291	ITGAM/MICB/P2RX7/ARG1	4
BP	GO:0035924	cellular response to vascular endothelial growth factor stimulus	4/95	74/18614	0.000557425545280859	0.00332350887022897	0.0018799435791291	XDH/ERN1/VCAM1/MIR21	4
BP	GO:0032612	interleukin-1 production	5/95	131/18614	0.000558314320792433	0.00332350887022897	0.0018799435791291	NOD2/P2RX7/CD36/IL6/EGR1	5
BP	GO:0032652	regulation of interleukin-1 production	5/95	131/18614	0.000558314320792433	0.00332350887022897	0.0018799435791291	NOD2/P2RX7/CD36/IL6/EGR1	5
BP	GO:0002313	mature B cell differentiation involved in immune response	3/95	32/18614	0.00057374937858513	0.00338870726726842	0.00191682306784711	XBP1/PLCG2/IL6	3
BP	GO:0007435	salivary gland morphogenesis	3/95	32/18614	0.00057374937858513	0.00338870726726842	0.00191682306784711	TGFB3/TGM2/EGFR	3
BP	GO:0010743	regulation of macrophage derived foam cell differentiation	3/95	32/18614	0.00057374937858513	0.00338870726726842	0.00191682306784711	IL18/PF4/CD36	3
BP	GO:0071353	cellular response to interleukin-4	3/95	32/18614	0.00057374937858513	0.00338870726726842	0.00191682306784711	XBP1/ALAD/ARG1	3
BP	GO:2000242	negative regulation of reproductive process	4/95	75/18614	0.000586546512262925	0.00345753733544461	0.00195575681220325	PLAT/PRDX4/TIMP1/IL1A	4
CC	GO:0008305	integrin complex	3/95	31/19518	0.000454850157346681	0.00360510865452554	0.0026422094910197	ITGAL/ITGAM/ITGB2	3
BP	GO:0036336	dendritic cell migration	3/95	33/18614	0.000628798595863267	0.00367194919042328	0.00207703892872383	PIK3CG/ALOX5/CCL5	3
BP	GO:0036474	cell death in response to hydrogen peroxide	3/95	33/18614	0.000628798595863267	0.00367194919042328	0.00207703892872383	NFE2L2/TXN/MIR21	3
BP	GO:1990776	response to angiotensin	3/95	33/18614	0.000628798595863267	0.00367194919042328	0.00207703892872383	CYBA/NFE2L2/PTGS2	3
BP	GO:2000191	regulation of fatty acid transport	3/95	33/18614	0.000628798595863267	0.00367194919042328	0.00207703892872383	IL1B/P2RX7/IL1A	3
BP	GO:0031348	negative regulation of defense response	7/95	284/18614	0.000628991296507691	0.00367194919042328	0.00207703892872383	RORA/ALOX5/MICB/NOD2/ARG1/MIR21/KRT1	7
BP	GO:0010565	regulation of cellular ketone metabolic process	5/95	135/18614	0.000640103086866866	0.00372961798590636	0.00210965929653921	BMP6/IL1B/MIR21/EGR1/PTGS2	5
BP	GO:0045088	regulation of innate immune response	8/95	373/18614	0.000643389436341472	0.00374155702980117	0.00211641261954431	PLCG2/CYBA/NFE2L2/NOD2/CCL5/ARG1/CD36/MIR21	8
BP	GO:0030879	mammary gland development	5/95	136/18614	0.000661883190789842	0.00383435779492046	0.00216890539430025	XBP1/TGFB3/BCL2L11/XDH/ARG1	5
BP	GO:0071333	cellular response to glucose stimulus	5/95	136/18614	0.000661883190789842	0.00383435779492046	0.00216890539430025	XBP1/CYBA/ABCA12/ERN1/UCP2	5
BP	GO:0002534	cytokine production involved in inflammatory response	4/95	78/18614	0.00068038333617179	0.0039204118847819	0.00221758191059962	ALOX5/NOD2/MIR21/IL6	4
BP	GO:1900015	regulation of cytokine production involved in inflammatory response	4/95	78/18614	0.00068038333617179	0.0039204118847819	0.00221758191059962	ALOX5/NOD2/MIR21/IL6	4
BP	GO:0051208	sequestering of calcium ion	5/95	137/18614	0.000684213999797465	0.0039204118847819	0.00221758191059962	PLCG2/CYBA/NOS1/P2RX7/HSP90B1	5
BP	GO:0007431	salivary gland development	3/95	34/18614	0.000687109225838097	0.0039204118847819	0.00221758191059962	TGFB3/TGM2/EGFR	3
BP	GO:0032743	positive regulation of interleukin-2 production	3/95	34/18614	0.000687109225838097	0.0039204118847819	0.00221758191059962	PLCG2/IL1B/IL1A	3
BP	GO:0033238	regulation of amine metabolic process	3/95	34/18614	0.000687109225838097	0.0039204118847819	0.00221758191059962	ITGAM/ITGB2/MIR21	3
BP	GO:0090022	regulation of neutrophil chemotaxis	3/95	34/18614	0.000687109225838097	0.0039204118847819	0.00221758191059962	RAC2/NOD2/CXCL8	3
BP	GO:1902624	positive regulation of neutrophil migration	3/95	34/18614	0.000687109225838097	0.0039204118847819	0.00221758191059962	RAC2/CXCL8/IL1A	3
BP	GO:0071331	cellular response to hexose stimulus	5/95	138/18614	0.000707104369159565	0.00401933009838068	0.002273535021536	XBP1/CYBA/ABCA12/ERN1/UCP2	5
BP	GO:1904950	negative regulation of establishment of protein localization	5/95	138/18614	0.000707104369159565	0.00401933009838068	0.002273535021536	IL1B/TXN/MAPT/UCP2/CD36	5
BP	GO:0009064	glutamine family amino acid metabolic process	4/95	79/18614	0.000713892908444097	0.00404271939163848	0.00228676518080358	NOS1/ARG1/UCP2/MIR21	4
BP	GO:1903201	regulation of oxidative stress-induced cell death	4/95	79/18614	0.000713892908444097	0.00404271939163848	0.00228676518080358	NFE2L2/TXN/MIR21/MMP3	4
BP	GO:0002292	T cell differentiation involved in immune response	4/95	80/18614	0.000748554213179265	0.00416987599991384	0.00235869134637288	RORA/IL18/MIR21/IL6	4
BP	GO:0030500	regulation of bone mineralization	4/95	80/18614	0.000748554213179265	0.00416987599991384	0.00235869134637288	SRGN/BMP6/ALOX5/P2RX7	4
BP	GO:0032890	regulation of organic acid transport	4/95	80/18614	0.000748554213179265	0.00416987599991384	0.00235869134637288	IL1B/P2RX7/ARG1/IL1A	4
BP	GO:0002719	negative regulation of cytokine production involved in immune response	3/95	35/18614	0.000748757496016276	0.00416987599991384	0.00235869134637288	TGFB3/NOD2/ARG1	3
BP	GO:0018149	peptide cross-linking	3/95	35/18614	0.000748757496016276	0.00416987599991384	0.00235869134637288	TGM2/FLG/KRT1	3
BP	GO:0035633	maintenance of blood-brain barrier	3/95	35/18614	0.000748757496016276	0.00416987599991384	0.00235869134637288	PECAM1/IL6/PTGS2	3
BP	GO:0070670	response to interleukin-4	3/95	35/18614	0.000748757496016276	0.00416987599991384	0.00235869134637288	XBP1/ALAD/ARG1	3
BP	GO:1901099	negative regulation of signal transduction in absence of ligand	3/95	35/18614	0.000748757496016276	0.00416987599991384	0.00235869134637288	IL1B/PF4/IL1A	3
BP	GO:2001240	negative regulation of extrinsic apoptotic signaling pathway in absence of ligand	3/95	35/18614	0.000748757496016276	0.00416987599991384	0.00235869134637288	IL1B/PF4/IL1A	3
BP	GO:0071326	cellular response to monosaccharide stimulus	5/95	140/18614	0.000754599445783049	0.00418698848449163	0.00236837102732488	XBP1/CYBA/ABCA12/ERN1/UCP2	5
BP	GO:1904019	epithelial cell apoptotic process	5/95	140/18614	0.000754599445783049	0.00418698848449163	0.00236837102732488	PIK3CG/NFE2L2/WFS1/ICAM1/IL6	5
BP	GO:0043299	leukocyte degranulation	4/95	81/18614	0.000784389144459267	0.0043443091077744	0.00245735947512302	RAC2/PIK3CG/ITGAM/ITGB2	4
MF	GO:0033691	sialic acid binding	3/95	22/18369	0.000192162663877563	0.00443467505105602	0.00347984070991956	SELP/SELL/SELE	3
MF	GO:0005539	glycosaminoglycan binding	7/95	232/18369	0.000201576138684365	0.00443467505105602	0.00347984070991956	SELP/SELL/NOD2/FBN1/CXCL8/PF4/LAMC2	7
BP	GO:0038061	NIK/NF-kappaB signaling	5/95	142/18614	0.000804440193798391	0.00443910063147141	0.00251097832293966	IL18/IL1B/NOD2/EGFR/MIR21	5
BP	GO:2001056	positive regulation of cysteine-type endopeptidase activity	5/95	142/18614	0.000804440193798391	0.00443910063147141	0.00251097832293966	BCL2L11/DAPK1/XDH/MAPT/F3	5
BP	GO:0033135	regulation of peptidyl-serine phosphorylation	5/95	143/18614	0.000830262820164552	0.0045732509438572	0.00258686047889444	TXN/NOS1/EGFR/IL6/PTGS2	5
BP	GO:0042180	cellular ketone metabolic process	6/95	216/18614	0.000839044329786502	0.0046132182786807	0.00260946801129774	AKR1B1/BMP6/IL1B/MIR21/EGR1/PTGS2	6
BP	GO:0014068	positive regulation of phosphatidylinositol 3-kinase signaling	4/95	83/18614	0.000859667574718484	0.00470096699086563	0.00265910309111552	SELP/IL18/CCL5/MIR21	4
BP	GO:0030433	ubiquitin-dependent ERAD pathway	4/95	83/18614	0.000859667574718484	0.00470096699086563	0.00265910309111552	HERPUD1/NFE2L2/WFS1/HSP90B1	4
BP	GO:0031424	keratinization	4/95	83/18614	0.000859667574718484	0.00470096699086563	0.00265910309111552	ABCA12/KRT16/IL1A/KRT1	4
BP	GO:0022411	cellular component disassembly	9/95	488/18614	0.000867924338929135	0.0047375509041908	0.00267979679034742	TGFB3/NSF/ITGAM/PRKCB/MMP9/MMP2/IL6/MMP3/MMP1	9
BP	GO:0008207	C21-steroid hormone metabolic process	3/95	37/18614	0.000882364972326965	0.00480769671408422	0.00271947478431734	AKR1B1/BMP6/EGR1	3
CC	GO:0045335	phagocytic vesicle	5/95	141/19518	0.000630420616411113	0.00481821471114208	0.00353130345282917	RAC2/CYBA/NOD2/GNLY/CD36	5
MF	GO:0008201	heparin binding	6/95	168/18369	0.000237528148019338	0.00489901805289885	0.00384420555347087	SELP/SELL/FBN1/CXCL8/PF4/LAMC2	6
BP	GO:0043523	regulation of neuron apoptotic process	6/95	219/18614	0.000901258532452168	0.00490180899664632	0.00277270941922524	TGFB3/BCL2L11/WFS1/ITGAM/HYOU1/KRAS	6
BP	GO:0050714	positive regulation of protein secretion	5/95	146/18614	0.000911449347714805	0.00493946743277701	0.00279401092253642	BMP6/TGFB3/PRKCB/P2RX7/IL1A	5
BP	GO:0062013	positive regulation of small molecule metabolic process	5/95	146/18614	0.000911449347714805	0.00493946743277701	0.00279401092253642	BMP6/IL1B/NOS1/P2RX7/PTGS2	5
BP	GO:0002335	mature B cell differentiation	3/95	38/18614	0.000954469781759121	0.00515413682149925	0.00291543871308002	XBP1/PLCG2/IL6	3
BP	GO:0010742	macrophage derived foam cell differentiation	3/95	38/18614	0.000954469781759121	0.00515413682149925	0.00291543871308002	IL18/PF4/CD36	3
BP	GO:0001960	negative regulation of cytokine-mediated signaling pathway	4/95	87/18614	0.00102527335203273	0.00548474521527999	0.00310244742927805	CCL5/ARG1/MIR21/IL6	4
BP	GO:0046889	positive regulation of lipid biosynthetic process	4/95	87/18614	0.00102527335203273	0.00548474521527999	0.00310244742927805	BMP6/IL1B/IL1A/PTGS2	4
BP	GO:0048708	astrocyte differentiation	4/95	87/18614	0.00102527335203273	0.00548474521527999	0.00310244742927805	IL1B/MAPT/KRAS/IL6	4
BP	GO:0045730	respiratory burst	3/95	39/18614	0.00103020346636211	0.00548474521527999	0.00310244742927805	RAC2/CYBA/PIK3CG	3
BP	GO:0060251	regulation of glial cell proliferation	3/95	39/18614	0.00103020346636211	0.00548474521527999	0.00310244742927805	IL1B/KRAS/IL6	3
BP	GO:0070232	regulation of T cell apoptotic process	3/95	39/18614	0.00103020346636211	0.00548474521527999	0.00310244742927805	BCL2L11/P2RX7/CCL5	3
BP	GO:0090077	foam cell differentiation	3/95	39/18614	0.00103020346636211	0.00548474521527999	0.00310244742927805	IL18/PF4/CD36	3
BP	GO:0097242	amyloid-beta clearance	3/95	39/18614	0.00103020346636211	0.00548474521527999	0.00310244742927805	ITGAM/ITGB2/CD36	3
BP	GO:0045834	positive regulation of lipid metabolic process	5/95	151/18614	0.00105971066656426	0.0056319245266965	0.00318569944161857	BMP6/IL1B/NOD2/IL1A/PTGS2	5
BP	GO:0071392	cellular response to estradiol stimulus	3/95	40/18614	0.00110963548703531	0.00588690826806099	0.00332993105527677	BCL2L11/EGFR/MMP2	3
BP	GO:0043367	CD4-positive	alpha-beta T cell differentiation	4/95	89/18614	0.00111595216613394	0.00590859426978535	0.0033421977472853	RORA/IL18/MIR21/IL6	4
BP	GO:0032368	regulation of lipid transport	5/95	153/18614	0.0011237661385116	0.00590859426978535	0.0033421977472853	BMP6/ABCA12/IL1B/P2RX7/IL1A	5
BP	GO:0002291	T cell activation via T cell receptor contact with antigen bound to MHC molecule on antigen presenting cell	2/95	10/18614	0.00112935432802114	0.00590859426978535	0.0033421977472853	ITGAL/ICAM1	2
BP	GO:0033197	response to vitamin E	2/95	10/18614	0.00112935432802114	0.00590859426978535	0.0033421977472853	ALAD/ARG1	2
BP	GO:0035747	natural killer cell chemotaxis	2/95	10/18614	0.00112935432802114	0.00590859426978535	0.0033421977472853	PIK3CG/CCL5	2
BP	GO:0046886	positive regulation of hormone biosynthetic process	2/95	10/18614	0.00112935432802114	0.00590859426978535	0.0033421977472853	BMP6/EGR1	2
BP	GO:0097050	type B pancreatic cell apoptotic process	2/95	10/18614	0.00112935432802114	0.00590859426978535	0.0033421977472853	WFS1/IL6	2
BP	GO:2000659	regulation of interleukin-1-mediated signaling pathway	2/95	10/18614	0.00112935432802114	0.00590859426978535	0.0033421977472853	MIR21/IL6	2
BP	GO:0014910	regulation of smooth muscle cell migration	4/95	90/18614	0.00116333742853852	0.00605496107383904	0.00342499016464371	NFE2L2/CCL5/TPM1/MIR21	4
BP	GO:0060395	SMAD protein signal transduction	4/95	90/18614	0.00116333742853852	0.00605496107383904	0.00342499016464371	BMP6/TGFB3/GDF15/FOS	4
BP	GO:2000106	regulation of leukocyte apoptotic process	4/95	90/18614	0.00116333742853852	0.00605496107383904	0.00342499016464371	BCL2L11/NOD2/P2RX7/CCL5	4
BP	GO:0043254	regulation of protein-containing complex assembly	8/95	409/18614	0.0011660348808426	0.00605857298912029	0.00342703324537749	SELP/PLCG2/MAP2/BCL2L11/MAPT/CD36/MMP3/MMP1	8
BP	GO:0042692	muscle cell differentiation	8/95	410/18614	0.00118432415339148	0.00614304672359491	0.00347481583327824	XBP1/RORA/NOS1/GDF15/MYH11/TPM1/KRAS/MIR21	8
BP	GO:0043270	positive regulation of monoatomic ion transport	6/95	231/18614	0.0011864382757867	0.00614347490749825	0.00347505803560452	PLCG2/WFS1/NOS1/P2RX7/CCL5/MIR21	6
BP	GO:0002691	regulation of cellular extravasation	3/95	41/18614	0.00119283399349776	0.00616603418177304	0.0034878186944379	SELP/SELE/ICAM1	3
BP	GO:0001678	intracellular glucose homeostasis	5/95	157/18614	0.00126043873477512	0.00650293620721844	0.00367838740487676	XBP1/CYBA/ABCA12/ERN1/UCP2	5
BP	GO:0060761	negative regulation of response to cytokine stimulus	4/95	92/18614	0.00126230937620279	0.00650293620721844	0.00367838740487676	CCL5/ARG1/MIR21/IL6	4
BP	GO:0014912	negative regulation of smooth muscle cell migration	3/95	42/18614	0.00127986583806292	0.00652666828718763	0.00369181146152879	NFE2L2/TPM1/MIR21	3
BP	GO:0032733	positive regulation of interleukin-10 production	3/95	42/18614	0.00127986583806292	0.00652666828718763	0.00369181146152879	PLCG2/NOD2/IL6	3
BP	GO:0045429	positive regulation of nitric oxide biosynthetic process	3/95	42/18614	0.00127986583806292	0.00652666828718763	0.00369181146152879	IL1B/CD36/PTGS2	3
BP	GO:0050999	regulation of nitric-oxide synthase activity	3/95	42/18614	0.00127986583806292	0.00652666828718763	0.00369181146152879	IL1B/EGFR/IL1A	3
BP	GO:0055090	acylglycerol homeostasis	3/95	42/18614	0.00127986583806292	0.00652666828718763	0.00369181146152879	XBP1/RORA/IL18	3
BP	GO:0070328	triglyceride homeostasis	3/95	42/18614	0.00127986583806292	0.00652666828718763	0.00369181146152879	XBP1/RORA/IL18	3
BP	GO:0060348	bone development	6/95	235/18614	0.00129542043819338	0.00658899844072851	0.00372706852763291	BMP6/TGFB3/TGM2/FLI1/ALPL/FBN1	6
BP	GO:0120254	olefinic compound metabolic process	5/95	158/18614	0.00129644645245816	0.00658899844072851	0.00372706852763291	AKR1B1/BMP6/ALOX5/EGR1/PTGS2	5
BP	GO:0050886	endocrine process	4/95	93/18614	0.00131393989544058	0.00665553474675429	0.00376470480488573	BMP6/CYBA/IL1B/KRAS	4
BP	GO:0051781	positive regulation of cell division	4/95	93/18614	0.00131393989544058	0.00665553474675429	0.00376470480488573	TGFB3/IL1B/PPBP/IL1A	4
BP	GO:0051403	stress-activated MAPK cascade	6/95	237/18614	0.00135270537644389	0.00684043655245203	0.00386929455504544	IL1B/MAPK13/NOD2/EGFR/XDH/IL1A	6
BP	GO:0030501	positive regulation of bone mineralization	3/95	43/18614	0.00137079658929824	0.0068992223194566	0.00390254673806634	BMP6/ALOX5/P2RX7	3
BP	GO:0032735	positive regulation of interleukin-12 production	3/95	43/18614	0.00137079658929824	0.0068992223194566	0.00390254673806634	PLCG2/NOD2/CD36	3
BP	GO:0010269	response to selenium ion	2/95	11/18614	0.00137573778393926	0.0068992223194566	0.00390254673806634	ALAD/ARG1	2
BP	GO:0048563	post-embryonic animal organ morphogenesis	2/95	11/18614	0.00137573778393926	0.0068992223194566	0.00390254673806634	BCL2L11/FBN1	2
BP	GO:0061418	regulation of transcription from RNA polymerase II promoter in response to hypoxia	2/95	11/18614	0.00137573778393926	0.0068992223194566	0.00390254673806634	NFE2L2/EGR1	2
BP	GO:0002833	positive regulation of response to biotic stimulus	7/95	327/18614	0.00142804447578778	0.0071496796271229	0.00404421797343175	PLCG2/BMP6/CYBA/NOD2/CCL5/ARG1/CD36	7
BP	GO:0006509	membrane protein ectodomain proteolysis	3/95	44/18614	0.00146569054557064	0.00728988192402242	0.00412352343585924	IL1B/TIMP1/P2RX7	3
BP	GO:0072538	T-helper 17 type immune response	3/95	44/18614	0.00146569054557064	0.00728988192402242	0.00412352343585924	RORA/MIR21/IL6	3
BP	GO:0120178	steroid hormone biosynthetic process	3/95	44/18614	0.00146569054557064	0.00728988192402242	0.00412352343585924	AKR1B1/BMP6/EGR1	3
BP	GO:1904407	positive regulation of nitric oxide metabolic process	3/95	44/18614	0.00146569054557064	0.00728988192402242	0.00412352343585924	IL1B/CD36/PTGS2	3
BP	GO:0051604	protein maturation	7/95	332/18614	0.00155732354796854	0.00773291692784377	0.00437412629063844	SRGN/PLAT/PRDX4/WFS1/P2RX7/F3/PLA2G7	7
BP	GO:0046006	regulation of activated T cell proliferation	3/95	45/18614	0.00156461074847865	0.0077563654154089	0.00438738993317999	IL18/ARG1/MIR21	3
BP	GO:0120162	positive regulation of cold-induced thermogenesis	4/95	98/18614	0.00159441239919453	0.00789116709519519	0.00446364053525904	IL18/ALPL/UCP2/CD36	4
BP	GO:0031098	stress-activated protein kinase signaling cascade	6/95	245/18614	0.00160144907694882	0.00791304249786474	0.00447601436195705	IL1B/MAPK13/NOD2/EGFR/XDH/IL1A	6
BP	GO:0045444	fat cell differentiation	6/95	246/18614	0.00163483524978333	0.00798668346323665	0.00451766939145069	XBP1/RORA/ALOX5/MIR21/IL6/PTGS2	6
BP	GO:0002732	positive regulation of dendritic cell cytokine production	2/95	12/18614	0.00164540469497236	0.00798668346323665	0.00451766939145069	PLCG2/NOD2	2
BP	GO:0006983	ER overload response	2/95	12/18614	0.00164540469497236	0.00798668346323665	0.00451766939145069	BCL2L11/WFS1	2
BP	GO:0010936	negative regulation of macrophage cytokine production	2/95	12/18614	0.00164540469497236	0.00798668346323665	0.00451766939145069	TGFB3/NOD2	2
BP	GO:0031650	regulation of heat generation	2/95	12/18614	0.00164540469497236	0.00798668346323665	0.00451766939145069	IL1B/PTGS2	2
BP	GO:0032252	secretory granule localization	2/95	12/18614	0.00164540469497236	0.00798668346323665	0.00451766939145069	MAP2/PIK3CG	2
BP	GO:0033083	regulation of immature T cell proliferation	2/95	12/18614	0.00164540469497236	0.00798668346323665	0.00451766939145069	IL1B/IL1A	2
BP	GO:0033084	regulation of immature T cell proliferation in thymus	2/95	12/18614	0.00164540469497236	0.00798668346323665	0.00451766939145069	IL1B/IL1A	2
BP	GO:0034135	regulation of toll-like receptor 2 signaling pathway	2/95	12/18614	0.00164540469497236	0.00798668346323665	0.00451766939145069	CYBA/NOD2	2
BP	GO:0043312	neutrophil degranulation	2/95	12/18614	0.00164540469497236	0.00798668346323665	0.00451766939145069	ITGAM/ITGB2	2
BP	GO:1903238	positive regulation of leukocyte tethering or rolling	2/95	12/18614	0.00164540469497236	0.00798668346323665	0.00451766939145069	SELP/SELE	2
BP	GO:0019218	regulation of steroid metabolic process	4/95	99/18614	0.00165512341373244	0.00799535655451581	0.0045225753275857	BMP6/RORA/IL1A/EGR1	4
BP	GO:0036473	cell death in response to oxidative stress	4/95	99/18614	0.00165512341373244	0.00799535655451581	0.0045225753275857	NFE2L2/TXN/MIR21/MMP3	4
BP	GO:2001237	negative regulation of extrinsic apoptotic signaling pathway	4/95	99/18614	0.00165512341373244	0.00799535655451581	0.0045225753275857	IL1B/ICAM1/PF4/IL1A	4
BP	GO:0035272	exocrine system development	3/95	46/18614	0.00166761899617192	0.00803006344653483	0.00454220728927148	TGFB3/TGM2/EGFR	3
BP	GO:2001239	regulation of extrinsic apoptotic signaling pathway in absence of ligand	3/95	46/18614	0.00166761899617192	0.00803006344653483	0.00454220728927148	IL1B/PF4/IL1A	3
BP	GO:0002701	negative regulation of production of molecular mediator of immune response	3/95	47/18614	0.00177477585655919	0.00853246771102542	0.00482639238040111	TGFB3/NOD2/ARG1	3
BP	GO:0070167	regulation of biomineral tissue development	4/95	101/18614	0.00178133558055088	0.00855041078664423	0.00483654188537207	SRGN/BMP6/ALOX5/P2RX7	4
BP	GO:1905477	positive regulation of protein localization to membrane	4/95	102/18614	0.00184687993552395	0.00885097452460287	0.00500655583489267	ITGAM/EGFR/ITGB2/GZMB	4
BP	GO:0032620	interleukin-17 production	3/95	48/18614	0.0018861406804053	0.00896806512192707	0.00507278815898478	IL18/NOD2/IL6	3
BP	GO:0032660	regulation of interleukin-17 production	3/95	48/18614	0.0018861406804053	0.00896806512192707	0.00507278815898478	IL18/NOD2/IL6	3
BP	GO:0035987	endodermal cell differentiation	3/95	48/18614	0.0018861406804053	0.00896806512192707	0.00507278815898478	ITGB2/MMP9/MMP2	3
BP	GO:0043300	regulation of leukocyte degranulation	3/95	48/18614	0.0018861406804053	0.00896806512192707	0.00507278815898478	RAC2/ITGAM/ITGB2	3
BP	GO:0050798	activated T cell proliferation	3/95	48/18614	0.0018861406804053	0.00896806512192707	0.00507278815898478	IL18/ARG1/MIR21	3
BP	GO:0032677	regulation of interleukin-8 production	4/95	103/18614	0.00191407852111069	0.00904454146146759	0.00511604701854805	IL1B/NOD2/F3/IL6	4
BP	GO:0006937	regulation of muscle contraction	5/95	173/18614	0.00193265235525064	0.00904454146146759	0.00511604701854805	PIK3CG/NOS1/TPM1/MIR21/PTGS2	5
BP	GO:0031392	regulation of prostaglandin biosynthetic process	2/95	13/18614	0.00193811602745734	0.00904454146146759	0.00511604701854805	IL1B/PTGS2	2
BP	GO:0032494	response to peptidoglycan	2/95	13/18614	0.00193811602745734	0.00904454146146759	0.00511604701854805	NOD2/IL6	2
BP	GO:0033079	immature T cell proliferation	2/95	13/18614	0.00193811602745734	0.00904454146146759	0.00511604701854805	IL1B/IL1A	2
BP	GO:0033080	immature T cell proliferation in thymus	2/95	13/18614	0.00193811602745734	0.00904454146146759	0.00511604701854805	IL1B/IL1A	2
BP	GO:0034616	response to laminar fluid shear stress	2/95	13/18614	0.00193811602745734	0.00904454146146759	0.00511604701854805	TGFB3/NFE2L2	2
BP	GO:0035745	T-helper 2 cell cytokine production	2/95	13/18614	0.00193811602745734	0.00904454146146759	0.00511604701854805	ARG1/IL6	2
BP	GO:0060100	positive regulation of phagocytosis	engulfment	2/95	13/18614	0.00193811602745734	0.00904454146146759	0.00511604701854805	PLCG2/CD36	2
BP	GO:0070486	leukocyte aggregation	2/95	13/18614	0.00193811602745734	0.00904454146146759	0.00511604701854805	RAC2/IL1B	2
BP	GO:1905155	positive regulation of membrane invagination	2/95	13/18614	0.00193811602745734	0.00904454146146759	0.00511604701854805	PLCG2/CD36	2
BP	GO:2000551	regulation of T-helper 2 cell cytokine production	2/95	13/18614	0.00193811602745734	0.00904454146146759	0.00511604701854805	ARG1/IL6	2
BP	GO:1904062	regulation of monoatomic cation transmembrane transport	7/95	346/18614	0.00196835040357525	0.0091714816955494	0.00518785079200354	PLCG2/CYBA/PIK3CG/NOS1/MMP9/P2RX7/MIR21	7
BP	GO:0030216	keratinocyte differentiation	5/95	174/18614	0.00198191941417915	0.00921113561429448	0.0052102810405279	ABCA12/FLG/KRT16/IL1A/KRT1	5
BP	GO:0032637	interleukin-8 production	4/95	104/18614	0.00198295280585506	0.00921113561429448	0.0052102810405279	IL1B/NOD2/F3/IL6	4
BP	GO:0006898	receptor-mediated endocytosis	6/95	256/18614	0.00199861389408668	0.00924176696442447	0.00522760767097945	PLCG2/ITGAM/SELE/ITGB2/CXCL8/CD36	6
BP	GO:0032892	positive regulation of organic acid transport	3/95	49/18614	0.00200177161431813	0.00924176696442447	0.00522760767097945	IL1B/P2RX7/IL1A	3
BP	GO:0061028	establishment of endothelial barrier	3/95	49/18614	0.00200177161431813	0.00924176696442447	0.00522760767097945	PECAM1/IL1B/ICAM1	3
BP	GO:1904752	regulation of vascular associated smooth muscle cell migration	3/95	49/18614	0.00200177161431813	0.00924176696442447	0.00522760767097945	NFE2L2/TPM1/MIR21	3
CC	GO:0034663	endoplasmic reticulum chaperone complex	2/95	11/19518	0.00125298729435221	0.00924618210315077	0.00677659190048925	HYOU1/HSP90B1	2
BP	GO:0032102	negative regulation of response to external stimulus	8/95	446/18614	0.00201176521110324	0.0092737469487442	0.00524569715667966	PLAT/RORA/ALOX5/MICB/NOD2/ARG1/MIR21/KRT1	8
BP	GO:0030509	BMP signaling pathway	5/95	176/18614	0.00208320289981285	0.00958844074434407	0.00542370377664965	BMP6/TGFB3/FBN1/MIR21/EGR1	5
BP	GO:0051402	neuron apoptotic process	6/95	259/18614	0.00211885702243062	0.00969199132266798	0.00548227718578929	TGFB3/BCL2L11/WFS1/ITGAM/HYOU1/KRAS	6
BP	GO:0006692	prostanoid metabolic process	3/95	50/18614	0.00212172561362639	0.00969199132266798	0.00548227718578929	AKR1B1/IL1B/PTGS2	3
BP	GO:0006693	prostaglandin metabolic process	3/95	50/18614	0.00212172561362639	0.00969199132266798	0.00548227718578929	AKR1B1/IL1B/PTGS2	3
BP	GO:0010862	positive regulation of pathway-restricted SMAD protein phosphorylation	3/95	50/18614	0.00212172561362639	0.00969199132266798	0.00548227718578929	BMP6/TGFB3/GDF15	3
BP	GO:1903747	regulation of establishment of protein localization to mitochondrion	3/95	50/18614	0.00212172561362639	0.00969199132266798	0.00548227718578929	RAC2/MAPT/GZMB	3
BP	GO:0015718	monocarboxylic acid transport	5/95	177/18614	0.00213523941830256	0.00973901055949766	0.00550887362823158	IL1B/P2RX7/CD36/IL1A/PTGS2	5
BP	GO:0046942	carboxylic acid transport	7/95	352/18614	0.00216833847800811	0.00987508367092851	0.00558584341592134	IL1B/P2RX7/ARG1/UCP2/CD36/IL1A/PTGS2	7
BP	GO:0003012	muscle system process	8/95	452/18614	0.00218570137786487	0.00993918942355394	0.00562210485006793	CYBA/PIK3CG/IL1B/NOS1/MYH11/TPM1/MIR21/PTGS2	8
BP	GO:0046822	regulation of nucleocytoplasmic transport	4/95	107/18614	0.00219984364733709	0.00995861430077598	0.0056330925364665	IL1B/TXN/CD36/PTGS2	4
BP	GO:0031668	cellular response to extracellular stimulus	6/95	261/18614	0.00220200749657773	0.00995861430077598	0.0056330925364665	XBP1/NFE2L2/P2RX7/FOS/UCP2/VCAM1	6
BP	GO:1903522	regulation of blood circulation	6/95	261/18614	0.00220200749657773	0.00995861430077598	0.0056330925364665	PIK3CG/NOS1/TPM1/MMP2/MIR21/PTGS2	6
BP	GO:0015849	organic acid transport	7/95	353/18614	0.0022031458224931	0.00995861430077598	0.0056330925364665	IL1B/P2RX7/ARG1/UCP2/CD36/IL1A/PTGS2	7
BP	GO:0032964	collagen biosynthetic process	3/95	51/18614	0.00224605845514886	0.0100813473940631	0.00570251653973563	TGFB3/ARG1/IL6	3
BP	GO:0045778	positive regulation of ossification	3/95	51/18614	0.00224605845514886	0.0100813473940631	0.00570251653973563	BMP6/ALOX5/P2RX7	3
BP	GO:1902895	positive regulation of miRNA transcription	3/95	51/18614	0.00224605845514886	0.0100813473940631	0.00570251653973563	EGFR/FOS/EGR1	3
BP	GO:1904738	vascular associated smooth muscle cell migration	3/95	51/18614	0.00224605845514886	0.0100813473940631	0.00570251653973563	NFE2L2/TPM1/MIR21	3
BP	GO:0061043	regulation of vascular wound healing	2/95	14/18614	0.00225363453650352	0.0100813473940631	0.00570251653973563	XBP1/ALOX5	2
BP	GO:0072672	neutrophil extravasation	2/95	14/18614	0.00225363453650352	0.0100813473940631	0.00570251653973563	PECAM1/PIK3CG	2
BP	GO:1904294	positive regulation of ERAD pathway	2/95	14/18614	0.00225363453650352	0.0100813473940631	0.00570251653973563	HERPUD1/NFE2L2	2
BP	GO:0032147	activation of protein kinase activity	4/95	109/18614	0.002353206869369	0.0104957191341768	0.00593690601261392	IL18/TXN/CCL5/MIR21	4
BP	GO:1904035	regulation of epithelial cell apoptotic process	4/95	109/18614	0.002353206869369	0.0104957191341768	0.00593690601261392	NFE2L2/WFS1/ICAM1/IL6	4
BP	GO:0003018	vascular process in circulatory system	6/95	265/18614	0.00237568459909049	0.0105803685237845	0.00598478795988226	BMP6/NOS1/CD36/MMP2/MIR21/PTGS2	6
BP	GO:0046890	regulation of lipid biosynthetic process	5/95	182/18614	0.00240977276620361	0.0107164012426466	0.00606173489950598	BMP6/IL1B/IL1A/EGR1/PTGS2	5
BP	GO:0010717	regulation of epithelial to mesenchymal transition	4/95	110/18614	0.00243258272107178	0.0108019532283716	0.00611012740048172	TGFB3/IL1B/MIR21/IL6	4
BP	GO:0042176	regulation of protein catabolic process	7/95	361/18614	0.0024974314557114	0.0110736550176998	0.0062638155819278	HERPUD1/NFE2L2/NSF/IL1B/ALAD/EGFR/TIMP1	7
BP	GO:0070169	positive regulation of biomineral tissue development	3/95	53/18614	0.00250807795542505	0.0111045794102567	0.00628130797189752	BMP6/ALOX5/P2RX7	3
BP	GO:1902107	positive regulation of leukocyte differentiation	5/95	184/18614	0.00252647170646415	0.0111533583070768	0.00630889976642988	XBP1/IL18/PF4/FOS/MIR21	5
BP	GO:1903708	positive regulation of hemopoiesis	5/95	184/18614	0.00252647170646415	0.0111533583070768	0.00630889976642988	XBP1/IL18/PF4/FOS/MIR21	5
BP	GO:0032352	positive regulation of hormone metabolic process	2/95	15/18614	0.00259172475427377	0.0113093443822855	0.00639713332679407	BMP6/EGR1	2
BP	GO:0032725	positive regulation of granulocyte macrophage colony-stimulating factor production	2/95	15/18614	0.00259172475427377	0.0113093443822855	0.00639713332679407	IL18/IL1B	2
BP	GO:0060099	regulation of phagocytosis	engulfment	2/95	15/18614	0.00259172475427377	0.0113093443822855	0.00639713332679407	PLCG2/CD36	2
BP	GO:0071639	positive regulation of monocyte chemotactic protein-1 production	2/95	15/18614	0.00259172475427377	0.0113093443822855	0.00639713332679407	IL1B/NOD2	2
BP	GO:1900426	positive regulation of defense response to bacterium	2/95	15/18614	0.00259172475427377	0.0113093443822855	0.00639713332679407	CYBA/NOD2	2
BP	GO:1902563	regulation of neutrophil activation	2/95	15/18614	0.00259172475427377	0.0113093443822855	0.00639713332679407	ITGAM/ITGB2	2
BP	GO:1905153	regulation of membrane invagination	2/95	15/18614	0.00259172475427377	0.0113093443822855	0.00639713332679407	PLCG2/CD36	2
BP	GO:2001279	regulation of unsaturated fatty acid biosynthetic process	2/95	15/18614	0.00259172475427377	0.0113093443822855	0.00639713332679407	IL1B/PTGS2	2
BP	GO:0014009	glial cell proliferation	3/95	54/18614	0.00264587038868818	0.0115123914466087	0.0065119869467903	IL1B/KRAS/IL6	3
BP	GO:0071385	cellular response to glucocorticoid stimulus	3/95	54/18614	0.00264587038868818	0.0115123914466087	0.0065119869467903	PLAT/BCL2L11/ARG1	3
BP	GO:0090150	establishment of protein localization to membrane	6/95	271/18614	0.00265532723945265	0.0115369390403805	0.00652587229901778	NSF/ITGAM/EGFR/ITGB2/HYOU1/GZMB	6
BP	GO:0071772	response to BMP	5/95	187/18614	0.00270915072081052	0.0117370655870072	0.00663907392748771	BMP6/TGFB3/FBN1/MIR21/EGR1	5
BP	GO:0071773	cellular response to BMP stimulus	5/95	187/18614	0.00270915072081052	0.0117370655870072	0.00663907392748771	BMP6/TGFB3/FBN1/MIR21/EGR1	5
BP	GO:0033559	unsaturated fatty acid metabolic process	4/95	114/18614	0.00276853684547444	0.0119600791724496	0.00676522161488116	AKR1B1/IL1B/ALOX5/PTGS2	4
BP	GO:1904659	glucose transmembrane transport	4/95	114/18614	0.00276853684547444	0.0119600791724496	0.00676522161488116	NFE2L2/IL1B/PRKCB/PPBP	4
BP	GO:0010518	positive regulation of phospholipase activity	3/95	55/18614	0.00278825323797656	0.0119938517662036	0.00678432509053216	SELE/EGFR/CCL5	3
BP	GO:0050805	negative regulation of synaptic transmission	3/95	55/18614	0.00278825323797656	0.0119938517662036	0.00678432509053216	IL1B/MAPT/PTGS2	3
BP	GO:1903202	negative regulation of oxidative stress-induced cell death	3/95	55/18614	0.00278825323797656	0.0119938517662036	0.00678432509053216	NFE2L2/TXN/MIR21	3
BP	GO:0071560	cellular response to transforming growth factor beta stimulus	6/95	274/18614	0.00280409337651467	0.0120448556400289	0.00681317544383423	TGFB3/GDF15/FBN1/ARG1/FOS/MIR21	6
BP	GO:0035710	CD4-positive	alpha-beta T cell activation	4/95	115/18614	0.00285724206837514	0.0122557447017963	0.00693246489154102	RORA/IL18/MIR21/IL6	4
BP	GO:0042113	B cell activation	6/95	276/18614	0.00290669037774402	0.0124160747779859	0.00702315563708823	XBP1/PLCG2/NOD2/PRKCB/VCAM1/IL6	6
BP	GO:0001818	negative regulation of cytokine production	7/95	371/18614	0.00290693814246495	0.0124160747779859	0.00702315563708823	SRGN/TGFB3/RPS6KA5/NOD2/ARG1/MIR21/IL6	7
BP	GO:0010631	epithelial cell migration	7/95	371/18614	0.00290693814246495	0.0124160747779859	0.00702315563708823	PLCG2/PIK3CG/NFE2L2/MMP9/KRT16/MIR21/PTGS2	7
BP	GO:0050832	defense response to fungus	3/95	56/18614	0.00293527657535897	0.0125017976956134	0.00707164482573511	PLCG2/ARG1/GNLY	3
BP	GO:0070231	T cell apoptotic process	3/95	56/18614	0.00293527657535897	0.0125017976956134	0.00707164482573511	BCL2L11/P2RX7/CCL5	3
BP	GO:0009886	post-embryonic animal morphogenesis	2/95	16/18614	0.00295215297833667	0.0125207722391165	0.00708237778075898	BCL2L11/FBN1	2
BP	GO:0034134	toll-like receptor 2 signaling pathway	2/95	16/18614	0.00295215297833667	0.0125207722391165	0.00708237778075898	CYBA/NOD2	2
BP	GO:0045779	negative regulation of bone resorption	2/95	16/18614	0.00295215297833667	0.0125207722391165	0.00708237778075898	P2RX7/IL6	2
BP	GO:0043123	positive regulation of I-kappaB kinase/NF-kappaB signaling	5/95	192/18614	0.00303464070089201	0.0128233499293401	0.00725353092285495	IL1B/NOD2/PRKCB/CD36/IL1A	5
BP	GO:0090132	epithelium migration	7/95	374/18614	0.0030393207483913	0.0128233499293401	0.00725353092285495	PLCG2/PIK3CG/NFE2L2/MMP9/KRT16/MIR21/PTGS2	7
BP	GO:0008645	hexose transmembrane transport	4/95	117/18614	0.00304045697729394	0.0128233499293401	0.00725353092285495	NFE2L2/IL1B/PRKCB/PPBP	4
BP	GO:0009308	amine metabolic process	4/95	117/18614	0.00304045697729394	0.0128233499293401	0.00725353092285495	ITGAM/ITGB2/VCAM1/MIR21	4
BP	GO:0001706	endoderm formation	3/95	57/18614	0.00308698936877721	0.0129653553488643	0.00733385632202189	ITGB2/MMP9/MMP2	3
BP	GO:0002931	response to ischemia	3/95	57/18614	0.00308698936877721	0.0129653553488643	0.00733385632202189	HYOU1/P2RX7/EGR1	3
BP	GO:0032768	regulation of monooxygenase activity	3/95	57/18614	0.00308698936877721	0.0129653553488643	0.00733385632202189	IL1B/EGFR/IL1A	3
BP	GO:0032872	regulation of stress-activated MAPK cascade	5/95	193/18614	0.00310298387986293	0.0130144566611727	0.00736163049095154	IL1B/NOD2/EGFR/XDH/IL1A	5
BP	GO:0071559	response to transforming growth factor beta	6/95	280/18614	0.00312030238140655	0.0130689673149216	0.00739246445514745	TGFB3/GDF15/FBN1/ARG1/FOS/MIR21	6
BP	GO:0017157	regulation of exocytosis	5/95	194/18614	0.00317243250232228	0.0132689293043189	0.00750557300178161	RAC2/NSF/ITGAM/PRKCB/ITGB2	5
BP	GO:0021782	glial cell development	4/95	119/18614	0.00323154738669717	0.0134603296107056	0.00761383863039422	IL1B/MAPT/KRAS/IL6	4
BP	GO:0030278	regulation of ossification	4/95	119/18614	0.00323154738669717	0.0134603296107056	0.00761383863039422	SRGN/BMP6/ALOX5/P2RX7	4
BP	GO:0046632	alpha-beta T cell differentiation	4/95	119/18614	0.00323154738669717	0.0134603296107056	0.00761383863039422	RORA/IL18/MIR21/IL6	4
BP	GO:0030225	macrophage differentiation	3/95	58/18614	0.0032434394940783	0.0134912806466201	0.00763134609118546	MMP9/PF4/UCP2	3
BP	GO:0090130	tissue migration	7/95	379/18614	0.00327018630391512	0.0135838508008782	0.00768370842085319	PLCG2/PIK3CG/NFE2L2/MMP9/KRT16/MIR21/PTGS2	7
BP	GO:0051051	negative regulation of transport	8/95	483/18614	0.00328196143332133	0.0136140622419255	0.00770079752963275	IL1B/TXN/NOS1/PRKCB/MMP9/UCP2/CD36/PTGS2	8
BP	GO:0070302	regulation of stress-activated protein kinase signaling cascade	5/95	196/18614	0.00331468673032911	0.0136455944174698	0.00771863371219314	IL1B/NOD2/EGFR/XDH/IL1A	5
BP	GO:0015749	monosaccharide transmembrane transport	4/95	120/18614	0.00333009663365894	0.0136455944174698	0.00771863371219314	NFE2L2/IL1B/PRKCB/PPBP	4
BP	GO:0002730	regulation of dendritic cell cytokine production	2/95	17/18614	0.00333468726008935	0.0136455944174698	0.00771863371219314	PLCG2/NOD2	2
BP	GO:0010566	regulation of ketone biosynthetic process	2/95	17/18614	0.00333468726008935	0.0136455944174698	0.00771863371219314	BMP6/EGR1	2
BP	GO:0017014	protein nitrosylation	2/95	17/18614	0.00333468726008935	0.0136455944174698	0.00771863371219314	TXN/NOS1	2
BP	GO:0018119	peptidyl-cysteine S-nitrosylation	2/95	17/18614	0.00333468726008935	0.0136455944174698	0.00771863371219314	TXN/NOS1	2
BP	GO:0030949	positive regulation of vascular endothelial growth factor receptor signaling pathway	2/95	17/18614	0.00333468726008935	0.0136455944174698	0.00771863371219314	IL1B/PRKCB	2
BP	GO:0034112	positive regulation of homotypic cell-cell adhesion	2/95	17/18614	0.00333468726008935	0.0136455944174698	0.00771863371219314	CCL5/IL6	2
BP	GO:1902514	regulation of calcium ion transmembrane transport via high voltage-gated calcium channel	2/95	17/18614	0.00333468726008935	0.0136455944174698	0.00771863371219314	NOS1/MIR21	2
BP	GO:1903236	regulation of leukocyte tethering or rolling	2/95	17/18614	0.00333468726008935	0.0136455944174698	0.00771863371219314	SELP/SELE	2
BP	GO:0033619	membrane protein proteolysis	3/95	59/18614	0.00340467374694455	0.013894377072551	0.0078593576799274	IL1B/TIMP1/P2RX7	3
BP	GO:0070228	regulation of lymphocyte apoptotic process	3/95	59/18614	0.00340467374694455	0.013894377072551	0.0078593576799274	BCL2L11/P2RX7/CCL5	3
BP	GO:0010721	negative regulation of cell development	6/95	286/18614	0.00346247333625021	0.0141112120873593	0.00798201045737918	MAP2/IL1B/FBN1/IL1A/MIR21/IL6	6
BP	GO:0090100	positive regulation of transmembrane receptor protein serine/threonine kinase signaling pathway	4/95	122/18614	0.00353330382085161	0.0143804989963059	0.00813433266116577	BMP6/TGFB3/GDF15/MIR21	4
BP	GO:2000630	positive regulation of miRNA metabolic process	3/95	60/18614	0.0035707378547223	0.0145133216030648	0.00820946380011848	EGFR/FOS/EGR1	3
MF	GO:0002020	protease binding	5/95	138/18369	0.000750190410977739	0.0145625197425091	0.0114270489845526	VWF/SELL/SERPINA1/TIMP1/F3	5
BP	GO:0002371	dendritic cell cytokine production	2/95	18/18614	0.00373909739325054	0.0149469348747224	0.00845473724986908	PLCG2/NOD2	2
BP	GO:0002827	positive regulation of T-helper 1 type immune response	2/95	18/18614	0.00373909739325054	0.0149469348747224	0.00845473724986908	IL18/IL1B	2
BP	GO:0010522	regulation of calcium ion transport into cytosol	2/95	18/18614	0.00373909739325054	0.0149469348747224	0.00845473724986908	NOS1/P2RX7	2
BP	GO:0032604	granulocyte macrophage colony-stimulating factor production	2/95	18/18614	0.00373909739325054	0.0149469348747224	0.00845473724986908	IL18/IL1B	2
BP	GO:0032645	regulation of granulocyte macrophage colony-stimulating factor production	2/95	18/18614	0.00373909739325054	0.0149469348747224	0.00845473724986908	IL18/IL1B	2
BP	GO:0033194	response to hydroperoxide	2/95	18/18614	0.00373909739325054	0.0149469348747224	0.00845473724986908	DAPK1/CD36	2
BP	GO:0035234	ectopic germ cell programmed cell death	2/95	18/18614	0.00373909739325054	0.0149469348747224	0.00845473724986908	IL1B/IL1A	2
BP	GO:0046851	negative regulation of bone remodeling	2/95	18/18614	0.00373909739325054	0.0149469348747224	0.00845473724986908	P2RX7/IL6	2
BP	GO:0048569	post-embryonic animal organ development	2/95	18/18614	0.00373909739325054	0.0149469348747224	0.00845473724986908	BCL2L11/FBN1	2
BP	GO:1900037	regulation of cellular response to hypoxia	2/95	18/18614	0.00373909739325054	0.0149469348747224	0.00845473724986908	HYOU1/MIR21	2
BP	GO:0019229	regulation of vasoconstriction	3/95	61/18614	0.00374167648814975	0.0149469348747224	0.00845473724986908	MMP2/MIR21/PTGS2	3
BP	GO:0034113	heterotypic cell-cell adhesion	3/95	61/18614	0.00374167648814975	0.0149469348747224	0.00845473724986908	IL1B/ITGB2/VCAM1	3
BP	GO:0046456	icosanoid biosynthetic process	3/95	61/18614	0.00374167648814975	0.0149469348747224	0.00845473724986908	IL1B/ALOX5/PTGS2	3
BP	GO:0002253	activation of immune response	8/95	495/18614	0.00380608146927685	0.015184156151838	0.00858892152142047	PLCG2/CYBA/IL1B/MICB/NOD2/PRKCB/CD36/KRT1	8
BP	GO:0001667	ameboidal-type cell migration	8/95	496/18614	0.00385252604250527	0.0153336102712796	0.00867346027945883	PLCG2/PIK3CG/NFE2L2/MMP9/TIMP1/KRT16/MIR21/PTGS2	8
BP	GO:0006690	icosanoid metabolic process	4/95	125/18614	0.00385368512108878	0.0153336102712796	0.00867346027945883	AKR1B1/IL1B/ALOX5/PTGS2	4
BP	GO:0010876	lipid localization	8/95	497/18614	0.00389940925387528	0.0154951558261746	0.00876483856082348	BMP6/ABCA12/IL1B/P2RX7/CD36/IL1A/IL6/PTGS2	8
BP	GO:0045428	regulation of nitric oxide biosynthetic process	3/95	62/18614	0.00391753327298511	0.0155263704030235	0.00878249509360668	IL1B/CD36/PTGS2	3
BP	GO:1904036	negative regulation of epithelial cell apoptotic process	3/95	62/18614	0.00391753327298511	0.0155263704030235	0.00878249509360668	NFE2L2/WFS1/ICAM1	3
BP	GO:0010632	regulation of epithelial cell migration	6/95	295/18614	0.0040272154691664	0.015940182694711	0.00901656811435024	PLCG2/PIK3CG/NFE2L2/MMP9/MIR21/PTGS2	6
BP	GO:0001885	endothelial cell development	3/95	63/18614	0.00409835080153526	0.0161582957286084	0.00913994380360228	PECAM1/IL1B/ICAM1	3
BP	GO:0051353	positive regulation of oxidoreductase activity	3/95	63/18614	0.00409835080153526	0.0161582957286084	0.00913994380360228	CYBA/IL1B/NOD2	3
BP	GO:0060393	regulation of pathway-restricted SMAD protein phosphorylation	3/95	63/18614	0.00409835080153526	0.0161582957286084	0.00913994380360228	BMP6/TGFB3/GDF15	3
BP	GO:0051146	striated muscle cell differentiation	6/95	297/18614	0.00416147695990747	0.016231222197073	0.00918119467775119	XBP1/NOS1/GDF15/MYH11/TPM1/KRAS	6
BP	GO:0002283	neutrophil activation involved in immune response	2/95	19/18614	0.00416515490242349	0.016231222197073	0.00918119467775119	ITGAM/ITGB2	2
BP	GO:0002523	leukocyte migration involved in inflammatory response	2/95	19/18614	0.00416515490242349	0.016231222197073	0.00918119467775119	ALOX5/SELE	2
BP	GO:0032695	negative regulation of interleukin-12 production	2/95	19/18614	0.00416515490242349	0.016231222197073	0.00918119467775119	NOD2/MIR21	2
BP	GO:0045346	regulation of MHC class II biosynthetic process	2/95	19/18614	0.00416515490242349	0.016231222197073	0.00918119467775119	XBP1/PF4	2
BP	GO:0045603	positive regulation of endothelial cell differentiation	2/95	19/18614	0.00416515490242349	0.016231222197073	0.00918119467775119	BMP6/MIR21	2
BP	GO:0060391	positive regulation of SMAD protein signal transduction	2/95	19/18614	0.00416515490242349	0.016231222197073	0.00918119467775119	BMP6/TGFB3	2
BP	GO:0061577	calcium ion transmembrane transport via high voltage-gated calcium channel	2/95	19/18614	0.00416515490242349	0.016231222197073	0.00918119467775119	NOS1/MIR21	2
BP	GO:1901522	positive regulation of transcription from RNA polymerase II promoter involved in cellular response to chemical stimulus	2/95	19/18614	0.00416515490242349	0.016231222197073	0.00918119467775119	XBP1/NFE2L2	2
BP	GO:1901654	response to ketone	5/95	208/18614	0.00426646998554349	0.0166046399437368	0.00939241851454063	TGFB3/PLAT/CYBA/ARG1/FOS	5
BP	GO:0007178	transmembrane receptor protein serine/threonine kinase signaling pathway	7/95	398/18614	0.00427198222405845	0.016604722680659	0.00939246531470028	BMP6/TGFB3/GDF15/FBN1/FOS/MIR21/EGR1	7
BP	GO:0050918	positive chemotaxis	3/95	64/18614	0.00428417064408626	0.0166094000355344	0.00939511106159267	CCL5/CXCL8/F3	3
BP	GO:0071384	cellular response to corticosteroid stimulus	3/95	64/18614	0.00428417064408626	0.0166094000355344	0.00939511106159267	PLAT/BCL2L11/ARG1	3
BP	GO:0032874	positive regulation of stress-activated MAPK cascade	4/95	129/18614	0.00431075062278831	0.0166697057331354	0.00942922299371518	IL1B/NOD2/XDH/IL1A	4
BP	GO:0051928	positive regulation of calcium ion transport	4/95	129/18614	0.00431075062278831	0.0166697057331354	0.00942922299371518	PLCG2/WFS1/P2RX7/CCL5	4
BP	GO:0051209	release of sequestered calcium ion into cytosol	4/95	130/18614	0.00443048376543846	0.0170890088095483	0.00966640187813841	PLCG2/CYBA/NOS1/P2RX7	4
BP	GO:1903305	regulation of regulated secretory pathway	4/95	130/18614	0.00443048376543846	0.0170890088095483	0.00966640187813841	RAC2/ITGAM/PRKCB/ITGB2	4
BP	GO:1903828	negative regulation of protein localization	5/95	210/18614	0.00444223254455903	0.0171124983627344	0.00967968874945817	IL1B/TXN/MAPT/UCP2/CD36	5
BP	GO:0080164	regulation of nitric oxide metabolic process	3/95	65/18614	0.00447503336023581	0.0171950455925706	0.00972638160955418	IL1B/CD36/PTGS2	3
BP	GO:0098930	axonal transport	3/95	65/18614	0.00447503336023581	0.0171950455925706	0.00972638160955418	MAP2/DST/MAPT	3
BP	GO:0010595	positive regulation of endothelial cell migration	4/95	131/18614	0.00455244185818322	0.0174139853782105	0.00985022495112508	PIK3CG/NFE2L2/MIR21/PTGS2	4
BP	GO:0051283	negative regulation of sequestering of calcium ion	4/95	131/18614	0.00455244185818322	0.0174139853782105	0.00985022495112508	PLCG2/CYBA/NOS1/P2RX7	4
BP	GO:0070304	positive regulation of stress-activated protein kinase signaling cascade	4/95	131/18614	0.00455244185818322	0.0174139853782105	0.00985022495112508	IL1B/NOD2/XDH/IL1A	4
BP	GO:0002544	chronic inflammatory response	2/95	20/18614	0.00461263303172839	0.0174139853782105	0.00985022495112508	CCL5/VCAM1	2
BP	GO:0010310	regulation of hydrogen peroxide metabolic process	2/95	20/18614	0.00461263303172839	0.0174139853782105	0.00985022495112508	RAC2/MMP3	2
BP	GO:0042053	regulation of dopamine metabolic process	2/95	20/18614	0.00461263303172839	0.0174139853782105	0.00985022495112508	ITGAM/ITGB2	2
BP	GO:0042069	regulation of catecholamine metabolic process	2/95	20/18614	0.00461263303172839	0.0174139853782105	0.00985022495112508	ITGAM/ITGB2	2
BP	GO:0042953	lipoprotein transport	2/95	20/18614	0.00461263303172839	0.0174139853782105	0.00985022495112508	PRKCB/CD36	2
BP	GO:0045342	MHC class II biosynthetic process	2/95	20/18614	0.00461263303172839	0.0174139853782105	0.00985022495112508	XBP1/PF4	2
BP	GO:0051546	keratinocyte migration	2/95	20/18614	0.00461263303172839	0.0174139853782105	0.00985022495112508	MMP9/KRT16	2
BP	GO:0097709	connective tissue replacement	2/95	20/18614	0.00461263303172839	0.0174139853782105	0.00985022495112508	TIMP1/IL1A	2
BP	GO:1900227	positive regulation of NLRP3 inflammasome complex assembly	2/95	20/18614	0.00461263303172839	0.0174139853782105	0.00985022495112508	PLCG2/CD36	2
BP	GO:1904292	regulation of ERAD pathway	2/95	20/18614	0.00461263303172839	0.0174139853782105	0.00985022495112508	HERPUD1/NFE2L2	2
BP	GO:2000269	regulation of fibroblast apoptotic process	2/95	20/18614	0.00461263303172839	0.0174139853782105	0.00985022495112508	PIK3CG/BCL2L11	2
BP	GO:0010517	regulation of phospholipase activity	3/95	66/18614	0.00467097851012896	0.0175684564858582	0.00993760156972971	SELE/EGFR/CCL5	3
BP	GO:0032613	interleukin-10 production	3/95	66/18614	0.00467097851012896	0.0175684564858582	0.00993760156972971	PLCG2/NOD2/IL6	3
BP	GO:0032653	regulation of interleukin-10 production	3/95	66/18614	0.00467097851012896	0.0175684564858582	0.00993760156972971	PLCG2/NOD2/IL6	3
BP	GO:0034219	carbohydrate transmembrane transport	4/95	133/18614	0.00480310843706841	0.0180205954264204	0.0101933540684813	NFE2L2/IL1B/PRKCB/PPBP	4
BP	GO:0051282	regulation of sequestering of calcium ion	4/95	133/18614	0.00480310843706841	0.0180205954264204	0.0101933540684813	PLCG2/CYBA/NOS1/P2RX7	4
BP	GO:0009620	response to fungus	3/95	67/18614	0.00487204466559741	0.0181441663408455	0.0102632519854755	PLCG2/ARG1/GNLY	3
BP	GO:0034605	cellular response to heat	3/95	67/18614	0.00487204466559741	0.0181441663408455	0.0102632519854755	MAPT/IL1A/PTGS2	3
BP	GO:0042446	hormone biosynthetic process	3/95	67/18614	0.00487204466559741	0.0181441663408455	0.0102632519854755	AKR1B1/BMP6/EGR1	3
BP	GO:0042531	positive regulation of tyrosine phosphorylation of STAT protein	3/95	67/18614	0.00487204466559741	0.0181441663408455	0.0102632519854755	IL18/CCL5/IL6	3
BP	GO:0060193	positive regulation of lipase activity	3/95	67/18614	0.00487204466559741	0.0181441663408455	0.0102632519854755	SELE/EGFR/CCL5	3
BP	GO:0060389	pathway-restricted SMAD protein phosphorylation	3/95	67/18614	0.00487204466559741	0.0181441663408455	0.0102632519854755	BMP6/TGFB3/GDF15	3
BP	GO:0009615	response to virus	7/95	408/18614	0.00488487226455193	0.018169561781064	0.0102776169222462	IL1B/MICB/CD207/CCL5/LYST/MIR21/IL6	7
BP	GO:0051224	negative regulation of protein transport	4/95	134/18614	0.00493185439264165	0.0183217784807719	0.0103637183344662	IL1B/TXN/UCP2/CD36	4
BP	GO:0035914	skeletal muscle cell differentiation	3/95	68/18614	0.00507826942120327	0.0186027500752001	0.0105226499833612	FOS/KRAS/EGR1	3
BP	GO:0051057	positive regulation of small GTPase mediated signal transduction	3/95	68/18614	0.00507826942120327	0.0186027500752001	0.0105226499833612	TGM2/PIK3CG/KRAS	3
BP	GO:1902893	regulation of miRNA transcription	3/95	68/18614	0.00507826942120327	0.0186027500752001	0.0105226499833612	EGFR/FOS/EGR1	3
BP	GO:0007252	I-kappaB phosphorylation	2/95	21/18614	0.00508130673350372	0.0186027500752001	0.0105226499833612	PLCG2/PRDX4	2
BP	GO:0010829	negative regulation of glucose transmembrane transport	2/95	21/18614	0.00508130673350372	0.0186027500752001	0.0105226499833612	IL1B/PRKCB	2
BP	GO:0035020	regulation of Rac protein signal transduction	2/95	21/18614	0.00508130673350372	0.0186027500752001	0.0105226499833612	PIK3CG/KRAS	2
BP	GO:0044872	lipoprotein localization	2/95	21/18614	0.00508130673350372	0.0186027500752001	0.0105226499833612	PRKCB/CD36	2
BP	GO:0060353	regulation of cell adhesion molecule production	2/95	21/18614	0.00508130673350372	0.0186027500752001	0.0105226499833612	IL1B/CXCL8	2
BP	GO:0071605	monocyte chemotactic protein-1 production	2/95	21/18614	0.00508130673350372	0.0186027500752001	0.0105226499833612	IL1B/NOD2	2
BP	GO:0071637	regulation of monocyte chemotactic protein-1 production	2/95	21/18614	0.00508130673350372	0.0186027500752001	0.0105226499833612	IL1B/NOD2	2
BP	GO:0071731	response to nitric oxide	2/95	21/18614	0.00508130673350372	0.0186027500752001	0.0105226499833612	TXN/MMP3	2
BP	GO:0090026	positive regulation of monocyte chemotaxis	2/95	21/18614	0.00508130673350372	0.0186027500752001	0.0105226499833612	CCL5/PLA2G7	2
CC	GO:0098636	protein complex involved in cell adhesion	3/95	57/19518	0.0027023584273692	0.0186990740236876	0.0137046828801252	ITGAL/ITGAM/ITGB2	3
CC	GO:0030666	endocytic vesicle membrane	5/95	196/19518	0.00270874436791737	0.0186990740236876	0.0137046828801252	RAC2/CYBA/EGFR/CD207/CD36	5
BP	GO:0007179	transforming growth factor beta receptor signaling pathway	5/95	218/18614	0.00519718218764007	0.0190039648554094	0.0107495972187553	TGFB3/GDF15/FBN1/FOS/MIR21	5
BP	GO:0014015	positive regulation of gliogenesis	3/95	69/18614	0.00528968940518791	0.0192955618350884	0.0109145391193326	IL1B/KRAS/IL6	3
BP	GO:0061614	miRNA transcription	3/95	69/18614	0.00528968940518791	0.0192955618350884	0.0109145391193326	EGFR/FOS/EGR1	3
BP	GO:1901215	negative regulation of neuron death	5/95	219/18614	0.00529755423565848	0.0193009686850979	0.0109175975053203	TGFB3/WFS1/ENO2/HYOU1/KRAS	5
BP	GO:0044403	biological process involved in symbiotic interaction	6/95	313/18614	0.00535809684743665	0.0194980563978922	0.0110290802167136	EGFR/ICAM1/CCL5/ARG1/CXCL8/PF4	6
BP	GO:0006457	protein folding	5/95	220/18614	0.00539929345049464	0.0196243550412209	0.0111005210742077	PRDX4/WFS1/HSPA13/HYOU1/HSP90B1	5
BP	GO:0043687	post-translational protein modification	3/95	70/18614	0.0055063402903268	0.0199654352973001	0.0112934532017936	RPS6KA5/PRKCB/EGR1	3
BP	GO:0051881	regulation of mitochondrial membrane potential	3/95	70/18614	0.0055063402903268	0.0199654352973001	0.0112934532017936	P2RX7/MAPT/UCP2	3
BP	GO:0010042	response to manganese ion	2/95	22/18614	0.00557095265707634	0.0200554295654748	0.0113443584808885	ARG1/PTGS2	2
BP	GO:0034104	negative regulation of tissue remodeling	2/95	22/18614	0.00557095265707634	0.0200554295654748	0.0113443584808885	P2RX7/IL6	2
BP	GO:0035584	calcium-mediated signaling using intracellular calcium source	2/95	22/18614	0.00557095265707634	0.0200554295654748	0.0113443584808885	SELP/VCAM1	2
BP	GO:0045624	positive regulation of T-helper cell differentiation	2/95	22/18614	0.00557095265707634	0.0200554295654748	0.0113443584808885	IL18/MIR21	2
BP	GO:0045723	positive regulation of fatty acid biosynthetic process	2/95	22/18614	0.00557095265707634	0.0200554295654748	0.0113443584808885	IL1B/PTGS2	2
BP	GO:1900424	regulation of defense response to bacterium	2/95	22/18614	0.00557095265707634	0.0200554295654748	0.0113443584808885	CYBA/NOD2	2
BP	GO:0046328	regulation of JNK cascade	4/95	139/18614	0.00561044906630529	0.0201736004476899	0.0114112018683849	IL1B/NOD2/EGFR/IL1A	4
BP	GO:0002548	monocyte chemotaxis	3/95	71/18614	0.00572825680469072	0.0205239912054322	0.0116094004834403	CCL5/PLA2G7/IL6	3
BP	GO:0045600	positive regulation of fat cell differentiation	3/95	71/18614	0.00572825680469072	0.0205239912054322	0.0116094004834403	XBP1/MIR21/PTGS2	3
BP	GO:0072678	T cell migration	3/95	71/18614	0.00572825680469072	0.0205239912054322	0.0116094004834403	ITGAL/PIK3CG/CCL5	3
BP	GO:1902105	regulation of leukocyte differentiation	6/95	319/18614	0.00586618148900156	0.02099329328135	0.0118748613137683	XBP1/IL18/FBN1/PF4/FOS/MIR21	6
MF	GO:0043208	glycosphingolipid binding	2/95	10/18369	0.00115926956567549	0.0212532753707173	0.0166772112956825	SELP/SELL	2
BP	GO:0001889	liver development	4/95	142/18614	0.00604614958100416	0.0214836446169414	0.0121522286628132	XBP1/ARG1/UCP2/IL6	4
BP	GO:0035296	regulation of tube diameter	4/95	142/18614	0.00604614958100416	0.0214836446169414	0.0121522286628132	NOS1/MMP2/MIR21/PTGS2	4
BP	GO:0097746	blood vessel diameter maintenance	4/95	142/18614	0.00604614958100416	0.0214836446169414	0.0121522286628132	NOS1/MMP2/MIR21/PTGS2	4
BP	GO:0003091	renal water homeostasis	2/95	23/18614	0.0060813491375998	0.0214836446169414	0.0121522286628132	AKR1B1/WFS1	2
BP	GO:0006925	inflammatory cell apoptotic process	2/95	23/18614	0.0060813491375998	0.0214836446169414	0.0121522286628132	NOD2/IL6	2
BP	GO:0010893	positive regulation of steroid biosynthetic process	2/95	23/18614	0.0060813491375998	0.0214836446169414	0.0121522286628132	BMP6/IL1A	2
BP	GO:0019835	cytolysis	2/95	23/18614	0.0060813491375998	0.0214836446169414	0.0121522286628132	MICB/GZMB	2
BP	GO:0046823	negative regulation of nucleocytoplasmic transport	2/95	23/18614	0.0060813491375998	0.0214836446169414	0.0121522286628132	TXN/CD36	2
BP	GO:0061042	vascular wound healing	2/95	23/18614	0.0060813491375998	0.0214836446169414	0.0121522286628132	XBP1/ALOX5	2
BP	GO:0072574	hepatocyte proliferation	2/95	23/18614	0.0060813491375998	0.0214836446169414	0.0121522286628132	XBP1/IL6	2
BP	GO:0072575	epithelial cell proliferation involved in liver morphogenesis	2/95	23/18614	0.0060813491375998	0.0214836446169414	0.0121522286628132	XBP1/IL6	2
MF	GO:0140662	ATP-dependent protein folding chaperone	3/95	41/18369	0.00123888414189698	0.0215174614118949	0.016884515174884	HSPA13/HYOU1/HSP90B1	3
BP	GO:0002573	myeloid leukocyte differentiation	5/95	227/18614	0.00615057536504229	0.0217028470290407	0.012276220559103	MMP9/FBN1/PF4/FOS/UCP2	5
BP	GO:0035150	regulation of tube size	4/95	143/18614	0.00619624704174775	0.0218385210422438	0.0123529645967858	NOS1/MMP2/MIR21/PTGS2	4
MF	GO:0001851	complement component C3b binding	2/95	11/18369	0.00141211684902046	0.0223705128671887	0.0175538952642055	ITGAM/ITGB2	2
MF	GO:0051879	Hsp90 protein binding	3/95	43/18369	0.00142357809154837	0.0223705128671887	0.0175538952642055	NOD2/ERN1/MAPT	3
BP	GO:0048705	skeletal system morphogenesis	5/95	229/18614	0.00637809098123159	0.0224532562598886	0.0127006897181562	BMP6/TGFB3/P2RX7/ALPL/MMP2	5
CC	GO:0043020	NADPH oxidase complex	2/95	18/19518	0.00340913493443895	0.0227985898740604	0.0167092468826119	RAC2/CYBA	2
BP	GO:0061008	hepaticobiliary system development	4/95	145/18614	0.00650384235845625	0.0228693247581066	0.0129360389626578	XBP1/ARG1/UCP2/IL6	4
BP	GO:0002922	positive regulation of humoral immune response	2/95	24/18614	0.00661227618496053	0.0230895186874372	0.0130605917109042	IL1B/NOD2	2
BP	GO:0045932	negative regulation of muscle contraction	2/95	24/18614	0.00661227618496053	0.0230895186874372	0.0130605917109042	PIK3CG/PTGS2	2
BP	GO:0051043	regulation of membrane protein ectodomain proteolysis	2/95	24/18614	0.00661227618496053	0.0230895186874372	0.0130605917109042	IL1B/TIMP1	2
BP	GO:0060352	cell adhesion molecule production	2/95	24/18614	0.00661227618496053	0.0230895186874372	0.0130605917109042	IL1B/CXCL8	2
BP	GO:0072576	liver morphogenesis	2/95	24/18614	0.00661227618496053	0.0230895186874372	0.0130605917109042	XBP1/IL6	2
BP	GO:0120255	olefinic compound biosynthetic process	2/95	24/18614	0.00661227618496053	0.0230895186874372	0.0130605917109042	BMP6/EGR1	2
BP	GO:0010508	positive regulation of autophagy	4/95	146/18614	0.00666137455594192	0.0231281944127933	0.0130824686441065	BCL2L11/DAPK1/HSPB8/NOD2	4
BP	GO:0010822	positive regulation of mitochondrion organization	3/95	75/18614	0.0066692412460171	0.0231281944127933	0.0130824686441065	BCL2L11/MMP9/GZMB	3
BP	GO:0042058	regulation of epidermal growth factor receptor signaling pathway	3/95	75/18614	0.0066692412460171	0.0231281944127933	0.0130824686441065	EGFR/MMP9/MIR21	3
BP	GO:0042698	ovulation cycle	3/95	75/18614	0.0066692412460171	0.0231281944127933	0.0130824686441065	TGFB3/MMP2/EGR1	3
BP	GO:0045669	positive regulation of osteoblast differentiation	3/95	75/18614	0.0066692412460171	0.0231281944127933	0.0130824686441065	BMP6/MIR21/IL6	3
BP	GO:0071479	cellular response to ionizing radiation	3/95	75/18614	0.0066692412460171	0.0231281944127933	0.0130824686441065	CYBA/MIR21/EGR1	3
BP	GO:0015711	organic anion transport	7/95	433/18614	0.00670702768366612	0.0232325907392971	0.0131415204509043	IL1B/P2RX7/ARG1/UCP2/CD36/IL1A/PTGS2	7
BP	GO:0050769	positive regulation of neurogenesis	5/95	232/18614	0.00673037512694606	0.0232867899129118	0.0131721782262885	TGM2/IL1B/MAPT/KRAS/IL6	5
BP	GO:0120161	regulation of cold-induced thermogenesis	4/95	147/18614	0.00682141910936578	0.0235748244419681	0.0133351050258278	IL18/ALPL/UCP2/CD36	4
BP	GO:0045861	negative regulation of proteolysis	6/95	330/18614	0.00688797422574625	0.0237776644505213	0.0134498415246788	PLAT/SERPINA1/ALAD/MMP9/TIMP1/PTGS2	6
BP	GO:0006919	activation of cysteine-type endopeptidase activity involved in apoptotic process	3/95	76/18614	0.00691797450456845	0.0237997211624744	0.0134623179090159	XDH/MAPT/F3	3
BP	GO:0042267	natural killer cell mediated cytotoxicity	3/95	76/18614	0.00691797450456845	0.0237997211624744	0.0134623179090159	IL18/LYST/GZMB	3
BP	GO:0050810	regulation of steroid biosynthetic process	3/95	76/18614	0.00691797450456845	0.0237997211624744	0.0134623179090159	BMP6/IL1A/EGR1	3
BP	GO:0106106	cold-induced thermogenesis	4/95	148/18614	0.00698399284108106	0.0239995390357149	0.0135753449363119	IL18/ALPL/UCP2/CD36	4
CC	GO:0005637	nuclear inner membrane	3/95	64/19518	0.00375479257336773	0.0243492609303241	0.0178457446070747	P2RX7/ERN1/PTGS2	3
BP	GO:0034764	positive regulation of transmembrane transport	5/95	235/18614	0.00709610257304936	0.0243571103074929	0.0137776052108313	PLCG2/NFE2L2/NOS1/P2RX7/MIR21	5
BP	GO:0010226	response to lithium ion	2/95	25/18614	0.00716351547275143	0.0243692353250885	0.0137844637299042	NFE2L2/PTGS2	2
BP	GO:0010623	programmed cell death involved in cell development	2/95	25/18614	0.00716351547275143	0.0243692353250885	0.0137844637299042	IL1B/IL1A	2
BP	GO:0018904	ether metabolic process	2/95	25/18614	0.00716351547275143	0.0243692353250885	0.0137844637299042	ALOX5/PLA2G7	2
BP	GO:0043302	positive regulation of leukocyte degranulation	2/95	25/18614	0.00716351547275143	0.0243692353250885	0.0137844637299042	ITGAM/ITGB2	2
BP	GO:0046885	regulation of hormone biosynthetic process	2/95	25/18614	0.00716351547275143	0.0243692353250885	0.0137844637299042	BMP6/EGR1	2
BP	GO:0050927	positive regulation of positive chemotaxis	2/95	25/18614	0.00716351547275143	0.0243692353250885	0.0137844637299042	CXCL8/F3	2
BP	GO:0090023	positive regulation of neutrophil chemotaxis	2/95	25/18614	0.00716351547275143	0.0243692353250885	0.0137844637299042	RAC2/CXCL8	2
BP	GO:0001937	negative regulation of endothelial cell proliferation	3/95	77/18614	0.00717216251300554	0.0243692353250885	0.0137844637299042	ALOX5/XDH/MIR21	3
BP	GO:0010827	regulation of glucose transmembrane transport	3/95	77/18614	0.00717216251300554	0.0243692353250885	0.0137844637299042	NFE2L2/IL1B/PRKCB	3
BP	GO:0002220	innate immune response activating cell surface receptor signaling pathway	3/95	78/18614	0.00743183368007888	0.0251385515084547	0.0142196276111247	PLCG2/CYBA/NOD2	3
BP	GO:0008088	axo-dendritic transport	3/95	78/18614	0.00743183368007888	0.0251385515084547	0.0142196276111247	MAP2/DST/MAPT	3
BP	GO:0061045	negative regulation of wound healing	3/95	78/18614	0.00743183368007888	0.0251385515084547	0.0142196276111247	PLAT/ALOX5/KRT1	3
BP	GO:1903533	regulation of protein targeting	3/95	78/18614	0.00743183368007888	0.0251385515084547	0.0142196276111247	RAC2/ITGAM/ITGB2	3
MF	GO:0004175	endopeptidase activity	8/95	428/18369	0.00168884207406812	0.0251642211163721	0.0197460873831819	PLAT/MMP9/GZMK/F3/GZMB/MMP2/MMP3/MMP1	8
MF	GO:0005201	extracellular matrix structural constituent	5/95	167/18369	0.00175386995659563	0.0251642211163721	0.0197460873831819	VWF/COL4A1/FBN1/COL17A1/LAMC2	5
BP	GO:0010821	regulation of mitochondrion organization	4/95	151/18614	0.00748705520363889	0.0252970446210101	0.0143092792777574	BCL2L11/MMP9/MAPT/GZMB	4
BP	GO:0009895	negative regulation of catabolic process	6/95	337/18614	0.00760208986850062	0.0256570533061896	0.0145129182757443	PIK3CG/IL1B/ALAD/EGFR/TIMP1/MIR21	6
BP	GO:1904064	positive regulation of cation transmembrane transport	4/95	152/18614	0.00765991103046441	0.0258215539001615	0.0146059680756622	PLCG2/NOS1/P2RX7/MIR21	4
BP	GO:0002228	natural killer cell mediated immunity	3/95	79/18614	0.00769701555264342	0.0258215539001615	0.0146059680756622	IL18/LYST/GZMB	3
BP	GO:0042310	vasoconstriction	3/95	79/18614	0.00769701555264342	0.0258215539001615	0.0146059680756622	MMP2/MIR21/PTGS2	3
BP	GO:0002407	dendritic cell chemotaxis	2/95	26/18614	0.00773485032731261	0.0258215539001615	0.0146059680756622	PIK3CG/CCL5	2
BP	GO:0044346	fibroblast apoptotic process	2/95	26/18614	0.00773485032731261	0.0258215539001615	0.0146059680756622	PIK3CG/BCL2L11	2
BP	GO:0046629	gamma-delta T cell activation	2/95	26/18614	0.00773485032731261	0.0258215539001615	0.0146059680756622	MICB/NOD2	2
BP	GO:0050926	regulation of positive chemotaxis	2/95	26/18614	0.00773485032731261	0.0258215539001615	0.0146059680756622	CXCL8/F3	2
BP	GO:0050995	negative regulation of lipid catabolic process	2/95	26/18614	0.00773485032731261	0.0258215539001615	0.0146059680756622	PIK3CG/IL1B	2
BP	GO:1905048	regulation of metallopeptidase activity	2/95	26/18614	0.00773485032731261	0.0258215539001615	0.0146059680756622	TIMP1/MIR21	2
BP	GO:0009913	epidermal cell differentiation	5/95	240/18614	0.00773621952167538	0.0258215539001615	0.0146059680756622	ABCA12/FLG/KRT16/IL1A/KRT1	5
BP	GO:0030183	B cell differentiation	4/95	153/18614	0.00783537800742957	0.0260949153022765	0.014760595017474	XBP1/PLCG2/VCAM1/IL6	4
BP	GO:0034763	negative regulation of transmembrane transport	4/95	153/18614	0.00783537800742957	0.0260949153022765	0.014760595017474	IL1B/NOS1/PRKCB/MMP9	4
BP	GO:0006869	lipid transport	7/95	447/18614	0.00792651070556064	0.0263693821491918	0.0149158472543987	BMP6/ABCA12/IL1B/P2RX7/CD36/IL1A/PTGS2	7
BP	GO:0070227	lymphocyte apoptotic process	3/95	80/18614	0.00796773482560955	0.0264773957281794	0.0149769451609202	BCL2L11/P2RX7/CCL5	3
BP	GO:0043524	negative regulation of neuron apoptotic process	4/95	155/18614	0.00819420910301479	0.0272000969566594	0.0153857412818754	TGFB3/WFS1/HYOU1/KRAS	4
BP	GO:0031016	pancreas development	3/95	81/18614	0.00824401735180764	0.0273054857304122	0.0154453544666944	BMP6/WFS1/IL6	3
BP	GO:2000628	regulation of miRNA metabolic process	3/95	81/18614	0.00824401735180764	0.0273054857304122	0.0154453544666944	EGFR/FOS/EGR1	3
BP	GO:0002092	positive regulation of receptor internalization	2/95	27/18614	0.00832606571683883	0.027367416008392	0.0154803853430928	PLCG2/SELE	2
BP	GO:0002710	negative regulation of T cell mediated immunity	2/95	27/18614	0.00832606571683883	0.027367416008392	0.0154803853430928	NOD2/ARG1	2
BP	GO:0010818	T cell chemotaxis	2/95	27/18614	0.00832606571683883	0.027367416008392	0.0154803853430928	PIK3CG/CCL5	2
BP	GO:0042730	fibrinolysis	2/95	27/18614	0.00832606571683883	0.027367416008392	0.0154803853430928	PLAT/KRT1	2
BP	GO:0045940	positive regulation of steroid metabolic process	2/95	27/18614	0.00832606571683883	0.027367416008392	0.0154803853430928	BMP6/IL1A	2
BP	GO:0071549	cellular response to dexamethasone stimulus	2/95	27/18614	0.00832606571683883	0.027367416008392	0.0154803853430928	PLAT/ARG1	2
BP	GO:0090200	positive regulation of release of cytochrome c from mitochondria	2/95	27/18614	0.00832606571683883	0.027367416008392	0.0154803853430928	BCL2L11/MMP9	2
BP	GO:0008643	carbohydrate transport	4/95	156/18614	0.00837760469874308	0.0274770895976129	0.0155424222347957	NFE2L2/IL1B/PRKCB/PPBP	4
BP	GO:2001236	regulation of extrinsic apoptotic signaling pathway	4/95	156/18614	0.00837760469874308	0.0274770895976129	0.0155424222347957	IL1B/ICAM1/PF4/IL1A	4
BP	GO:0051346	negative regulation of hydrolase activity	6/95	345/18614	0.0084821761881436	0.0277598493430154	0.0157023653517126	SERPINA1/NOS1/MMP9/TIMP1/MIR21/PTGS2	6
BP	GO:0090287	regulation of cellular response to growth factor stimulus	6/95	345/18614	0.0084821761881436	0.0277598493430154	0.0157023653517126	TGFB3/IL1B/PRKCB/XDH/FBN1/MIR21	6
BP	GO:0072594	establishment of protein localization to organelle	7/95	453/18614	0.00849658533182378	0.0277769449118217	0.0157120354642545	RAC2/HERPUD1/HYOU1/MAPT/GZMB/CD36/PTGS2	7
BP	GO:0042509	regulation of tyrosine phosphorylation of STAT protein	3/95	82/18614	0.00852588815176634	0.0278126060096455	0.0157322071726796	IL18/CCL5/IL6	3
BP	GO:1901184	regulation of ERBB signaling pathway	3/95	82/18614	0.00852588815176634	0.0278126060096455	0.0157322071726796	EGFR/MMP9/MIR21	3
BP	GO:0007492	endoderm development	3/95	83/18614	0.00881337142340564	0.0286885201123559	0.0162276681922091	ITGB2/MMP9/MMP2	3
BP	GO:0050871	positive regulation of B cell activation	3/95	83/18614	0.00881337142340564	0.0286885201123559	0.0162276681922091	XBP1/NOD2/IL6	3
BP	GO:0010506	regulation of autophagy	6/95	348/18614	0.00883038340007986	0.0287129886041307	0.0162415088003733	BCL2L11/DAPK1/HSPB8/NOD2/ERN1/MAPT	6
BP	GO:0031664	regulation of lipopolysaccharide-mediated signaling pathway	2/95	28/18614	0.00893694824055319	0.0288116540292461	0.0162973189214442	BMP6/CD36	2
BP	GO:0042104	positive regulation of activated T cell proliferation	2/95	28/18614	0.00893694824055319	0.0288116540292461	0.0162973189214442	IL18/MIR21	2
BP	GO:0051873	killing by host of symbiont cells	2/95	28/18614	0.00893694824055319	0.0288116540292461	0.0162973189214442	ARG1/PF4	2
BP	GO:0060402	calcium ion transport into cytosol	2/95	28/18614	0.00893694824055319	0.0288116540292461	0.0162973189214442	NOS1/P2RX7	2
BP	GO:0071624	positive regulation of granulocyte chemotaxis	2/95	28/18614	0.00893694824055319	0.0288116540292461	0.0162973189214442	RAC2/CXCL8	2
BP	GO:0090314	positive regulation of protein targeting to membrane	2/95	28/18614	0.00893694824055319	0.0288116540292461	0.0162973189214442	ITGAM/ITGB2	2
BP	GO:0150146	cell junction disassembly	2/95	28/18614	0.00893694824055319	0.0288116540292461	0.0162973189214442	TGFB3/ITGAM	2
BP	GO:1900746	regulation of vascular endothelial growth factor signaling pathway	2/95	28/18614	0.00893694824055319	0.0288116540292461	0.0162973189214442	XDH/MIR21	2
BP	GO:0006936	muscle contraction	6/95	349/18614	0.00894870261945054	0.0288188250492209	0.0163013752105903	PIK3CG/NOS1/MYH11/TPM1/MIR21/PTGS2	6
BP	GO:0016485	protein processing	5/95	250/18614	0.00913529884823141	0.0293661604700019	0.016610975620911	SRGN/PLAT/P2RX7/F3/PLA2G7	5
BP	GO:0010951	negative regulation of endopeptidase activity	4/95	160/18614	0.00913808101926977	0.0293661604700019	0.016610975620911	SERPINA1/MMP9/TIMP1/PTGS2	4
BP	GO:0006633	fatty acid biosynthetic process	4/95	161/18614	0.00933499928474443	0.0298719977111822	0.0168971025761177	XBP1/IL1B/ALOX5/PTGS2	4
BP	GO:0035051	cardiocyte differentiation	4/95	161/18614	0.00933499928474443	0.0298719977111822	0.0168971025761177	EGFR/MYH11/VCAM1/MIR21	4
BP	GO:0051017	actin filament bundle assembly	4/95	161/18614	0.00933499928474443	0.0298719977111822	0.0168971025761177	TGFB3/HSP90B1/TPM1/MIR21	4
BP	GO:1990845	adaptive thermogenesis	4/95	161/18614	0.00933499928474443	0.0298719977111822	0.0168971025761177	IL18/ALPL/UCP2/CD36	4
BP	GO:0006096	glycolytic process	3/95	85/18614	0.00940526811792801	0.0300332954473224	0.0169883406787451	ENO2/P2RX7/UCP2	3
BP	GO:0098586	cellular response to virus	3/95	85/18614	0.00940526811792801	0.0300332954473224	0.0169883406787451	CCL5/MIR21/IL6	3
BP	GO:0031346	positive regulation of cell projection organization	6/95	353/18614	0.00943338629712237	0.0300913081882891	0.0170211555994047	RAC2/TGFB3/NFE2L2/P2RX7/MAPT/MIR21	6
BP	GO:0030431	sleep	2/95	29/18614	0.00956728611794675	0.0303264918455671	0.0171541872908126	IL18/FOS	2
BP	GO:0030970	retrograde protein transport	ER to cytosol	2/95	29/18614	0.00956728611794675	0.0303264918455671	0.0171541872908126	HERPUD1/HSP90B1	2
BP	GO:0072012	glomerulus vasculature development	2/95	29/18614	0.00956728611794675	0.0303264918455671	0.0171541872908126	PECAM1/EGR1	2
BP	GO:0090025	regulation of monocyte chemotaxis	2/95	29/18614	0.00956728611794675	0.0303264918455671	0.0171541872908126	CCL5/PLA2G7	2
BP	GO:1903513	endoplasmic reticulum to cytosol transport	2/95	29/18614	0.00956728611794675	0.0303264918455671	0.0171541872908126	HERPUD1/HSP90B1	2
BP	GO:1904385	cellular response to angiotensin	2/95	29/18614	0.00956728611794675	0.0303264918455671	0.0171541872908126	CYBA/NFE2L2	2
BP	GO:0006757	ATP generation from ADP	3/95	86/18614	0.00970972590966212	0.0306175298757229	0.0173188130214598	ENO2/P2RX7/UCP2	3
BP	GO:0006970	response to osmotic stress	3/95	86/18614	0.00970972590966212	0.0306175298757229	0.0173188130214598	AKR1B1/MAPK13/PTGS2	3
BP	GO:0007260	tyrosine phosphorylation of STAT protein	3/95	86/18614	0.00970972590966212	0.0306175298757229	0.0173188130214598	IL18/CCL5/IL6	3
BP	GO:0019915	lipid storage	3/95	86/18614	0.00970972590966212	0.0306175298757229	0.0173188130214598	IL1B/CD36/IL6	3
BP	GO:0034103	regulation of tissue remodeling	3/95	86/18614	0.00970972590966212	0.0306175298757229	0.0173188130214598	IL18/P2RX7/IL6	3
BP	GO:0090257	regulation of muscle system process	5/95	254/18614	0.00974092229070946	0.0306839052157348	0.0173563582482488	PIK3CG/NOS1/TPM1/MIR21/PTGS2	5
BP	GO:0048678	response to axon injury	3/95	87/18614	0.0100198849295775	0.0315297939927599	0.0178348354351973	PLCG2/ARG1/MMP2	3
BP	GO:0001959	regulation of cytokine-mediated signaling pathway	4/95	165/18614	0.0101503118921638	0.0318738765959536	0.0180294658411392	CCL5/ARG1/MIR21/IL6	4
BP	GO:0061572	actin filament bundle organization	4/95	165/18614	0.0101503118921638	0.0318738765959536	0.0180294658411392	TGFB3/HSP90B1/TPM1/MIR21	4
BP	GO:0002825	regulation of T-helper 1 type immune response	2/95	30/18614	0.0102168691780837	0.0319171615645922	0.0180539499938952	IL18/IL1B	2
BP	GO:0007202	activation of phospholipase C activity	2/95	30/18614	0.0102168691780837	0.0319171615645922	0.0180539499938952	SELE/EGFR	2
BP	GO:0045907	positive regulation of vasoconstriction	2/95	30/18614	0.0102168691780837	0.0319171615645922	0.0180539499938952	MIR21/PTGS2	2
BP	GO:0097421	liver regeneration	2/95	30/18614	0.0102168691780837	0.0319171615645922	0.0180539499938952	UCP2/IL6	2
BP	GO:1902547	regulation of cellular response to vascular endothelial growth factor stimulus	2/95	30/18614	0.0102168691780837	0.0319171615645922	0.0180539499938952	XDH/MIR21	2
BP	GO:0070588	calcium ion transmembrane transport	6/95	360/18614	0.0103263936445218	0.0322260210330587	0.0182286564253413	PLCG2/CYBA/PIK3CG/NOS1/P2RX7/MIR21	6
BP	GO:0002312	B cell activation involved in immune response	3/95	89/18614	0.0106573867970555	0.0331222381030789	0.0187356018231353	XBP1/PLCG2/IL6	3
BP	GO:0007589	body fluid secretion	3/95	89/18614	0.0106573867970555	0.0331222381030789	0.0187356018231353	XBP1/CYBA/XDH	3
BP	GO:0051591	response to cAMP	3/95	89/18614	0.0106573867970555	0.0331222381030789	0.0187356018231353	PLAT/PIK3CG/FOS	3
BP	GO:0060191	regulation of lipase activity	3/95	89/18614	0.0106573867970555	0.0331222381030789	0.0187356018231353	SELE/EGFR/CCL5	3
CC	GO:0016529	sarcoplasmic reticulum	3/95	73/19518	0.00543157816485246	0.0332102207793836	0.0243400044079103	NOS1/XDH/HSP90B1	3
CC	GO:0070821	tertiary granule membrane	3/95	73/19518	0.00543157816485246	0.0332102207793836	0.0243400044079103	CYBA/ITGAM/ITGB2	3
BP	GO:0046661	male sex differentiation	4/95	168/18614	0.0107912182420624	0.0334190033292295	0.0189034671435526	BMP6/PRDX4/BCL2L11/IL1A	4
BP	GO:0001958	endochondral ossification	2/95	31/18614	0.0108854888489719	0.0334190033292295	0.0189034671435526	BMP6/ALPL	2
BP	GO:0010039	response to iron ion	2/95	31/18614	0.0108854888489719	0.0334190033292295	0.0189034671435526	BMP6/ALAD	2
BP	GO:0010667	negative regulation of cardiac muscle cell apoptotic process	2/95	31/18614	0.0108854888489719	0.0334190033292295	0.0189034671435526	NFE2L2/MIR21	2
BP	GO:0036075	replacement ossification	2/95	31/18614	0.0108854888489719	0.0334190033292295	0.0189034671435526	BMP6/ALPL	2
BP	GO:0045987	positive regulation of smooth muscle contraction	2/95	31/18614	0.0108854888489719	0.0334190033292295	0.0189034671435526	MIR21/PTGS2	2
BP	GO:0048873	homeostasis of number of cells within a tissue	2/95	31/18614	0.0108854888489719	0.0334190033292295	0.0189034671435526	P2RX7/KRAS	2
BP	GO:0060325	face morphogenesis	2/95	31/18614	0.0108854888489719	0.0334190033292295	0.0189034671435526	TGFB3/MMP2	2
BP	GO:0061437	renal system vasculature development	2/95	31/18614	0.0108854888489719	0.0334190033292295	0.0189034671435526	PECAM1/EGR1	2
BP	GO:0061440	kidney vasculature development	2/95	31/18614	0.0108854888489719	0.0334190033292295	0.0189034671435526	PECAM1/EGR1	2
BP	GO:1900225	regulation of NLRP3 inflammasome complex assembly	2/95	31/18614	0.0108854888489719	0.0334190033292295	0.0189034671435526	PLCG2/CD36	2
BP	GO:1900745	positive regulation of p38MAPK cascade	2/95	31/18614	0.0108854888489719	0.0334190033292295	0.0189034671435526	IL1B/XDH	2
BP	GO:0034250	positive regulation of amide metabolic process	4/95	169/18614	0.0110105322604989	0.0337686100971081	0.0191012222945561	NFE2L2/NOD2/CCL5/IL6	4
BP	GO:0034765	regulation of monoatomic ion transmembrane transport	7/95	478/18614	0.0112020182890606	0.0343210773111644	0.0194137255049576	PLCG2/CYBA/PIK3CG/NOS1/MMP9/P2RX7/MIR21	7
BP	GO:0007254	JNK cascade	4/95	170/18614	0.0112327082263468	0.0343455102896591	0.0194275460250265	IL1B/NOD2/EGFR/IL1A	4
BP	GO:0009267	cellular response to starvation	4/95	170/18614	0.0112327082263468	0.0343455102896591	0.0194275460250265	XBP1/NFE2L2/FOS/UCP2	4
BP	GO:0071900	regulation of protein serine/threonine kinase activity	6/95	369/18614	0.0115611054369847	0.0351371134101617	0.0198753165175135	PIK3CG/IL1B/NOD2/EGFR/P2RX7/ERN1	6
BP	GO:0001516	prostaglandin biosynthetic process	2/95	32/18614	0.0115729381469977	0.0351371134101617	0.0198753165175135	IL1B/PTGS2	2
BP	GO:0046457	prostanoid biosynthetic process	2/95	32/18614	0.0115729381469977	0.0351371134101617	0.0198753165175135	IL1B/PTGS2	2
BP	GO:0046685	response to arsenic-containing substance	2/95	32/18614	0.0115729381469977	0.0351371134101617	0.0198753165175135	ALAD/MAPK13	2
BP	GO:0046825	regulation of protein export from nucleus	2/95	32/18614	0.0115729381469977	0.0351371134101617	0.0198753165175135	IL1B/TXN	2
BP	GO:0050891	multicellular organismal-level water homeostasis	2/95	32/18614	0.0115729381469977	0.0351371134101617	0.0198753165175135	AKR1B1/WFS1	2
BP	GO:0060055	angiogenesis involved in wound healing	2/95	32/18614	0.0115729381469977	0.0351371134101617	0.0198753165175135	XBP1/ALOX5	2
BP	GO:0001656	metanephros development	3/95	92/18614	0.0116568797818808	0.0352856901505582	0.0199593589858873	AKR1B1/FBN1/EGR1	3
BP	GO:0045104	intermediate filament cytoskeleton organization	3/95	92/18614	0.0116568797818808	0.0352856901505582	0.0199593589858873	DST/KRT16/KRT1	3
BP	GO:0045185	maintenance of protein location	3/95	92/18614	0.0116568797818808	0.0352856901505582	0.0199593589858873	SRGN/TXN/FBN1	3
BP	GO:0001837	epithelial to mesenchymal transition	4/95	172/18614	0.011685699290105	0.0353022524008766	0.0199687274267003	TGFB3/IL1B/MIR21/IL6	4
BP	GO:0055088	lipid homeostasis	4/95	172/18614	0.011685699290105	0.0353022524008766	0.0199687274267003	XBP1/RORA/IL18/ABCA12	4
CC	GO:0031968	organelle outer membrane	5/95	236/19518	0.00594376884802462	0.0353324037077019	0.0258953672033821	RAC2/BCL2L11/ARG1/KRAS/PTGS2	5
CC	GO:0019867	outer membrane	5/95	238/19518	0.0061554530895342	0.0356018097610897	0.0260928167948961	RAC2/BCL2L11/ARG1/KRAS/PTGS2	5
BP	GO:0045103	intermediate filament-based process	3/95	93/18614	0.0120016444447622	0.0361483792838256	0.020447339298321	DST/KRT16/KRT1	3
BP	GO:1901606	alpha-amino acid catabolic process	3/95	93/18614	0.0120016444447622	0.0361483792838256	0.020447339298321	NOS1/ARG1/MIR21	3
BP	GO:1903035	negative regulation of response to wounding	3/95	93/18614	0.0120016444447622	0.0361483792838256	0.020447339298321	PLAT/ALOX5/KRT1	3
BP	GO:0010664	negative regulation of striated muscle cell apoptotic process	2/95	33/18614	0.0122790116664257	0.0368736159674989	0.0208575696001064	NFE2L2/MIR21	2
BP	GO:0030947	regulation of vascular endothelial growth factor receptor signaling pathway	2/95	33/18614	0.0122790116664257	0.0368736159674989	0.0208575696001064	IL1B/PRKCB	2
BP	GO:0071404	cellular response to low-density lipoprotein particle stimulus	2/95	33/18614	0.0122790116664257	0.0368736159674989	0.0208575696001064	ITGB2/CD36	2
BP	GO:0046031	ADP metabolic process	3/95	94/18614	0.0123522361529084	0.0369775179671401	0.0209163417907974	ENO2/P2RX7/UCP2	3
BP	GO:0051492	regulation of stress fiber assembly	3/95	94/18614	0.0123522361529084	0.0369775179671401	0.0209163417907974	TGFB3/TPM1/MIR21	3
BP	GO:0006694	steroid biosynthetic process	4/95	175/18614	0.0123869793983839	0.0369775179671401	0.0209163417907974	AKR1B1/BMP6/IL1A/EGR1	4
BP	GO:0034767	positive regulation of monoatomic ion transmembrane transport	4/95	175/18614	0.0123869793983839	0.0369775179671401	0.0209163417907974	PLCG2/NOS1/P2RX7/MIR21	4
BP	GO:0046631	alpha-beta T cell activation	4/95	175/18614	0.0123869793983839	0.0369775179671401	0.0209163417907974	RORA/IL18/MIR21/IL6	4
BP	GO:1905475	regulation of protein localization to membrane	4/95	175/18614	0.0123869793983839	0.0369775179671401	0.0209163417907974	ITGAM/EGFR/ITGB2/GZMB	4
MF	GO:1901681	sulfur compound binding	6/95	269/18369	0.00273209644278327	0.03756632608827	0.0294778826721353	SELP/SELL/FBN1/CXCL8/PF4/LAMC2	6
BP	GO:0046330	positive regulation of JNK cascade	3/95	95/18614	0.0127086699587736	0.0379004121847449	0.0214383771234373	IL1B/NOD2/IL1A	3
BP	GO:0060759	regulation of response to cytokine stimulus	4/95	177/18614	0.0128691769675224	0.0383412720687564	0.0216877496211811	CCL5/ARG1/MIR21/IL6	4
BP	GO:0090066	regulation of anatomical structure size	7/95	492/18614	0.0129661853841338	0.0385515694515122	0.021806704385515	MAP2/NOS1/P2RX7/MAPT/MMP2/MIR21/PTGS2	7
BP	GO:0043372	positive regulation of CD4-positive	alpha-beta T cell differentiation	2/95	34/18614	0.0130035055689625	0.0385515694515122	0.021806704385515	IL18/MIR21	2
BP	GO:0044546	NLRP3 inflammasome complex assembly	2/95	34/18614	0.0130035055689625	0.0385515694515122	0.021806704385515	PLCG2/CD36	2
BP	GO:0055094	response to lipoprotein particle	2/95	34/18614	0.0130035055689625	0.0385515694515122	0.021806704385515	ITGB2/CD36	2
BP	GO:0090313	regulation of protein targeting to membrane	2/95	34/18614	0.0130035055689625	0.0385515694515122	0.021806704385515	ITGAM/ITGB2	2
BP	GO:0045807	positive regulation of endocytosis	3/95	96/18614	0.013070960210729	0.038713598116792	0.0218983559383831	PLCG2/SELE/CD36	3
BP	GO:0007204	positive regulation of cytosolic calcium ion concentration	4/95	179/18614	0.0133632319724919	0.0395082189230553	0.022347833385535	PIK3CG/NOS1/P2RX7/CD36	4
BP	GO:0050767	regulation of neurogenesis	6/95	381/18614	0.0133654888304627	0.0395082189230553	0.022347833385535	MAP2/TGM2/IL1B/MAPT/KRAS/IL6	6
BP	GO:0061448	connective tissue development	5/95	275/18614	0.0133784445030452	0.0395082189230553	0.022347833385535	XBP1/BMP6/TIMP1/MIR21/EGR1	5
BP	GO:0010586	miRNA metabolic process	3/95	97/18614	0.0134391205616257	0.0396100395500546	0.0224054282472983	EGFR/FOS/EGR1	3
BP	GO:0034109	homotypic cell-cell adhesion	3/95	97/18614	0.0134391205616257	0.0396100395500546	0.0224054282472983	PIK3CG/CCL5/IL6	3
BP	GO:0007611	learning or memory	5/95	276/18614	0.0135716502987149	0.0399617044822921	0.0226043475994586	EGFR/MAPT/FOS/KRAS/PTGS2	5
BP	GO:0045777	positive regulation of blood pressure	2/95	35/18614	0.0137462175733834	0.0403970475625962	0.0228505995158796	CYBA/TPM1	2
BP	GO:2000352	negative regulation of endothelial cell apoptotic process	2/95	35/18614	0.0137462175733834	0.0403970475625962	0.0228505995158796	NFE2L2/ICAM1	2
BP	GO:0042632	cholesterol homeostasis	3/95	99/18614	0.0141931027448923	0.0416294303594125	0.0235476971366072	XBP1/RORA/IL18	3
BP	GO:0060349	bone morphogenesis	3/95	99/18614	0.0141931027448923	0.0416294303594125	0.0235476971366072	BMP6/TGFB3/ALPL	3
BP	GO:0051962	positive regulation of nervous system development	5/95	280/18614	0.0143633418217318	0.0420879318497256	0.0238070486131315	TGM2/IL1B/MAPT/KRAS/IL6	5
BP	GO:0140632	inflammasome complex assembly	2/95	36/18614	0.0145069469452239	0.0424265063465736	0.0239985633574151	PLCG2/CD36	2
BP	GO:1903749	positive regulation of establishment of protein localization to mitochondrion	2/95	36/18614	0.0145069469452239	0.0424265063465736	0.0239985633574151	RAC2/GZMB	2
BP	GO:0055092	sterol homeostasis	3/95	100/18614	0.0145789484813689	0.0425958842586083	0.0240943720134498	XBP1/RORA/IL18	3
CC	GO:0005901	caveola	3/95	83/19518	0.00774891605226688	0.0436386325048714	0.0319830607143425	SELE/CD36/PTGS2	3
BP	GO:0007548	sex differentiation	5/95	283/18614	0.0149771367999829	0.0437170479567068	0.0247285585246618	BMP6/PRDX4/BCL2L11/MMP2/IL1A	5
BP	GO:0030324	lung development	4/95	186/18614	0.0151871654414434	0.0442873561185388	0.0250511534713957	TGFB3/ABCA12/ARG1/KRAS	4
BP	GO:0030104	water homeostasis	2/95	37/18614	0.0152854944865323	0.0443602066480553	0.0250923613906607	AKR1B1/WFS1	2
BP	GO:0033280	response to vitamin D	2/95	37/18614	0.0152854944865323	0.0443602066480553	0.0250923613906607	ALPL/PTGS2	2
BP	GO:0034110	regulation of homotypic cell-cell adhesion	2/95	37/18614	0.0152854944865323	0.0443602066480553	0.0250923613906607	CCL5/IL6	2
BP	GO:0060323	head morphogenesis	2/95	37/18614	0.0152854944865323	0.0443602066480553	0.0250923613906607	TGFB3/MMP2	2
BP	GO:0071402	cellular response to lipoprotein particle stimulus	2/95	37/18614	0.0152854944865323	0.0443602066480553	0.0250923613906607	ITGB2/CD36	2
BP	GO:0006165	nucleoside diphosphate phosphorylation	3/95	102/18614	0.0153684040266306	0.0445580573121102	0.0252042756656151	ENO2/P2RX7/UCP2	3
BP	GO:0008217	regulation of blood pressure	4/95	187/18614	0.0154599089326048	0.0446948036445476	0.0252816262609266	CYBA/NOS1/TPM1/PTGS2	4
BP	GO:0050728	negative regulation of inflammatory response	4/95	187/18614	0.0154599089326048	0.0446948036445476	0.0252816262609266	RORA/ALOX5/NOD2/KRT1	4
BP	GO:0051302	regulation of cell division	4/95	187/18614	0.0154599089326048	0.0446948036445476	0.0252816262609266	TGFB3/IL1B/PPBP/IL1A	4
BP	GO:0006631	fatty acid metabolic process	6/95	394/18614	0.0155341986361768	0.0448666825938861	0.0253788496293041	XBP1/AKR1B1/IL1B/ALOX5/CD36/PTGS2	6
MF	GO:0005149	interleukin-1 receptor binding	2/95	17/18369	0.00342196001061464	0.0450285536678241	0.0353334105336036	IL1B/IL1A	2
MF	GO:0004222	metalloendopeptidase activity	4/95	122/18369	0.00370301699271156	0.0450285536678241	0.0353334105336036	MMP9/MMP2/MMP3/MMP1	4
MF	GO:0051082	unfolded protein binding	4/95	122/18369	0.00370301699271156	0.0450285536678241	0.0353334105336036	HSPA13/HYOU1/ERN1/HSP90B1	4
MF	GO:0005516	calmodulin binding	5/95	200/18369	0.00382060455363356	0.0450285536678241	0.0353334105336036	MAP2/WFS1/DAPK1/NOS1/MYH11	5
BP	GO:0001776	leukocyte homeostasis	3/95	103/18614	0.0157720337917962	0.0454667589956068	0.0257182829879773	BCL2L11/P2RX7/IL6	3
BP	GO:0019233	sensory perception of pain	3/95	103/18614	0.0157720337917962	0.0454667589956068	0.0257182829879773	P2RX7/IL1A/PTGS2	3
BP	GO:0002221	pattern recognition receptor signaling pathway	4/95	189/18614	0.0160146404665197	0.0460344798201098	0.0260394144067385	PLCG2/CYBA/NOD2/CD36	4
BP	GO:0006839	mitochondrial transport	4/95	189/18614	0.0160146404665197	0.0460344798201098	0.0260394144067385	RAC2/BCL2L11/UCP2/GZMB	4
BP	GO:0071466	cellular response to xenobiotic stimulus	4/95	189/18614	0.0160146404665197	0.0460344798201098	0.0260394144067385	RORA/NFE2L2/IL1B/NOS1	4
BP	GO:0033028	myeloid cell apoptotic process	2/95	38/18614	0.0160816625256864	0.0460520335962837	0.0260493437043863	NOD2/IL6	2
BP	GO:0043618	regulation of transcription from RNA polymerase II promoter in response to stress	2/95	38/18614	0.0160816625256864	0.0460520335962837	0.0260493437043863	NFE2L2/EGR1	2
BP	GO:0045923	positive regulation of fatty acid metabolic process	2/95	38/18614	0.0160816625256864	0.0460520335962837	0.0260493437043863	IL1B/PTGS2	2
BP	GO:0051385	response to mineralocorticoid	2/95	38/18614	0.0160816625256864	0.0460520335962837	0.0260493437043863	CYBA/FOS	2
BP	GO:0046939	nucleotide phosphorylation	3/95	104/18614	0.0161816104547449	0.0462506521882312	0.026161692357935	ENO2/P2RX7/UCP2	3
BP	GO:0110020	regulation of actomyosin structure organization	3/95	104/18614	0.0161816104547449	0.0462506521882312	0.026161692357935	TGFB3/TPM1/MIR21	3
MF	GO:0048306	calcium-dependent protein binding	3/95	62/18369	0.00406462094140289	0.0462525831263088	0.0362938929794959	SELP/WFS1/NOS1	3
BP	GO:0030323	respiratory tube development	4/95	190/18614	0.0162966492934161	0.0464915730785758	0.0262979693165851	TGFB3/ABCA12/ARG1/KRAS	4
BP	GO:0051495	positive regulation of cytoskeleton organization	4/95	190/18614	0.0162966492934161	0.0464915730785758	0.0262979693165851	TGFB3/P2RX7/TPM1/MAPT	4
BP	GO:0032350	regulation of hormone metabolic process	2/95	39/18614	0.0168952549072715	0.0481085224478238	0.0272125971100368	BMP6/EGR1	2
BP	GO:0060390	regulation of SMAD protein signal transduction	2/95	39/18614	0.0168952549072715	0.0481085224478238	0.0272125971100368	BMP6/TGFB3	2
BP	GO:0009135	purine nucleoside diphosphate metabolic process	3/95	106/18614	0.0170186374039403	0.0483687589375145	0.027359799942029	ENO2/P2RX7/UCP2	3
BP	GO:0009179	purine ribonucleoside diphosphate metabolic process	3/95	106/18614	0.0170186374039403	0.0483687589375145	0.027359799942029	ENO2/P2RX7/UCP2	3
BP	GO:0032526	response to retinoic acid	3/95	107/18614	0.0174461026084577	0.0494442495669879	0.0279681514711624	BMP6/MICB/MMP2	3
BP	GO:0062207	regulation of pattern recognition receptor signaling pathway	3/95	107/18614	0.0174461026084577	0.0494442495669879	0.0279681514711624	CYBA/NOD2/CD36	3
BP	GO:1901655	cellular response to ketone	3/95	107/18614	0.0174461026084577	0.0494442495669879	0.0279681514711624	PLAT/ARG1/FOS	3

## Sheet: KEGG
category	subcategory	ID	Description	GeneRatio	BgRatio	pvalue	p.adjust	qvalue	geneID	Count
Human Diseases	Cardiovascular disease	hsa05417	Lipid and atherosclerosis	22/81	216/8541	2.51676140195618e-17	5.78855122449923e-15	3.15257480876617e-15	XBP1/SELP/CYBA/CXCL1/NFE2L2/IL18/IL1B/MAPK13/SELE/MMP9/ICAM1/CCL5/CXCL8/ERN1/HSP90B1/FOS/CD36/KRAS/VCAM1/IL6/MMP3/MMP1	22
Human Diseases	Infectious disease: parasitic	hsa05144	Malaria	13/81	50/8541	4.93849833208707e-16	5.67927308190013e-14	3.09305948167559e-14	PECAM1/SELP/TGFB3/ITGAL/IL18/IL1B/SELE/ITGB2/ICAM1/CXCL8/CD36/VCAM1/IL6	13
Human Diseases	Endocrine and metabolic disease	hsa04933	AGE-RAGE signaling pathway in diabetic complications	16/81	101/8541	7.69010416113171e-16	5.89574652353431e-14	3.21095577254271e-14	PLCG2/COL4A1/TGFB3/IL1B/MAPK13/SELE/PRKCB/ICAM1/CXCL8/F3/KRAS/MMP2/VCAM1/IL1A/IL6/EGR1	16
Human Diseases	Immune disease	hsa05323	Rheumatoid arthritis	14/81	95/8541	1.64258113813487e-13	7.97063787525668e-12	4.34098813343499e-12	TGFB3/ITGAL/CXCL1/IL18/IL1B/ITGB2/ICAM1/CCL5/CXCL8/FOS/IL1A/IL6/MMP3/MMP1	14
Human Diseases	Cardiovascular disease	hsa05418	Fluid shear stress and atherosclerosis	16/81	141/8541	1.73274736418623e-13	7.97063787525668e-12	4.34098813343499e-12	PECAM1/RAC2/PLAT/CYBA/NFE2L2/IL1B/TXN/MAPK13/SELE/MMP9/ICAM1/HSP90B1/FOS/MMP2/VCAM1/IL1A	16
Environmental Information Processing	Signal transduction	hsa04668	TNF signaling pathway	14/81	119/8541	3.97748044258454e-12	1.52470083632408e-10	8.30386267837826e-11	CXCL1/IL1B/MAPK13/RPS6KA5/SELE/NOD2/MMP9/ICAM1/CCL5/FOS/VCAM1/IL6/MMP3/PTGS2	14
Organismal Systems	Immune system	hsa04670	Leukocyte transendothelial migration	13/81	116/8541	4.67773101198358e-11	1.53696876108032e-09	8.37067654776009e-10	PECAM1/RAC2/PLCG2/CYBA/ITGAL/ITGAM/MAPK13/PRKCB/ITGB2/MMP9/ICAM1/MMP2/VCAM1	13
Organismal Systems	Immune system	hsa04657	IL-17 signaling pathway	11/81	95/8541	1.14154684950603e-09	3.28194719232982e-08	1.78742204067391e-08	CXCL1/IL1B/MAPK13/MMP9/CXCL8/HSP90B1/FOS/IL6/MMP3/MMP1/PTGS2	11
Human Diseases	Infectious disease: parasitic	hsa05146	Amoebiasis	11/81	103/8541	2.74423024951802e-09	6.50330142387784e-08	3.54184379607077e-08	COL4A1/TGFB3/CXCL1/IL1B/ITGAM/PRKCB/ITGB2/ARG1/CXCL8/IL6/LAMC2	11
Human Diseases	Infectious disease: parasitic	hsa05140	Leishmaniasis	10/81	79/8541	2.82752235820776e-09	6.50330142387784e-08	3.54184379607077e-08	TGFB3/CYBA/IL1B/ITGAM/MAPK13/PRKCB/ITGB2/FOS/IL1A/PTGS2	10
Human Diseases	Cancer: specific types	hsa05219	Bladder cancer	8/81	41/8541	3.41236491706196e-09	7.13494482658411e-08	3.8858509581854e-08	DAPK1/RPS6KA5/EGFR/MMP9/CXCL8/KRAS/MMP2/MMP1	8
Human Diseases	Infectious disease: parasitic	hsa05143	African trypanosomiasis	7/81	37/8541	4.34122996380122e-08	8.32069076395233e-07	4.53163478677496e-07	IL18/IL1B/SELE/PRKCB/ICAM1/VCAM1/IL6	7
Human Diseases	Infectious disease: bacterial	hsa05133	Pertussis	8/81	78/8541	6.31278041630402e-07	1.11687653519225e-05	6.0827600772484e-06	IL1B/ITGAM/MAPK13/ITGB2/CXCL8/FOS/IL1A/IL6	8
Human Diseases	Infectious disease: bacterial	hsa05134	Legionellosis	7/81	56/8541	8.46265136990225e-07	1.39029272505537e-05	7.57184596254412e-06	CXCL1/IL18/IL1B/ITGAM/ITGB2/CXCL8/IL6	7
Organismal Systems	Immune system	hsa04621	NOD-like receptor signaling pathway	11/81	189/8541	1.46477078625753e-06	2.24598187226155e-05	1.2232120951905e-05	CYBA/CXCL1/IL18/IL1B/TXN/MAPK13/NOD2/P2RX7/CCL5/CXCL8/IL6	11
Human Diseases	Infectious disease: viral	hsa05167	Kaposi sarcoma-associated herpesvirus infection	11/81	196/8541	2.09426805159377e-06	2.89658165314219e-05	1.5775433259676e-05	PLCG2/CXCL1/PIK3CG/MAPK13/MICB/ICAM1/CXCL8/FOS/KRAS/IL6/PTGS2	11
Human Diseases	Infectious disease: viral	hsa05171	Coronavirus disease - COVID-19	12/81	238/8541	2.14095165667032e-06	2.89658165314219e-05	1.5775433259676e-05	SELP/VWF/PLCG2/IL1B/MAPK13/PRKCB/EGFR/CXCL8/FOS/IL6/MMP3/MMP1	12
Human Diseases	Immune disease	hsa05321	Inflammatory bowel disease	7/81	66/8541	2.63364352264436e-06	3.36521116782335e-05	1.83276946897473e-05	TGFB3/RORA/IL18/IL1B/NOD2/IL1A/IL6	7
Organismal Systems	Endocrine system	hsa04926	Relaxin signaling pathway	9/81	130/8541	3.43553505718329e-06	4.15880559553766e-05	2.26497879116239e-05	COL4A1/MAPK13/NOS1/EGFR/MMP9/FOS/KRAS/MMP2/MMP1	9
Organismal Systems	Immune system	hsa04650	Natural killer cell mediated cytotoxicity	9/81	134/8541	4.41488771970976e-06	5.07712087766622e-05	2.76511388760769e-05	RAC2/PLCG2/ITGAL/MICB/PRKCB/ITGB2/ICAM1/GZMB/KRAS	9
Environmental Information Processing	Signal transduction	hsa04064	NF-kappa B signaling pathway	8/81	105/8541	6.1083604839921e-06	6.69010910151516e-05	3.64358344659178e-05	PLCG2/CXCL1/IL1B/PRKCB/ICAM1/CXCL8/VCAM1/PTGS2	8
Organismal Systems	Immune system	hsa04062	Chemokine signaling pathway	10/81	193/8541	1.28197470331402e-05	0.000128197470331402	6.98192172514274e-05	RAC2/PLCG2/CXCL1/PIK3CG/PRKCB/CCL5/PPBP/CXCL8/PF4/KRAS	10
Organismal Systems	Immune system	hsa04613	Neutrophil extracellular trap formation	10/81	193/8541	1.28197470331402e-05	0.000128197470331402	6.98192172514274e-05	SELP/RAC2/VWF/PLCG2/CYBA/ITGAL/ITGAM/MAPK13/PRKCB/ITGB2	10
Human Diseases	Endocrine and metabolic disease	hsa04932	Non-alcoholic fatty liver disease	9/81	157/8541	1.60507453476962e-05	0.000153819642915421	8.37736270340282e-05	XBP1/BCL2L11/IL1B/MAPK13/CXCL8/ERN1/FOS/IL1A/IL6	9
Environmental Information Processing	Signaling molecules and interaction	hsa04514	Cell adhesion molecules	9/81	158/8541	1.68905994719627e-05	0.000155393515142057	8.4630793143729e-05	PECAM1/SELP/SELL/ITGAL/ITGAM/SELE/ITGB2/ICAM1/VCAM1	9
Environmental Information Processing	Signal transduction	hsa04370	VEGF signaling pathway	6/81	60/8541	2.0082332588704e-05	0.000177651403669304	9.67529383828249e-05	RAC2/PLCG2/MAPK13/PRKCB/KRAS/PTGS2	6
Environmental Information Processing	Signaling molecules and interaction	hsa04060	Cytokine-cytokine receptor interaction	12/81	298/8541	2.1334114554737e-05	0.000181735049910722	9.89769837042379e-05	BMP6/TGFB3/CXCL1/IL18/IL1B/GDF15/CCL5/PPBP/CXCL8/PF4/IL1A/IL6	12
Environmental Information Processing	Signaling molecules and interaction	hsa04061	Viral protein interaction with cytokine and cytokine receptor	7/81	100/8541	4.18040210735547e-05	0.000343390173104199	0.000187017989013271	CXCL1/IL18/CCL5/PPBP/CXCL8/PF4/IL6	7
Human Diseases	Infectious disease: viral	hsa05163	Human cytomegalovirus infection	10/81	226/8541	5.00088180376974e-05	0.000380091028316891	0.000207006097801877	RAC2/IL1B/MAPK13/PRKCB/EGFR/CCL5/CXCL8/KRAS/IL6/PTGS2	10
Human Diseases	Infectious disease: parasitic	hsa05142	Chagas disease	7/81	103/8541	5.05774343892561e-05	0.000380091028316891	0.000207006097801877	TGFB3/IL1B/MAPK13/CCL5/CXCL8/FOS/IL6	7
Human Diseases	Infectious disease: bacterial	hsa05152	Tuberculosis	9/81	182/8541	5.17803338195149e-05	0.000380091028316891	0.000207006097801877	TGFB3/IL18/IL1B/ITGAM/MAPK13/NOD2/ITGB2/IL1A/IL6	9
Human Diseases	Infectious disease: bacterial	hsa05120	Epithelial cell signaling in Helicobacter pylori infection	6/81	71/8541	5.28822300266979e-05	0.000380091028316891	0.000207006097801877	PLCG2/CXCL1/MAPK13/EGFR/CCL5/CXCL8	6
Human Diseases	Drug resistance: antineoplastic	hsa01521	EGFR tyrosine kinase inhibitor resistance	6/81	80/8541	0.000103690125742934	0.000722688755178025	0.000393592502820069	PLCG2/BCL2L11/PRKCB/EGFR/KRAS/IL6	6
Environmental Information Processing	Signal transduction	hsa04010	MAPK signaling pathway	11/81	300/8541	0.000113052260189816	0.000764765289519345	0.000416508327015112	RAC2/TGFB3/IL1B/MAPK13/RPS6KA5/PRKCB/EGFR/MAPT/FOS/KRAS/IL1A	11
Human Diseases	Infectious disease: viral	hsa05161	Hepatitis B	8/81	163/8541	0.000146064856330526	0.000959854770172026	0.000522758433182934	TGFB3/MAPK13/PRKCB/MMP9/CXCL8/FOS/KRAS/IL6	8
Human Diseases	Cancer: specific types	hsa05210	Colorectal cancer	6/81	87/8541	0.00016531143658242	0.00105615640038768	0.000575206460623039	RAC2/TGFB3/BCL2L11/EGFR/FOS/KRAS	6
Organismal Systems	Immune system	hsa04610	Complement and coagulation cascades	6/81	88/8541	0.000176078499959421	0.00109454202677478	0.000596112133575279	VWF/PLAT/SERPINA1/ITGAM/ITGB2/F3	6
Human Diseases	Infectious disease: viral	hsa05164	Influenza A	8/81	173/8541	0.000220153801678274	0.00133250985226323	0.000725714747914531	IL18/IL1B/PRKCB/ICAM1/CCL5/CXCL8/IL1A/IL6	8
Organismal Systems	Endocrine system	hsa04912	GnRH signaling pathway	6/81	93/8541	0.000238525093899119	0.00140668645119993	0.000766112987152366	MAPK13/PRKCB/EGFR/KRAS/MMP2/EGR1	6
Human Diseases	Infectious disease: bacterial	hsa05135	Yersinia infection	7/81	138/8541	0.000317095623952296	0.00177966401564996	0.000969244933008447	RAC2/IL18/IL1B/MAPK13/CXCL8/FOS/IL6	7
Human Diseases	Cancer: specific types	hsa05215	Prostate cancer	6/81	98/8541	0.000317244454963689	0.00177966401564996	0.000969244933008447	PLAT/EGFR/MMP9/HSP90B1/KRAS/MMP3	6
Organismal Systems	Endocrine system	hsa04915	Estrogen signaling pathway	7/81	139/8541	0.000331388393662123	0.00179284716528101	0.000976424771937941	EGFR/MMP9/HSP90B1/FOS/KRT16/KRAS/MMP2	7
Human Diseases	Drug resistance: antineoplastic	hsa01522	Endocrine resistance	6/81	99/8541	0.000335184470030797	0.00179284716528101	0.000976424771937941	MAPK13/EGFR/MMP9/FOS/KRAS/MMP2	6
Human Diseases	Infectious disease: bacterial	hsa05150	Staphylococcus aureus infection	6/81	102/8541	0.000393819509084742	0.00205860197930661	0.00112116080337522	SELP/ITGAL/ITGAM/ITGB2/ICAM1/KRT16	6
Organismal Systems	Immune system	hsa04625	C-type lectin receptor signaling pathway	6/81	105/8541	0.00046019416590936	0.00235210351464784	0.00128100832147869	PLCG2/IL1B/MAPK13/KRAS/IL6/PTGS2	6
Organismal Systems	Immune system	hsa04664	Fc epsilon RI signaling pathway	5/81	69/8541	0.000473440690448161	0.00236720345224081	0.00128923208611742	RAC2/PLCG2/MAPK13/ALOX5/KRAS	5
Human Diseases	Cardiovascular disease	hsa05416	Viral myocarditis	5/81	70/8541	0.000506106960249189	0.00247669363526199	0.00134886289517701	RAC2/ITGAL/NOS1/ITGB2/ICAM1	5
Human Diseases	Cancer: overview	hsa05202	Transcriptional misregulation in cancer	8/81	198/8541	0.000547015686018353	0.00262111682883794	0.00142751900517947	PLAT/FLI1/ITGAM/MMP9/CXCL8/GZMB/IL6/MMP3	8
Organismal Systems	Immune system	hsa04620	Toll-like receptor signaling pathway	6/81	109/8541	0.000561930065314618	0.00263763091882372	0.00143651294892459	IL1B/MAPK13/CCL5/CXCL8/FOS/IL6	6
Human Diseases	Infectious disease: bacterial	hsa05132	Salmonella infection	9/81	251/8541	0.000582962101432267	0.00266035752800828	0.00144889036994501	PIK3CG/IL18/IL1B/TXN/MAPK13/CXCL8/HSP90B1/FOS/IL6	9
Environmental Information Processing	Signal transduction	hsa04066	HIF-1 signaling pathway	6/81	110/8541	0.000589905364906183	0.00266035752800828	0.00144889036994501	PLCG2/ENO2/PRKCB/EGFR/TIMP1/IL6	6
Human Diseases	Cancer: overview	hsa05205	Proteoglycans in cancer	8/81	204/8541	0.000666356927923555	0.00293312109063013	0.00159744352304341	PLCG2/MAPK13/PRKCB/EGFR/MMP9/KRAS/MMP2/MIR21	8
Human Diseases	Cardiovascular disease	hsa05415	Diabetic cardiomyopathy	8/81	205/8541	0.000688151366125575	0.00293312109063013	0.00159744352304341	RAC2/TGFB3/CYBA/MAPK13/PRKCB/MMP9/CD36/MMP2	8
Human Diseases	Cancer: overview	hsa05206	MicroRNAs in cancer	10/81	312/8541	0.000688645821278379	0.00293312109063013	0.00159744352304341	PLCG2/BCL2L11/RPS6KA5/PRKCB/EGFR/MMP9/TPM1/KRAS/MIR21/PTGS2	10
Human Diseases	Immune disease	hsa05332	Graft-versus-host disease	4/81	45/8541	0.000832420301863453	0.00348103035324717	0.00189584719467466	IL1B/GZMB/IL1A/IL6	4
Environmental Information Processing	Signal transduction	hsa04015	Rap1 signaling pathway	8/81	212/8541	0.000857383926115434	0.0035213982679741	0.00191783246631084	RAC2/ITGAL/ITGAM/MAPK13/PRKCB/EGFR/ITGB2/KRAS	8
Genetic Information Processing	Folding	sorting and degradation	hsa04141	Protein processing in endoplasmic reticulum	7/81	170/8541	0.00110322955278095	0.00445162801999329	0.00242445645024806	XBP1/HERPUD1/NFE2L2/WFS1/HYOU1/ERN1/HSP90B1
Human Diseases	Infectious disease: viral	hsa05166	Human T-cell leukemia virus 1 infection	8/81	224/8541	0.00122435083400313	0.00485518434173656	0.00264424227307392	TGFB3/ITGAL/ITGB2/ICAM1/FOS/KRAS/IL6/EGR1	8
Environmental Information Processing	Signal transduction	hsa04068	FoxO signaling pathway	6/81	133/8541	0.00158935132081598	0.00619577633538431	0.00337435873643356	TGFB3/BCL2L11/MAPK13/EGFR/KRAS/IL6	6
Organismal Systems	Immune system	hsa04662	B cell receptor signaling pathway	5/81	91/8541	0.00166565273186373	0.00638500213881097	0.00347741535248744	RAC2/PLCG2/PRKCB/FOS/KRAS	5
Organismal Systems	Development and regeneration	hsa04380	Osteoclast differentiation	6/81	143/8541	0.00229689085733904	0.00866040815062262	0.00471665249393177	PLCG2/CYBA/IL1B/MAPK13/FOS/IL1A	6
Human Diseases	Cancer: overview	hsa05231	Choline metabolism in cancer	5/81	99/8541	0.00241529456249751	0.00894554271165354	0.00487194317019117	RAC2/PRKCB/EGFR/FOS/KRAS	5
Human Diseases	Infectious disease: bacterial	hsa05131	Shigellosis	8/81	250/8541	0.0024503008297138	0.00894554271165354	0.00487194317019117	PLCG2/IL18/IL1B/MAPK13/RPS6KA5/EGFR/CCL5/CXCL8	8
Organismal Systems	Immune system	hsa04640	Hematopoietic cell lineage	5/81	100/8541	0.00252378844043599	0.00906986470781685	0.00493965171730071	IL1B/ITGAM/CD36/IL1A/IL6	5
Human Diseases	Infectious disease: bacterial	hsa05130	Pathogenic Escherichia coli infection	7/81	203/8541	0.00303751124457529	0.0107481167115741	0.00585366539440421	IL18/IL1B/MAPK13/MYH11/CXCL8/FOS/IL6	7
Organismal Systems	Endocrine system	hsa04921	Oxytocin signaling pathway	6/81	155/8541	0.00343374632769317	0.0119660856874156	0.00651699861236822	PIK3CG/PRKCB/EGFR/FOS/KRAS/PTGS2	6
Cellular Processes	Transport and catabolism	hsa04148	Efferocytosis	6/81	157/8541	0.00365792919261543	0.0122190531192983	0.00665477034872538	PECAM1/MAPK13/ALOX5/ARG1/CD36/PTGS2	6
Cellular Processes	Cell growth and death	hsa04218	Cellular senescence	6/81	157/8541	0.00365792919261543	0.0122190531192983	0.00665477034872538	TGFB3/MAPK13/CXCL8/KRAS/IL1A/IL6	6
Organismal Systems	Immune system	hsa04659	Th17 cell differentiation	5/81	109/8541	0.00366571593578949	0.0122190531192983	0.00665477034872538	RORA/IL1B/MAPK13/FOS/IL6	5
Human Diseases	Infectious disease: parasitic	hsa05145	Toxoplasmosis	5/81	112/8541	0.00411765341676537	0.0135294326550862	0.00736843243000119	TGFB3/PIK3CG/MAPK13/ALOX5/LAMC2	5
Human Diseases	Neurodegenerative disease	hsa05020	Prion disease	8/81	278/8541	0.00468316161081895	0.0151708052181459	0.00826236073665612	RAC2/CYBA/IL1B/MAPK13/CCL5/IL1A/IL6/EGR1	8
Human Diseases	Cancer: specific types	hsa05223	Non-small cell lung cancer	4/81	73/8541	0.00497714442851302	0.015899211368861	0.00865906706130189	PLCG2/PRKCB/EGFR/KRAS	4
Human Diseases	Cancer: specific types	hsa05225	Hepatocellular carcinoma	6/81	170/8541	0.00539055043669377	0.0169839260334187	0.00924982699302897	PLCG2/TGFB3/NFE2L2/PRKCB/EGFR/KRAS	6
Human Diseases	Neurodegenerative disease	hsa05022	Pathways of neurodegeneration - multiple diseases	11/81	483/8541	0.00562336709139263	0.0174780328516258	0.00951892864688084	XBP1/IL1B/MAPK13/NOS1/PRKCB/ERN1/MAPT/KRAS/IL1A/IL6/PTGS2	11
Human Diseases	Cancer: specific types	hsa05214	Glioma	4/81	76/8541	0.00574266000860014	0.0176108240263738	0.00959124969857427	PLCG2/PRKCB/EGFR/KRAS	4
Organismal Systems	Endocrine system	hsa04935	Growth hormone synthesis	secretion and action	5/81	122/8541	0.00591256987661708	0.0178933035739727	0.00974509439497829	PLCG2/MAPK13/PRKCB/FOS/KRAS
Human Diseases	Cancer: specific types	hsa05212	Pancreatic cancer	4/81	77/8541	0.00601433486470834	0.0179648963491288	0.00978408542584132	RAC2/TGFB3/EGFR/KRAS	4
Cellular Processes	Cell motility	hsa04810	Regulation of actin cytoskeleton	7/81	232/8541	0.00629680133560032	0.0185674911177958	0.0101122720504243	RAC2/ITGAL/ITGAM/EGFR/ITGB2/MYH11/KRAS	7
Environmental Information Processing	Signal transduction	hsa04151	PI3K-Akt signaling pathway	9/81	362/8541	0.00704613350728774	0.0205140595781795	0.0111724168869719	VWF/COL4A1/PIK3CG/BCL2L11/EGFR/HSP90B1/KRAS/IL6/LAMC2	9
Organismal Systems	Immune system	hsa04623	Cytosolic DNA-sensing pathway	4/81	83/8541	0.00782553037851633	0.0224983998382345	0.0122531330926769	IL18/IL1B/CCL5/IL6	4
Human Diseases	Endocrine and metabolic disease	hsa04940	Type I diabetes mellitus	3/81	44/8541	0.00822914545985147	0.0233667093304425	0.0127260339145201	IL1B/GZMB/IL1A	3
Environmental Information Processing	Signal transduction	hsa04012	ErbB signaling pathway	4/81	86/8541	0.00885239309421769	0.0248298830691472	0.0135229111452106	PLCG2/PRKCB/EGFR/KRAS	4
Cellular Processes	Cell growth and death	hsa04210	Apoptosis	5/81	136/8541	0.00926684416051768	0.0256792067098683	0.0139854718465644	BCL2L11/ERN1/FOS/GZMB/KRAS	5
Environmental Information Processing	Signaling molecules and interaction	hsa04512	ECM-receptor interaction	4/81	89/8541	0.00996374778562746	0.0272816903654085	0.014858220382076	VWF/COL4A1/CD36/LAMC2	4
Human Diseases	Cancer: overview	hsa05235	PD-L1 expression and PD-1 checkpoint pathway in cancer	4/81	90/8541	0.0103534212831012	0.027883520577362	0.0151859906119271	MAPK13/EGFR/FOS/KRAS	4
Environmental Information Processing	Signal transduction	hsa04371	Apelin signaling pathway	5/81	140/8541	0.0104260120419701	0.027883520577362	0.0151859906119271	PLAT/PIK3CG/NOS1/KRAS/EGR1	5
Human Diseases	Neurodegenerative disease	hsa05010	Alzheimer disease	9/81	391/8541	0.0113839552333741	0.0300955138353568	0.0163906917455719	XBP1/IL1B/NOS1/ERN1/MAPT/KRAS/IL1A/IL6/PTGS2	9
Human Diseases	Endocrine and metabolic disease	hsa04936	Alcoholic liver disease	5/81	144/8541	0.011681213293117	0.030530443834283	0.016627564376566	CXCL1/IL1B/MAPK13/CXCL8/IL6	5
Cellular Processes	Cellular community - eukaryotes	hsa04510	Focal adhesion	6/81	203/8541	0.0124043330953838	0.0320561417071716	0.0174584936528761	RAC2/VWF/COL4A1/PRKCB/EGFR/LAMC2	6
Human Diseases	Infectious disease: viral	hsa05169	Epstein-Barr virus infection	6/81	204/8541	0.0126856230237629	0.0324188143940608	0.0176560133313192	PLCG2/ITGAL/BCL2L11/MAPK13/ICAM1/IL6	6
Organismal Systems	Endocrine system	hsa04913	Ovarian steroidogenesis	3/81	52/8541	0.0130092597833559	0.0328805467051851	0.0179074831025951	BMP6/ALOX5/PTGS2	3
Organismal Systems	Environmental adaptation	hsa04713	Circadian entrainment	4/81	97/8541	0.0133593911287947	0.0331164924915397	0.0180359844690766	RPS6KA5/NOS1/PRKCB/FOS	4
Environmental Information Processing	Signal transduction	hsa04072	Phospholipase D signaling pathway	5/81	149/8541	0.0133905817465791	0.0331164924915397	0.0180359844690766	PLCG2/PIK3CG/EGFR/CXCL8/KRAS	5
Organismal Systems	Sensory system	hsa04750	Inflammatory mediator regulation of TRP channels	4/81	99/8541	0.0143101688164801	0.0346456718714782	0.0188688098522009	PLCG2/IL1B/MAPK13/PRKCB	4
Human Diseases	Cardiovascular disease	hsa05410	Hypertrophic cardiomyopathy	4/81	99/8541	0.0143101688164801	0.0346456718714782	0.0188688098522009	TGFB3/NOS1/TPM1/IL6	4
Human Diseases	Infectious disease: viral	hsa05170	Human immunodeficiency virus 1 infection	6/81	213/8541	0.0154227246341403	0.0369502777692944	0.0201239499063892	RAC2/PLCG2/MAPK13/PRKCB/FOS/KRAS	6
Cellular Processes	Transport and catabolism	hsa04145	Phagosome	5/81	159/8541	0.0173015923446244	0.0410243942192126	0.0223428050896398	CYBA/ITGAM/NOS1/ITGB2/CD36	5
Organismal Systems	Nervous system	hsa04730	Long-term depression	3/81	60/8541	0.0190872666020062	0.0447966461067493	0.0243972580627147	NOS1/PRKCB/KRAS	3
Metabolism	Amino acid metabolism	hsa00220	Arginine biosynthesis	2/81	23/8541	0.0197559301288989	0.0458976154509773	0.0249968706575117	NOS1/ARG1	2
Human Diseases	Cancer: overview	hsa05208	Chemical carcinogenesis - reactive oxygen species	6/81	227/8541	0.0204588626023393	0.0470553839853804	0.0256274173650355	CYBA/NFE2L2/MAPK13/EGFR/FOS/KRAS	6
